# Supplementary material for: NLR receptors in plant immunity: making sense of the alphabet soup
Source: EMBO Rep. 2023 Aug 21;24(10):e57495. doi: 10.15252/embr.202357495 (PMC10561179; doi:10.15252/embr.202357495)
Supplement: Supplementary file 1 — Dataset EV1 [file EMBR-24-e57495-s001.zip]

Archive with 10 entries (9 files):
- Dataset EV1/
- __MACOSX/._Dataset EV1
- Dataset EV1/NRC_phylogenetic_tree.txt
- __MACOSX/Dataset EV1/._NRC_phylogenetic_tree.txt
- Dataset EV1/NLR_phylogenetic_tree.txt
- __MACOSX/Dataset EV1/._NLR_phylogenetic_tree.txt
- Dataset EV1/Legend-Dataset EV1.txt
- __MACOSX/Dataset EV1/._Legend-Dataset EV1.txt
- Dataset EV1/supp_data.xlsx
- __MACOSX/Dataset EV1/._supp_data.xlsx
