# Supplementary material for: NLR receptors in plant immunity: making sense of the alphabet soup
Source: EMBO Rep. 2023 Aug 21;24(10):e57495. doi: 10.15252/embr.202357495 (PMC10561179; doi:10.15252/embr.202357495)
Supplement: Supplementary file 1 — Dataset EV1 [file EMBR-24-e57495-s001.zip › Dataset EV1/NRC_phylogenetic_tree.txt]

(((XP_010327076:0.06512000000000007,XP_004248174:0.052059999999999995):0.5569399999999998[1.0],(Rx4:0.0027600000000000957,XP_025883969:0.000630):0.6022199999999998[1.0]):0.09433000000000025[0.789],((('Nbe.v1.s00050g06510':0.09966999999999993,XP_010313675:0.12450000000000006):0.37358999999999964[1.0],(XP_019070216:0.5267399999999998,(((Rpa1:0.47485,(XP_004231117:0.10115000000000007,('Nbe.v1.s00160g16840':0.06868999999999992,'Nbe.v1.s00140g27400':0.04247000000000001):0.016999999999999904[0.467]):0.14745000000000008[0.998]):0.07651999999999992[0.383],(XP_004243044:0.1961599999999999,(('Nbe.v1.s00030g26500':0.19273000000000007,'Nbe.v1.s00100g27890':0.036049999999999915):0.12043000000000004[0.979],(XP_004243045:0.17744999999999989,('Nbe.v1.s00100g28240':0.1512500000000001,(XP_010322858:0.20093000000000005,'Nbe.v1.s00100g28060':0.1475200000000001):0.05333999999999994[0.309]):0.03275000000000006[0.885]):0.00378999999999996[0.646]):0.08105999999999991[0.986]):0.18432999999999988[0.999]):0.07156000000000007[0.774],('Nbe.v1.s00100g28070':0.35017999999999994,(XP_004246080:0.18429000000000006,((XP_025886396:0.033379999999999965,XP_004237148:0.042219999999999924):0.03652999999999995[0.977],((CNL-11990:0.0,XP_019068848:0.0):0.13013000000000008,(('Rpi-nig3-1084b//Rpi-nig3-1088a//Rpi-nig3-1088b':0.0039000000000000146,(Rpi-amr3-2300:0.009200000000000097,Rpi-amr3:0.000640):0.011600000000000055[0.94]):0.013379999999999947[0.622],(Rpi-nig3-1084a:0.05455999999999994,((Rpi-amr3-2307:0.000620,'Rpi-amr3-1101//Rpi-amr3-3409':0.0027399999999999647):0.025989999999999958[0.914],('Rpi-amr3-2272//Rpi-amr3-2360':0.0043200000000001015,(Rpi-amr3-3408:0.018799999999999928,Rpi-amr3-1032:0.000640):0.00825000000000009[0.089]):0.025290000000000035[0.965]):0.02200000000000002[0.843]):0.007609999999999895[0.19]):0.042810000000000015[0.985]):0.02031000000000005[0.083]):0.09810000000000008[0.997]):0.11359999999999992[0.919]):0.2546599999999999[1.0]):0.14258999999999977[0.977]):0.09647000000000006[0.939]):0.05449999999999999[0.825],(('Nbe.v1.s00200g14250':0.6201199999999998,('Nbe.v1.s00080g39920':0.12498999999999993,((XP_010320708:0.2607299999999999,XP_004243493:0.1467099999999999):0.1059699999999999[0.997],(((XP_019066422:0.11918000000000006,XP_004250409:0.1023400000000001):0.012820000000000054[0.064],(XP_010327575:0.08837000000000006,(XP_019066753:0.05987999999999993,XP_010312507:0.05465000000000009):0.0571600000000001[0.992]):0.01858000000000004[0.863]):0.009719999999999951[0.506],(Rpi-amr1e-2271:0.1038699999999999,(Rpi-amr1e-2272:0.028589999999999893,((Rpi-amr1e:0.0037199999999999456,(Rpi-amr1e-2300:0.003130000000000077,'Rpi-amr1e-1032//Rpi-amr1e-3408':0.003090000000000037):0.006189999999999918[0.873]):0.015209999999999946[0.955],(Rpi-amr1e-2307:0.000640,(Rpi-amr1e-3409:0.003009999999999957,'Rpi-amr1e-1101//Rpi-amr1e-1123':0.000640):0.003030000000000088[0.785]):0.0214700000000001[0.977]):0.042810000000000015[0.994]):0.016159999999999952[0.34]):0.03922000000000003[0.975]):0.06837999999999989[0.983]):0.04635999999999996[0.297]):0.3506899999999997[1.0]):0.1408400000000003[0.969],(('Nbe.v1.s00150g17760':0.3954900000000001,('Nbe.v1.s00200g01470':0.20429999999999993,((Rx:0.05563000000000007,(Rx2:0.025060000000000082,Gpa2:0.039879999999999916):0.01201999999999992[0.639]):0.14471999999999996[1.0],(('Nbe.v1.s00100g15760':0.13647999999999993,'Nbe.v1.s00050g02020':0.19056000000000006):0.01419999999999999[0.368],('Nbe.v1.s00200g01450':0.18497000000000008,('Nbe.v1.s00050g02600':0.17642000000000002,XP_004251533:0.2177499999999999):0.04055999999999993[0.762]):0.03140999999999994[0.722]):0.01808999999999994[0.415]):0.06441999999999992[0.922]):0.30349000000000004[1.0]):0.05865999999999971[0.325],((XP_019066849:0.23073999999999995,('Nbe.v1.s00200g01370':0.16179999999999994,('Nbe.v1.s00050g01260':0.21744000000000008,(Bs2:0.1548900000000002,XP_004231569:0.1668299999999998):0.0519400000000001[0.924]):0.04804000000000008[0.395]):0.16640999999999995[0.986]):0.23622000000000032[0.999],((XP_010319214:0.52287,'Nbe.v1.s00070g40930':0.3477300000000001):0.17287999999999992[0.99],(('Nbe.v1.s00080g17630':0.15113,('Nbe.v1.s00140g39270':0.1486200000000002,XP_010324491:0.2286299999999999):0.04681000000000002[0.5]):0.09922000000000009[0.98],('Nbe.v1.s00010g01350':0.12017999999999995,('Nbe.v1.s00050g43220':0.13021000000000016,('Nbe.v1.s00010g01340':0.04549000000000003,('Nbe.v1.s00010g01330':0.062370000000000037,('Nbe.v1.s00050g43230':0.023499999999999854,('Nbe.v1.s00050g43180':0.0,'Nbe.v1.s00050g43170':0.0):0.017430000000000057):0.01639999999999997[0.924]):0.011089999999999822[0.844]):0.05238000000000009[0.904]):0.032359999999999944[0.475]):0.17657999999999996[0.999]):0.06454000000000004[0.78]):0.3169200000000001[1.0]):0.07583999999999946[0.939]):0.21446000000000032[1.0]):0.0501999999999998[0.579]):0.05142000000000024[0.683],(((XP_023772986:0.20727000000000007,(NRC0:0.0,XP_004248175:0.0):0.23222999999999994):0.11339000000000032[0.978],(XP_023770669:0.39439,(XP_048500769:0.5975100000000002,(((XP_004234046:0.3339699999999999,'Nbe.v1.s00020g26930':0.29449000000000014):0.17848999999999982[0.997],((NbNRC3:0.06669999999999998,(NRC3:0.0,XP_004238948:0.0):0.061799999999999855):0.12142000000000008[1.0],((NRC1:0.0,NP_001234202:0.0):0.26210999999999984,('Nbe.v1.s00020g27020':0.20626999999999995,((NRC2:0.0,XP_004248798:0.0):0.05704999999999982,((NbNRC2a:0.0,'Nbe.v1.s00190g14460':0.0):0.008399999999999963,(NbNRC2b:0.0,'Nbe.v1.s00120g13970':0.0):0.006909999999999972):0.05950999999999995[0.995]):0.049879999999999924[0.971]):0.01910999999999996[0.084]):0.062040000000000095[0.95]):0.09884999999999988[0.954]):0.07095999999999991[0.875],((('Nbe.v1.s00140g22640':0.5173000000000001,('Nbe.v1.s00200g14190':0.03876999999999997,'Nbe.v1.s00030g35270':0.020150000000000112):0.23403000000000018[0.996]):0.10585999999999984[0.933],(XP_010319429:1.0333099999999997,((NRC6:0.0,XP_004237189:0.0):0.33713000000000015,('Nbe.v1.s00070g40910':0.5699800000000002,('Nbe.v1.s00130g34210':0.19799999999999995,XP_019068866:0.31000000000000005):0.13380999999999998[0.98]):0.10921000000000003[0.949]):0.09934999999999983[0.932]):0.04993999999999987[0.821]):0.035250000000000004[0.418],(((NRC4a:0.0,XP_004236958:0.0):0.2413099999999999,(XP_004236959:0.4584299999999999,(NRC4b:0.000640,XP_010319428:0.000640):0.2821799999999999[1.0]):0.019589999999999996[0.811]):0.07792000000000021[0.957],((NbNRC4c:0.0,'Nbe.v1.s00200g14180':0.0):0.000650,((NbNRC4b:0.0,'Nbe.v1.s00030g35290':0.0):0.025189999999999824,(NbNRC4a:0.0,'Nbe.v1.s00030g35280':0.0):0.0031400000000001427):0.0028999999999999027[0.832]):0.17174000000000023[1.0]):0.24291000000000018[1.0]):0.41171[1.0]):0.32522000000000006[1.0]):0.1512199999999999[0.937]):0.08647000000000027[0.943]):0.1677200000000001[0.997],(((XP_023733373:0.5055399999999999,(XP_023755920:0.26603999999999983,(XP_023755922:0.08941000000000021,XP_023731662:0.055849999999999955):0.11986999999999992[0.984]):0.24933000000000005[0.999]):0.2852300000000003[1.0],(XP_023770670:0.21642000000000006,(XP_023731569:0.3525400000000001,(XP_023770668:0.14891999999999994,(XP_023766729:0.0865499999999999,(XP_023766730:0.09270999999999985,(XP_023766728:0.12085999999999997,((XP_023770667:0.10130999999999979,XP_023747983:0.11006999999999989):0.027179999999999982[0.477],(XP_042753090:0.0035199999999999676,XP_023766727:0.000640):0.08777999999999997[0.998]):0.026190000000000158[0.627]):0.01957999999999993[0.828]):0.024620000000000086[0.911]):0.033030000000000115[0.863]):0.38775000000000004[1.0]):0.05274000000000001[0.697]):0.28690000000000015[1.0]):0.08062999999999976[0.89],(XP_048500768:0.8934199999999999,(((('Nbe.v1.s00110g30560':0.58745,('Nbe.v1.s00070g25880':0.14650000000000007,XP_004233876:0.22947000000000006):0.4278400000000002[1.0]):0.04021000000000008[0.613],('Nbe.v1.s00140g22710':0.11140000000000017,('Nbe.v1.s00140g22720':0.07074999999999987,('Nbe.v1.s00050g16810':0.03934000000000015,(NtTPN1:0.01590999999999987,'Nbe.v1.s00070g17350':0.0611600000000001):0.00882000000000005[0.645]):0.031299999999999883[0.907]):0.0871599999999999[0.938]):0.3511700000000002[1.0]):0.18920999999999988[0.997],(('Nbe.v1.s00180g24780':0.031810000000000116,'Nbe.v1.s00020g02710':0.0253000000000001):0.5311000000000001[1.0],(('Nbe.v1.s00110g24820':0.2734700000000001,(Prf:0.13058000000000014,(NbPRFb:0.01817000000000002,NbPRFa:0.025959999999999983):0.02909000000000006[0.854]):0.14093[0.986]):0.3123500000000001[1.0],(('Nbe.v1.s00200g13630':0.38012999999999986,('Nbe.v1.s00200g13600':0.16917999999999989,XP_025886337:0.16971999999999987):0.10254999999999992[0.97]):0.29701999999999984[1.0],('Nbe.v1.s00010g25730':0.3968499999999999,(((XP_019069317:0.24792000000000014,(XP_004239390:0.4310200000000002,(XP_010320686:0.0,XP_004239389:0.0):0.43968000000000007):0.14141000000000004[0.971]):0.023719999999999963[0.347],(R1:0.23487999999999998,('Nbe.v1.s00020g40600':0.1483699999999999,('Nbe.v1.s00020g40120':0.03770000000000007,('Nbe.v1.s00060g03760':0.0814499999999998,'Nbe.v1.s00010g03160':0.04687000000000019):0.004550000000000054[0.533]):0.11648000000000014[1.0]):0.07030000000000003[0.986]):0.11219000000000001[0.989]):0.1491300000000002[0.997],((XP_010320570:0.12559999999999993,(XP_025886865:0.0,XP_004239469:0.0):0.10761999999999983):0.18879[1.0],((NP_001333428:0.06917000000000018,(XP_010320901:0.0,XP_010320900:0.0):0.0441600000000002):0.17001[1.0],('Nbe.v1.s00080g23800':0.07743000000000011,('Nbe.v1.s00110g29800':0.09525000000000006,('Nbe.v1.s00030g35100':0.05898000000000003,'Nbe.v1.s00030g35040':0.0761099999999999):0.03840999999999983[0.939]):0.008360000000000145[0.061]):0.14369999999999994[0.999]):0.17796000000000012[0.998]):0.0962099999999999[0.969]):0.07721[0.964]):0.04926000000000008[0.684]):0.058130000000000015[0.844]):0.12451999999999996[0.971]):0.08682999999999996[0.913]):0.09600999999999993[0.954],('Nbe.v1.s00090g36900':0.6340099999999997,((((XP_025886344:0.0424500000000001,XP_004236921:0.046499999999999986):0.02778999999999998[0.306],(XP_019068911:0.05054999999999987,(XP_004237188:0.05751000000000017,(XP_025886222:0.07276999999999978,(Hero-A:0.031769999999999854,NP_001234836:0.0387900000000001):0.08226999999999984[0.999]):0.029749999999999943[0.896]):0.027089999999999836[0.926]):0.03343000000000007[0.888]):0.54634[1.0],(('Nbe.v1.s00070g43220':0.27483999999999975,(Rpi-blb2:0.07007999999999992,(NP_001318035:0.06004999999999994,((XP_004239406:0.08313000000000015,(NP_001318030:0.03744000000000014,NP_001318028:0.015779999999999905):0.017879999999999896[0.967]):0.00395000000000012[0.728],(NP_001318045:0.0253000000000001,(NP_001333108:0.023829999999999796,(Mi-1:0.000640,CaMi:0.006180000000000074):0.0518200000000002[1.0]):0.0011999999999998678[0.753]):0.0035799999999999166[0.785]):0.06167999999999996[0.995]):0.05793999999999988[0.96]):0.14868999999999977[0.999]):0.06490000000000018[0.889],('Nbe.v1.s00050g19340':0.3794599999999999,(XP_019069333:0.18808999999999987,(XP_019069506:0.06008000000000013,(XP_019069347:0.08092999999999995,(XP_004239804:0.07859000000000016,((XP_019069404:0.09572000000000003,(XP_025887010:0.0,XP_019069358:0.0):0.08572999999999986):0.016430000000000167[0.79],(XP_019069402:0.033889999999999976,(XP_025887048:0.0,XP_010321401:0.0,XP_010321400:0.0,XP_004240205:0.0):0.05362):0.03600000000000003[0.981]):0.02057999999999982[0.851]):0.02414000000000005[0.96]):0.0195599999999998[0.47]):0.11093999999999982[0.999]):0.08799000000000001[0.952]):0.061040000000000205[0.859]):0.2731100000000002[0.999]):0.20744000000000007[0.991],((('Nbe.v1.s00140g00170':0.5870000000000002,(XP_010320780:0.33718000000000004,XP_010320777:0.23572000000000015):0.14551999999999987[0.987]):0.11897999999999986[0.98],('Nbe.v1.s00160g00590':0.2821499999999999,(('Nbe.v1.s00140g00180':0.3286000000000002,XP_004238957:0.3053699999999999):0.17060999999999993[0.996],(XP_004242250:0.09464000000000006,(XP_004242251:0.11411000000000016,(XP_019069769:0.0407099999999998,XP_004242252:0.052770000000000206):0.03338000000000019[0.878]):0.013409999999999922[0.286]):0.2684700000000002[1.0]):0.033969999999999834[0.818]):0.06014000000000008[0.859]):0.13866[0.996],((('Nbe.v1.s00100g34630':0.04408000000000012,'Nbe.v1.s00100g01960':0.05110999999999999):0.02275999999999989[0.868],('Nbe.v1.s00020g41530':0.02157000000000009,('Nbe.v1.s00120g02310':0.000640,'Nbe.v1.s00020g41590':0.006440000000000001):0.007789999999999964[0.847]):0.05735000000000001[0.982]):0.4927600000000001[1.0],('Nbe.v1.s00140g11040':0.3118099999999999,(XP_019071116:0.24358000000000013,(((XP_025888775:0.10263,(XP_004248007:0.0,NP_001289831:0.0):0.07773999999999992):0.07540000000000013[0.997],(R8:0.05154000000000014,(Sw5-b:0.009720000000000173,XP_004248043:0.01548000000000016):0.06925999999999988[0.998]):0.057840000000000114[0.994]):0.09098000000000006[0.992],('Nbe.v1.s00170g01410':0.0558200000000002,('Nbe.v1.s00160g01110':0.0488900000000001,('Nbe.v1.s00160g00740':0.03616000000000019,('Nbe.v1.s00160g00700':0.013549999999999951,('Nbe.v1.s00160g01130':0.051489999999999814,('Nbe.v1.s00160g00720':0.04283999999999999,'Nbe.v1.s00160g00680':0.04591000000000012):0.00378999999999996[0.31]):0.00796999999999981[0.062]):0.035029999999999895[0.986]):0.03779000000000021[0.993]):0.014200000000000212[0.821]):0.13468999999999998[0.999]):0.04632000000000014[0.891]):0.11904000000000003[0.981]):0.19036000000000008[0.997]):0.036350000000000104[0.116]):0.14206000000000008[0.973]):0.15006999999999993[0.974]):0.09210000000000007[0.624]):0.08410999999999991[0.916]):0.12521000000000004[0.983]):0.050140000000000295[0.876]):0.15120999999999984[1.0]);
