# Supplementary material for: NLR receptors in plant immunity: making sense of the alphabet soup
Source: EMBO Rep. 2023 Aug 21;24(10):e57495. doi: 10.15252/embr.202357495 (PMC10561179; doi:10.15252/embr.202357495)
Supplement: Supplementary file 1 — Dataset EV1 [file EMBR-24-e57495-s001.zip › Dataset EV1/NLR_phylogenetic_tree.txt]

(('Nbe.v1.s00200g12190':2.59675,XP_015634586:1.2602799999999998):1.79451[0.996],(((XP_015617861:0.0,XP_015617838:0.0):2.14123,(XP_010675839:2.13682,(XP_023729270:1.8711199999999995,NP_193640:1.1668900000000004):0.5532599999999999[0.856]):1.4134899999999995[0.995]):0.2064699999999995[0.34],(((((((XP_010665535:0.0,XP_010665534:0.0):1.2536800000000001,(XP_021836463:0.6122300000000003,(XP_048491602:0.5645499999999997,XP_021836464:0.42635000000000023):0.54582[0.994]):0.6539900000000003[0.996]):0.79122[0.997],((XP_006592961:0.0,XP_006592960:0.0):0.2765500000000003,((Rpp1-R3:0.0752499999999996,Rpp1-R1:0.07864999999999966):0.02153000000000027[0.793],(Rpp1-R5:0.07397999999999971,Rpp1-R4:0.0662799999999999):0.024639999999999773[0.298]):0.3019299999999996[0.984]):0.94597[1.0]):0.22043999999999997[0.814],((GbaNA1:1.22898,XP_023736609:0.8265200000000004):0.2466499999999998[0.469],((XP_010685148:0.90571,((XP_010696096:0.3972300000000004,XP_021845706:0.30877):0.15395000000000003[0.694],(XP_021845696:0.4189999999999996,(XP_048503862:0.23897000000000013,XP_048490132:0.27046999999999954):0.2011700000000003[0.997]):0.10860999999999965[0.833]):0.6852200000000002[1.0]):0.5143399999999998[0.999],(((XP_048501380:0.04129999999999967,XP_010675584:0.0010199999999995768):1.05938[1.0],(('Nbe.v1.s00110g36430':0.28854000000000024,XP_025884101:0.32516999999999996):1.1699000000000002[1.0],(XP_019067712:0.3746499999999999,XP_004249714:0.5983599999999996):0.2682000000000002[0.949]):0.1282399999999999[0.891]):0.13504999999999967[0.647],(XP_006592896:0.7671299999999999,(XP_019105197:0.4684499999999998,(XP_048498701:0.27974999999999994,((XP_048498700:0.09834999999999994,XP_048498690:0.08406000000000002):0.0625[0.939],(XP_048498697:0.03718000000000021,XP_048498694:0.0803900000000004):0.08096999999999976[0.989]):0.15263000000000027[0.996]):0.15805000000000025[0.885]):0.5102700000000002[1.0]):0.12227000000000032[0.022]):0.08018000000000036[0.374]):0.14254999999999995[0.74]):0.22897000000000034[0.849]):0.38668999999999976[0.997],(((XP_023747963:1.3898000000000001,((NP_194449:0.5053000000000001,NP_001328414:0.6141699999999997):0.4271200000000004[0.997],('Nbe.v1.s00140g40780':0.30672999999999995,(XP_004244708:0.34109999999999996,(XP_019069822:0.29481999999999964,XP_019070616:0.18374000000000024):0.06156999999999968[0.64]):0.09443999999999964[0.87]):0.5622400000000001[1.0]):0.26698999999999984[0.928]):0.2030700000000003[0.637],((XP_023736077:1.49613,(XP_006585198:0.05179000000000045,(XP_006580205:0.0,XP_006580204:0.0):0.13344999999999985):1.13077[1.0]):0.4190199999999997[0.951],(XP_021861132:0.6146599999999998,(XP_010672308:0.22892000000000046,(XP_021845560:0.0010199999999995768,XP_021845559:0.0010199999999995768):0.20246999999999993[0.996]):0.36655000000000015[0.985]):0.9028799999999997[1.0]):0.49124000000000034[0.988]):0.12949999999999928[0.691],(XP_044967166:1.8291300000000001,((((XP_015629470:1.1561599999999999,XP_015633065:0.91153):0.18860999999999972[0.797],(XP_044982161:0.22628000000000004,XP_015628423:0.17781000000000002):1.1666400000000001[1.0]):0.12173000000000034[0.853],((XP_025875902:1.5328499999999998,(XP_015618360:1.03301,(XP_044974218:0.03329999999999966,XP_044974216:0.0010199999999995768):1.2209000000000003[1.0]):0.37690999999999963[0.882]):0.15481999999999996[0.82],((XP_015612085:0.9005200000000002,XP_025877421:1.9363000000000001):0.28019000000000016[0.852],((XP_044978491:0.1754699999999998,XP_025881773:0.21802999999999972):0.5121500000000001[1.0],(XP_015610815:0.5019600000000004,(XP_015611123:0.10294999999999987,XP_015611121:0.1331800000000003):0.5924100000000001[1.0]):0.4872500000000004[1.0]):0.1713800000000001[0.913]):0.10707000000000022[0.554]):0.06566000000000027[0.344]):0.43827000000000016[0.999],((XP_010696539:0.6348900000000004,(RPS2:0.0,NP_194339:0.0):0.9013999999999998):0.3854499999999996[0.997],((XP_003533606:0.8084499999999997,(XP_015635417:0.8471500000000001,(XP_044977313:0.14006000000000007,XP_015621141:0.14121999999999968):0.4359799999999998[0.996]):0.5401199999999999[0.999]):0.14656999999999965[0.913],(NP_199536:0.9720699999999995,((NP_173041:0.25631000000000004,(NP_175559:0.13182000000000027,(NP_199187:0.1254799999999996,NP_001318737:0.06219000000000019):0.029620000000000424[0.294]):0.2833300000000003[1.0]):0.3145699999999998[1.0],(NP_196159:0.7343399999999995,((SUT1:0.0,NP_201107:0.0):0.3486399999999996,(((NP_176314:0.0,NP_001320538:0.0,NP_001320536:0.0):0.0798899999999998,((NP_176325:0.0,NP_001321856:0.0):0.07470999999999961,(UNI:0.032729999999999926,(RPP39:0.04715000000000025,(NP_176326:0.03324999999999978,(NP_176313:0.0,NP_001031216:0.0):0.059630000000000294):0.027899999999999814[0.954]):0.009409999999999918[0.03]):0.01794000000000029[0.864]):0.0231899999999996[0.619]):0.63476[1.0],(((NP_176451:0.14268000000000036,(NP_176525:0.0,NP_001320502:0.0):0.10991000000000017):0.21366999999999958[1.0],(NP_176524:0.0,NP_001320910:0.0,NP_001320908:0.0):0.22363999999999962):0.34795[1.0],((NP_172693:0.38585000000000047,(NP_192816:0.0,NP_001328297:0.0):0.31425000000000036):0.14339000000000013[0.987],((NP_001322571:0.0010300000000000864,(SUMM2:0.0,NP_172692:0.0):0.0010199999999995768):0.29441000000000006[1.0],((RFL1:0.0,NP_172685:0.0):0.3490500000000001,(RPS5:0.0,NP_001184970:0.0):0.30795999999999957):0.05133999999999972[0.472]):0.12093000000000043[0.986]):0.05274999999999963[0.819]):0.043420000000000236[0.44]):0.11489999999999956[0.947]):0.1283500000000002[0.869]):0.11080999999999985[0.189]):0.1621699999999997[0.721]):0.3967099999999997[0.999]):0.10128000000000004[0.88]):0.09860999999999986[0.485]):0.11556999999999995[0.266]):0.27975999999999956[0.964]):0.1941000000000006[0.948]):0.17594000000000065[0.263],(XP_025877461:1.6758400000000009,((((XP_048497664:0.6170799999999996,(XP_048498587:0.39383999999999997,XP_021867025:0.5908600000000002):0.1453300000000004[0.887]):0.6737200000000003[1.0],((XP_048498584:0.7590900000000005,XP_021839281:0.42272):0.4327300000000003[0.999],('Nbe.v1.s00080g20920':0.3772700000000002,XP_025886067:0.6415199999999999):0.5376000000000003[1.0]):0.16249999999999964[0.775]):0.056239999999999846[0.421],((XP_006591044:0.28122000000000025,(XP_040865077:0.0010199999999995768,(XP_006595673:0.0010199999999995768,(XP_014622470:0.0,XP_014622468:0.0):0.001000000000000334):0.0010300000000000864[0.0]):0.22444000000000042[0.996]):0.68248[1.0],((XP_014622632:0.2607600000000003,(XP_014622116:0.22853000000000012,XP_006593132:0.38034999999999997):0.02583999999999964[0.052]):0.054710000000000036[0.523],((XP_025981287:0.02090000000000014,(XP_040864785:0.0,XP_006596468:0.0):0.03251000000000026):0.030039999999999623[0.818],((XP_006596398:0.07606999999999964,XP_014622090:0.10189999999999966):0.024009999999999643[0.719],(XP_006596478:0.06069000000000013,(Rsv3:0.0010199999999995768,XP_003544933:0.009689999999999976):0.06064999999999987[0.994]):0.03183000000000025[0.919]):0.046640000000000015[0.961]):0.11570000000000036[0.982]):0.4558600000000004[1.0]):0.44993000000000016[0.999]):0.18114000000000008[0.948],((XP_021837932:0.9195700000000002,(XP_023754578:0.0,XP_023754576:0.0):0.7194399999999996):0.1597900000000001[0.292],((Vat:1.1345900000000002,((XP_014632202:0.7371800000000004,(XP_006594695:0.2962600000000002,((XP_040865438:0.0,XP_006598160:0.0):0.1441699999999999,((XP_014622963:0.07383000000000006,(XP_014623692:0.0,XP_003546757:0.0):0.12448000000000015):0.044800000000000395[0.955],(XP_040865431:0.07845999999999975,(XP_014622930:0.0,XP_014622928:0.0,XP_006598630:0.0):0.001000000000000334):0.0357700000000003[0.914]):0.032099999999999795[0.822]):0.15852999999999984[0.906]):0.4615400000000003[0.999]):0.5527699999999998[0.999],(((XP_006583342:0.4686199999999996,(XP_006583346:0.0,XP_006583345:0.0):0.6407600000000002):0.3842299999999996[0.999],(Rpp4C4:0.30137000000000036,((XP_040868054:0.026080000000000325,XP_014626658:0.07019999999999982):0.016750000000000043[0.031],(XP_040868056:0.0,XP_025982501:0.0):0.053469999999999906):0.16896000000000022[0.994]):0.2911400000000004[0.998]):0.10911000000000026[0.137],((XP_040866692:0.0,XP_040866691:0.0,XP_040866690:0.0,XP_040866689:0.0,XP_040866685:0.0):0.24526000000000003,((XP_006583274:0.12600000000000033,(XP_006583273:0.0,XP_006583272:0.0):0.12321999999999989):0.06273000000000017[0.931],((XP_014633283:0.0,XP_006583276:0.0):0.028260000000000396,((XP_040873085:0.0010099999999999554,(XP_040873228:0.0,XP_006583266:0.0):0.027020000000000266):0.017680000000000362[0.664],(XP_040869617:0.0,XP_040869616:0.0,XP_040869615:0.0,XP_014633260:0.0,XP_014633259:0.0):0.028209999999999624):0.0871599999999999[1.0]):0.05679000000000034[0.454]):0.17042000000000002[0.974]):0.5774699999999999[1.0]):0.5183100000000005[1.0]):0.16791[0.926]):0.08119000000000032[0.232],((XP_023749905:1.09769,((XP_023732277:0.1959799999999996,(XP_023747998:0.4058799999999998,(XP_023747256:0.1456299999999997,XP_023747254:0.13975000000000026):0.05693999999999999[0.378]):0.2854700000000001[0.996]):0.9919000000000002[1.0],(((XP_025884568:0.2901100000000003,XP_004252495:0.27055000000000007):0.11219000000000001[0.971],(Tsw:0.15732999999999997,Pvr4:0.3521099999999997):0.13375999999999966[0.993]):0.05165000000000042[0.36],(SpNBS-LRR:0.0010300000000000864,(XP_025884993:0.0,XP_025884992:0.0,XP_010315703:0.0):0.00910999999999973):0.22335999999999956[0.997]):0.6622500000000002[1.0]):0.14125999999999994[0.501]):0.12666999999999984[0.536],(XP_023772737:2.77468,((((XP_042754891:0.0,XP_023754127:0.0):0.13248999999999977,(XP_042754860:0.11395999999999962,(XP_042754871:0.09741999999999962,(XP_042754881:0.06191000000000013,(XP_042754878:0.0,XP_023754109:0.0):0.0843499999999997):0.02580999999999989[0.411]):0.25478999999999985[1.0]):0.09461999999999993[0.968]):0.07355999999999963[0.906],((XP_042754957:0.18229000000000006,(XP_023742243:0.0,XP_023742242:0.0):0.2778299999999998):0.08814999999999973[0.958],(XP_023758718:0.06625999999999976,(XP_023766277:0.1258499999999998,((XP_023768861:0.04574999999999996,XP_023768849:0.017759999999999998):0.035370000000000346[0.964],(XP_023766275:0.060229999999999784,(XP_042754790:0.0,XP_023766273:0.0):0.011459999999999582):0.012150000000000105[0.553]):0.03145000000000042[0.952]):0.0365000000000002[0.951]):0.033929999999999794[0.902]):0.08265000000000011[0.366]):0.7175000000000002[1.0],(XP_023760073:0.32955999999999985,(XP_023760078:0.3058899999999998,(((XP_023738134:0.23224999999999962,XP_042754905:0.4554499999999999):0.03251000000000026[0.824],(XP_042755030:0.19840999999999998,XP_023760687:0.24758000000000013):0.2224700000000004[1.0]):0.046479999999999855[0.896],(XP_042755595:0.30191000000000034,(((XP_042754751:0.09454999999999991,XP_023750641:0.1120599999999996):0.04854000000000003[0.914],(XP_042755594:0.041240000000000165,XP_023741427:0.04145999999999983):0.09232999999999958[0.981]):0.31611999999999973[1.0],((XP_042755593:0.1612,XP_042754913:0.16835999999999984):0.10534999999999961[0.994],((XP_023732122:0.21841000000000044,XP_023766931:0.19383000000000017):0.05862000000000034[0.885],(RGC2B:0.14902000000000015,(XP_042757392:0.09384999999999977,((XP_023755191:0.0,XP_023755188:0.0):0.04886999999999997,(XP_023766924:0.018169999999999575,(XP_042754911:0.0,XP_042754910:0.0,XP_042754909:0.0,XP_023760079:0.0):0.018460000000000143):0.03976000000000024[0.962]):0.028100000000000236[0.871]):0.07042999999999999[0.984]):0.030910000000000437[0.568]):0.06939000000000028[0.892]):0.024469999999999992[0.242]):0.04760000000000009[0.935]):0.044190000000000396[0.931]):0.028710000000000235[0.822]):0.11871999999999971[0.939]):0.28340999999999994[0.983]):0.7566199999999998[0.993]):0.27071000000000023[0.843]):0.07021000000000033[0.792]):0.06357999999999997[0.635]):0.10810999999999993[0.478]):0.43906000000000045[0.991]):0.2427299999999999[0.031]):0.34980999999999973[0.967],(((((XP_044985881:0.07500000000000018,XP_015619838:0.08741000000000021):0.4443400000000004[0.999],(((ADR1-L1:0.000990,NP_001031781:0.0010199999999995768):0.3580899999999998[1.0],((ADR1:0.0010300000000000864,NP_174620:0.0010199999999995768):0.42921999999999993[1.0],((ADR1-L3:0.0010300000000000864,NP_199539:0.0010199999999995768):0.24345000000000017[1.0],(ADR1-L2:0.0,NP_196092:0.0):0.10789000000000026):0.19038999999999984[0.99]):0.2221700000000002[0.978]):0.5402800000000001[1.0],((XP_010684474:0.12814000000000014,XP_021840058:0.14022000000000023):0.2794699999999999[1.0],(((XP_003550351:0.06622000000000039,XP_003544442:0.04284999999999961):0.22501999999999978[1.0],(XP_003550350:0.039520000000000444,XP_003544443:0.04145999999999983):0.12277000000000005[0.99]):0.3105500000000001[1.0],(XP_042755526:0.46279000000000003,(XP_004238189:0.12246999999999986,('Nbe.v1.s00130g09620':0.08230999999999966,(NbADR1:0.0,'Nbe.v1.s00210g04220':0.0):0.0010199999999995768):0.029289999999999594[0.88]):0.38363000000000014[1.0]):0.1424599999999998[0.977]):0.02571000000000012[0.382]):0.062109999999999665[0.389]):0.19364000000000026[0.813]):0.8491299999999997[0.999],((XP_003551061:0.7297200000000004,((XP_006573620:0.38414000000000037,(XP_006590663:0.02921999999999958,XP_003516593:0.037359999999999616):0.1523399999999997[0.979]):0.3618100000000002[1.0],((XP_006601011:0.08396999999999988,XP_006579882:0.06761000000000017):0.12992000000000026[0.999],(XP_003551059:0.28261999999999965,((XP_006579883:0.10154999999999959,(XP_003551057:0.11141999999999985,XP_003551056:0.14623000000000008):0.02568999999999999[0.793]):0.13443000000000005[1.0],(XP_003524576:0.07314000000000043,(XP_025982105:0.0,XP_025982104:0.0):0.035989999999999966):0.2441399999999998[1.0]):0.02308000000000021[0.418]):0.057170000000000165[0.926]):0.20852000000000004[0.993]):0.21415999999999968[0.985]):0.20526999999999962[0.984],((DAR5:0.5528399999999998,(('AtNRG1.2':0.0,NP_201492:0.0):0.4042500000000002,('AtNRG1.1':0.0,NP_001331503:0.0):0.15669999999999984):0.5375499999999995[0.994]):0.6824199999999996[0.999],((XP_004232056:0.19901000000000035,('Nbe.v1.s00100g32650':0.17645,(NRG1:0.0,'Nbe.v1.s00190g21320':0.0):0.07606000000000002):0.1346999999999996[0.992]):0.7384899999999996[1.0],((XP_042757431:0.020509999999999806,XP_023743279:0.0010099999999999554):0.5093100000000002[1.0],((XP_023731725:0.2680600000000002,(XP_023731131:0.0010300000000000864,(XP_023731132:0.023859999999999992,XP_023731130:0.0010199999999995768):0.004710000000000214[0.809]):0.26419999999999977[0.997]):0.5985300000000002[1.0],((XP_023757440:0.17572999999999972,(XP_023757437:0.0044599999999999085,XP_023757436:0.000990):0.23928999999999956[1.0]):0.11941000000000024[0.961],(XP_023731147:0.15707000000000004,(XP_023731139:0.14897000000000027,XP_023768300:0.20709999999999962):0.05318000000000023[0.925]):0.023119999999999585[0.715]):0.5142499999999997[1.0]):0.2898100000000001[0.996]):0.1365999999999996[0.754]):0.09576000000000029[0.626]):0.0714100000000002[0.605]):0.51539[0.978]):1.2693500000000002[1.0],((P2:0.0010199999999995768,P:0.004369999999999763):1.2546400000000002[1.0],(((DSC1:0.7439799999999996,(RPP2B:0.0010199999999995768,(NP_001328451:0.0010199999999995768,(NP_849410:0.0010199999999995768,NP_001328445:0.0010199999999995768):0.0010099999999999554[0.0]):0.0010300000000000864[0.982]):0.92049[1.0]):0.29849000000000014[0.572],((LAZ5:0.9120999999999997,(NP_001332395:1.2613700000000003,CSA1:0.8230199999999996):0.10599000000000025[0.204]):0.14698999999999973[0.857],(RPS4B:0.32294,(RPS4-Ws:0.0010199999999995768,('RPS4^No-0':0.004870000000000374,RPS4:0.0049000000000001265):0.004649999999999821[0.863]):0.34623000000000026[0.998]):0.6761299999999997[0.999]):0.62134[0.999]):0.5644900000000002[0.997],(((GhDSC1:1.2513300000000003,((WRKY19:0.9462299999999999,RPP2A_2:1.2435200000000002):0.3589500000000001[0.975],((NP_001332330:0.0,NP_001332328:0.0):0.9065599999999998,((CHS3:0.0,NP_197291:0.0):0.56874,((RRS1-Ws:0.0010300000000000864,('RRS1-R//SLH1':0.015900000000000247,(RRS1-S:0.0,NP_199339:0.0):0.02120999999999995):0.004999999999999893[0.509]):0.22921999999999976[0.998],(RRS1B:0.0,NP_851133:0.0,NP_199318:0.0,NP_001332492:0.0):0.23843999999999976):0.22292000000000023[0.988]):0.1864600000000003[0.916]):0.66723[1.0]):0.3299700000000003[0.98]):0.13250000000000028[0.411],(((XP_006598818:0.2064199999999996,XP_006583154:0.07277000000000022):0.3140200000000002[1.0],(XP_040870401:0.04124999999999979,(XP_040869588:0.0010099999999999554,XP_040869583:0.0010199999999995768):0.004430000000000156[0.778]):0.54359[1.0]):0.5408099999999996[1.0],((XP_006586404:0.2290000000000001,((XP_040872950:0.0010199999999995768,XP_006583492:0.0010099999999999554):0.14784000000000042[0.999],(XP_014622717:0.0,XP_006596207:0.0):0.1498400000000002):0.09607999999999972[0.846]):0.4337099999999996[1.0],(XP_040861743:1.0878899999999998,((XP_025983285:0.0,XP_006605615:0.0):0.31294999999999984,((XP_006593609:0.0010199999999995768,XP_003543819:0.0010099999999999554):0.21664999999999957[1.0],(XP_040860628:0.0010199999999995768,XP_006586033:0.001000000000000334):0.5148299999999999[1.0]):0.08298000000000005[0.654]):0.3445499999999999[0.995]):0.1771799999999999[0.294]):0.18811999999999962[0.963]):0.24751000000000012[0.983]):0.09581000000000017[0.759],(((MdNLR16:0.9912599999999996,TNL2-PN40024:0.8650000000000002):0.05416000000000043[0.085],(XP_023772576:1.02508,Ma:1.3266599999999995):0.2460899999999997[0.957]):0.04002999999999979[0.567],((((Fom-1:0.9192,(('Prv^2_2':0.03460999999999981,'Prv^1_2':0.04495999999999967):0.7381799999999998[1.0],('Prv^2_1':0.01904000000000039,'Prv^1_1':0.011070000000000135):0.6278300000000003[1.0]):0.1204799999999997[0.748]):0.8643900000000002[1.0],((VG9514-Rgene:0.09140999999999977,TAG24-Rgene:0.03948000000000018):0.83493[1.0],((XP_006592496:0.4256599999999997,XP_003527295:0.5028199999999998):0.08814000000000011[0.413],(XP_006582232:0.1696799999999996,XP_006582229:0.16255000000000042):0.21438000000000024[0.99]):0.5063599999999999[0.997]):0.34628000000000014[0.984]):0.21891000000000016[0.808],(CHS1:1.37554,(((NP_177427:0.0,NP_001185386:0.0):0.5318699999999996,((NP_177429:0.0010199999999995768,NP_001322143:0.0010199999999995768):0.7237499999999999[1.0],(NP_198826:0.40678000000000036,('SOC3//WRR12^Ler-0':0.0010199999999995768,NP_173203:0.0010199999999995768):0.29267999999999983[0.999]):0.26156000000000024[0.994]):0.17276999999999987[0.785]):0.6064300000000005[1.0],(((SSI4:0.1552800000000003,'Dm1^Uk-3':0.16823000000000032):0.3355699999999997[1.0],((('WRR9^Hi-0':0.37277000000000005,('DM10^Tuescha9':0.006070000000000242,'DM10^Col-0':0.001000000000000334):0.36707[1.0]):0.07014999999999993[0.533],(RLM1A:0.26644000000000023,(RLM1B:0.0,NP_001320566:0.0):0.2720399999999996):0.10787999999999975[0.96]):0.18794000000000022[0.991],(('WRR4A^HR-5':0.014800000000000146,('WRR4B^Ws-2':0.0010199999999995768,'WRR4B^Col-0':0.004959999999999631):0.0010099999999999554[0.915]):0.19822000000000006[0.997],(('WRR4A^Oy-0':0.01888000000000023,'WRR4A^Col-0':0.02505000000000024):0.38286[1.0],(NP_001321225:0.0,NP_001321224:0.0):0.32211999999999996):0.06735000000000024[0.711]):0.28110999999999997[0.999]):0.2600600000000002[0.992]):0.2485999999999997[0.989],(((NP_197298:0.5320299999999998,(BAR1:0.0,NP_197337:0.0):0.5137299999999998):0.08389999999999986[0.899],(DSC2:0.54019,(TAO1:0.5312000000000001,(((TN13:0.5106999999999999,(HRG1:0.15603000000000034,NP_001327784:0.23362999999999978):0.14644999999999975[0.986]):0.05750999999999973[0.404],(RPP28:0.38253000000000004,(NP_187072:0.0,NP_001326120:0.0,NP_001326119:0.0):0.44416999999999973):0.06702999999999992[0.887]):0.06325000000000003[0.708],((RPP1-WsA:0.06716999999999995,(RPP1-NdA:0.1144999999999996,'Dm2d^Uk-1':0.15341000000000005):0.11775999999999964[0.992]):0.019890000000000185[0.0],('Dm2h^Uk-1':0.03666999999999998,(('DM2h^Ler':0.019770000000000287,'Dm2h^Bla-1':0.010580000000000034):0.05863999999999958[0.982],(RPP1-WsB:0.0739099999999997,(RPP1-WsC:0.037670000000000314,'RPP1-EstA//RPP1-ZdrA':0.07774999999999999):0.03432000000000013[0.952]):0.019120000000000026[0.205]):0.04096000000000011[0.965]):0.0421699999999996[0.527]):0.44462000000000046[1.0]):0.10297999999999963[0.054]):0.17982999999999993[0.966]):0.23184999999999967[0.995]):0.09945999999999966[0.857],((RPS6:0.39907999999999966,(VICTR:0.28481000000000023,('WRR8^Sf-2':0.16952999999999996,(NP_974894:0.07082999999999995,(RAC1:0.009859999999999758,NP_001319123:0.01994999999999969):0.1923199999999996[1.0]):0.19270999999999994[0.99]):0.19761000000000006[0.995]):0.2012400000000003[0.988]):0.27090999999999976[0.994],((RPP2A_1:0.4013600000000004,RLM3_Col:0.6023500000000004):0.05388000000000037[0.711],(NP_001330480:0.45704999999999973,((NP_193424:0.0,NP_001329119:0.0,NP_001329118:0.0):0.22627000000000042,(SNC1:0.11415000000000042,(SIKIC2:0.0804999999999998,(('SIKIC1//SIKIC3':0.001000000000000334,(NP_001328968:0.0,NP_001319971:0.0):0.0010199999999995768):0.2480500000000001[0.999],(RPP5:0.04049000000000014,((RPP4:0.0,NP_193420:0.0):0.026839999999999975,(NP_193425:0.0,NP_001329036:0.0):0.05647999999999964):0.03153000000000006[0.312]):0.1708299999999996[0.997]):0.05253999999999959[0.779]):0.035969999999999835[0.536]):0.11289999999999978[0.979]):0.21398000000000028[0.998]):0.07289999999999974[0.841]):0.23529999999999962[0.996]):0.2737499999999997[0.995]):0.09558[0.912]):0.4206599999999998[0.999]):0.18745999999999974[0.359]):0.23721000000000014[0.943]):0.11101000000000028[0.595],((((RT4-4:0.6214699999999995,XP_040865177:0.9783900000000001):0.3583499999999997[0.991],((Ry_sto:0.4146000000000001,'Nbe.v1.s00020g39150':0.4206700000000003):0.77034[1.0],(muRdr1H:0.24772999999999978,muRdr1A:0.2122200000000003):0.6515199999999997[1.0]):0.12054000000000009[0.498]):0.14346999999999976[0.837],((('Nbe.v1.s00050g00160':0.22698000000000018,('Nbe.v1.s00200g00190':0.11535000000000029,(Gro1-4:0.15953000000000017,'Nbe.v1.s00200g00200':0.19711999999999996):0.08452000000000037[0.98]):0.1454399999999998[0.968]):0.6442800000000002[1.0],(Roq1:1.0410000000000004,(Bs4:0.3812899999999999,(Y-1:0.48472000000000026,(N:0.27439000000000036,XP_010321493:0.3778699999999997):0.09309999999999974[0.749]):0.06644000000000005[0.847]):0.5856500000000002[1.0]):0.19200000000000017[0.895]):0.09886999999999979[0.821],((Pl17:0.6610700000000005,((XP_042752827:0.37387999999999977,(XP_023757807:0.19540999999999986,(XP_023757852:0.16903000000000024,(XP_042752923:0.0,XP_042752922:0.0):0.09652999999999956):0.09914999999999985[0.983]):0.14041000000000015[0.992]):0.047880000000000145[0.802],((((XP_042753381:0.20460000000000012,XP_023752245:0.2279099999999996):0.025570000000000093[0.763],(XP_023752241:0.1406299999999998,(XP_042753491:0.0,XP_023757814:0.0):0.1254799999999996):0.10585999999999984[0.982]):0.058900000000000396[0.962],(XP_023754222:0.18822000000000028,((XP_023772314:0.20636999999999972,XP_023759338:0.19177999999999962):0.19831999999999983[0.997],(XP_023740857:0.21468000000000043,(XP_042752238:0.0,XP_023736836:0.0):0.20851000000000042):0.02845000000000031[0.052]):0.033800000000000274[0.826]):0.014759999999999884[0.354]):0.06989000000000001[0.993],((XP_023757808:0.18538999999999994,(XP_023752246:0.2421199999999999,(XP_042752855:0.0,XP_023757848:0.0):0.18785000000000007):0.027180000000000426[0.565]):0.045560000000000045[0.899],(((XP_023752239:0.29684000000000044,(XP_042753690:0.000990,XP_023757805:0.0010199999999995768):0.24418000000000006[1.0]):0.05726000000000031[0.836],(XP_023752243:0.16584999999999983,(XP_042753718:0.21656999999999993,(XP_023752236:0.14400000000000013,(XP_023752247:0.04276000000000035,XP_023752244:0.011999999999999567):0.11732999999999993[0.998]):0.08040000000000003[0.982]):0.013569999999999638[0.752]):0.056379999999999875[0.975]):0.03404000000000007[0.902],(XP_042753699:0.24688,((XP_023754224:0.2031299999999998,(XP_023757837:0.0010199999999995768,XP_023757836:0.000980):0.2922500000000001[1.0]):0.08431999999999995[0.956],((XP_042754691:0.23531999999999975,((XP_042753032:0.0,XP_023757844:0.0):0.0010199999999995768,(XP_023757843:0.0,XP_023757839:0.0):0.0010199999999995768):0.17288000000000014[1.0]):0.08366000000000007[0.98],((XP_023752253:0.001000000000000334,XP_023752252:0.0010199999999995768):0.19296000000000024[1.0],((XP_042752960:0.0010199999999995768,(XP_042752959:0.0010199999999995768,XP_023754217:0.0010199999999995768):0.006910000000000416[0.842]):0.08066999999999958[0.994],((XP_023764580:0.17706,(XP_023764588:0.11385000000000023,(XP_023764587:0.0,XP_023764586:0.0):0.19643000000000033):0.08077000000000023[0.978]):0.041839999999999655[0.83],(XP_042753033:0.13189000000000028,((XP_023757830:0.10775999999999986,XP_023757829:0.06637000000000004):0.09672000000000036[0.998],(XP_023757828:0.15073999999999987,(XP_023754223:0.12007000000000012,XP_023764577:0.16629000000000005):0.04330000000000034[0.945]):0.0341800000000001[0.545]):0.013889999999999958[0.327]):0.01890000000000036[0.29]):0.028870000000000395[0.751]):0.16500999999999966[1.0]):0.01843000000000039[0.149]):0.020950000000000024[0.274]):0.030829999999999913[0.568]):0.04600000000000026[0.896]):0.03383999999999965[0.884]):0.00851000000000024[0.425]):0.07441999999999993[0.952]):0.2861200000000004[0.997]):0.3019299999999996[0.996],(((XP_023730871:0.19943000000000044,XP_023730868:0.13851000000000013):0.07603999999999989[0.529],(XP_042756938:0.0,XP_023730808:0.0):0.18503999999999987):0.33133000000000035[0.998],((XP_042754966:0.26393999999999984,((XP_023745649:0.30301000000000045,XP_023745650:0.18693999999999988):0.02104000000000017[0.12],(XP_042754969:0.0,XP_023738650:0.0):0.15868000000000038):0.05056999999999956[0.915]):0.11549999999999994[0.962],(XP_023771460:0.7499900000000004,((XP_023740048:0.23411999999999988,(XP_042754135:0.11800999999999995,XP_023739993:0.0955199999999996):0.16486999999999963[0.998]):0.11385999999999985[0.974],(((XP_023740088:0.07162000000000024,XP_023740042:0.21433000000000035):0.10494000000000003[0.995],(XP_023744659:0.21938999999999975,(XP_042754394:0.23580999999999985,(XP_023744687:0.05518999999999963,(XP_023744652:0.06331000000000042,XP_023744669:0.000990):0.045219999999999594[0.958]):0.025249999999999773[0.107]):0.11592000000000002[0.994]):0.10764999999999958[0.986]):0.02691999999999961[0.222],((XP_042757383:0.17706,((XP_023762170:0.2813800000000004,(XP_023741568:0.13274000000000008,(XP_023741572:0.0,XP_023741570:0.0):0.17483999999999966):0.04295999999999989[0.887]):0.015670000000000073[0.385],((XP_023762172:0.1436099999999998,(XP_042757374:0.2667900000000003,XP_023753500:0.1931200000000004):0.06852000000000036[0.706]):0.057640000000000136[0.946],(XP_042757377:0.16481999999999974,(XP_023762175:0.15885999999999978,(XP_023743987:0.12751999999999963,(XP_023753531:0.16493999999999964,(XP_042757386:0.0,XP_023753495:0.0):0.15212999999999965):0.034900000000000375[0.894]):0.022649999999999615[0.86]):0.02088999999999963[0.893]):0.04274000000000022[0.946]):0.042500000000000426[0.924]):0.01839000000000013[0.391]):0.04157999999999973[0.973],(XP_023739987:0.2607999999999997,((XP_023740046:0.2514799999999999,XP_023740050:0.2250899999999998):0.020240000000000258[0.356],(((XP_023753893:0.2843099999999996,(XP_042754525:0.0010199999999995768,XP_023728785:0.001000000000000334):0.22025999999999968[1.0]):0.022240000000000038[0.425],(XP_023767544:0.16969999999999974,(XP_023767545:0.11984999999999957,(XP_023767547:0.16417000000000037,(XP_042758449:0.28378999999999976,XP_023767542:0.17445999999999984):0.0255099999999997[0.721]):0.02053999999999956[0.51]):0.03350999999999971[0.918]):0.11183999999999994[0.998]):0.012299999999999756[0.208],((XP_023744662:0.1820700000000004,XP_023754423:0.39505000000000035):0.04206999999999983[0.591],((XP_023741578:0.17755999999999972,XP_042755613:0.28805999999999976):0.01515999999999984[0.169],(XP_023741590:0.16284999999999972,((XP_023741582:0.03282999999999969,XP_023741577:0.045720000000000205):0.10921999999999965[1.0],(XP_042754375:0.1685800000000004,(XP_042754140:0.06738,XP_023741602:0.0301499999999999):0.14346000000000014[1.0]):0.04488000000000003[0.792]):0.010959999999999859[0.454]):0.07024000000000008[0.964]):0.08150000000000013[0.989]):0.08323000000000036[0.984]):0.018500000000000405[0.739]):0.015119999999999578[0.796]):0.019260000000000055[0.212]):0.040790000000000326[0.878]):0.036889999999999645[0.607]):0.028719999999999857[0.325]):0.11341999999999963[0.951]):0.19984000000000002[0.99]):0.5588800000000003[1.0]):0.17569000000000035[0.964]):0.07577999999999996[0.403]):0.1030300000000004[0.808],(((MrRUN1:0.12988999999999962,MrRPV1:0.19798000000000027):0.8235299999999999[1.0],(XP_042758724:1.1416500000000003,(XP_010314215:0.8672199999999997,((('Nbe.v1.s00170g18390':0.5126800000000005,(XP_010315689:0.0,XP_010315688:0.0):0.7392200000000004):0.13405999999999985[0.909],((('Nbe.v1.s00170g16800':0.0547500000000003,'Nbe.v1.s00160g27180':0.028050000000000352):0.07399000000000022[0.95],(XP_025888663:0.0,XP_004231293:0.0):0.0639599999999998):0.5130800000000004[1.0],(('Nbe.v1.s00160g25580':0.10416999999999987,XP_025884750:0.1754100000000003):0.6776600000000004[1.0],('Nbe.v1.s00100g21080':0.1412399999999998,(XP_010312806:0.050329999999999764,XP_004250576:0.0010300000000000864):0.26933000000000007[1.0]):0.34062000000000037[1.0]):0.07233999999999963[0.487]):0.14275000000000038[0.968]):0.16654999999999998[0.932],((((XP_042752126:0.0,XP_042752125:0.0):0.5767699999999998,((XP_023731991:0.07807999999999993,(XP_042752546:0.18618000000000023,(XP_023734374:0.08617000000000008,(XP_023732000:0.0941099999999997,XP_023731999:0.07753000000000032):0.05482000000000031[0.953]):0.044620000000000104[0.896]):0.04919000000000029[0.721]):0.058580000000000076[0.865],((XP_042752350:0.0,XP_023732004:0.0):0.1402000000000001,(XP_023732015:0.07195000000000018,(XP_042754468:0.0,XP_023768419:0.0):0.30618000000000034):0.039839999999999876[0.64]):0.018489999999999895[0.138]):0.28451000000000004[0.997]):0.11059000000000019[0.134],(((XP_042752682:0.37417999999999996,(XP_023731998:0.4149799999999999,(XP_042752220:0.0,XP_023731992:0.0):0.2912100000000004):0.17342999999999975[0.997]):0.015229999999999855[0.275],((XP_042752387:0.0,XP_023752501:0.0):0.1384299999999996,(XP_023732013:0.16364,(XP_023748552:0.04962,(XP_023748549:0.0,XP_023748548:0.0):0.04844999999999988):0.07692999999999994[0.98]):0.2129000000000003[1.0]):0.08574000000000037[0.94]):0.059179999999999566[0.486],(((XP_023732758:0.11057000000000006,(XP_042758471:0.0,XP_023760973:0.0):0.11322999999999972):0.04164999999999974[0.908],(XP_023731177:0.0,XP_023731176:0.0,XP_023731175:0.0,XP_023731174:0.0,XP_023731172:0.0):0.1937899999999999):0.17161000000000026[1.0],(XP_023756518:0.18381000000000025,((XP_023731986:0.0,XP_023731984:0.0):0.024479999999999613,(XP_042752266:0.0,XP_042752265:0.0,XP_042752264:0.0,XP_042752263:0.0,XP_023731990:0.0,XP_023731989:0.0,XP_023731988:0.0,XP_023731987:0.0):0.03561000000000014):0.10635999999999957[0.996]):0.05114999999999981[0.912]):0.14133999999999958[0.987]):0.3491299999999997[1.0]):0.42520999999999987[0.997],((XP_023763358:0.27214000000000027,(XP_023763363:0.11643000000000026,(XP_042753510:0.12882999999999978,(XP_042753071:0.10301000000000027,(XP_023763370:0.1003999999999996,XP_023763357:0.13767999999999958):0.02768000000000015[0.925]):0.011800000000000033[0.548]):0.028570000000000206[0.801]):0.19352000000000036[0.986]):0.39510999999999985[1.0],((XP_023751046:0.46743999999999986,(XP_042758005:0.0,XP_023751056:0.0,XP_023751055:0.0):0.27620999999999984):0.07976000000000028[0.854],(((XP_023751044:0.0,XP_023751043:0.0):0.31540000000000035,(XP_023751052:0.0,XP_023751051:0.0):0.32857999999999965):0.05984000000000034[0.785],(((XP_023751027:0.0,XP_023751026:0.0):0.30389,(XP_023751082:0.2534900000000002,(XP_023741125:0.0,XP_023741123:0.0):0.46150999999999964):0.06639000000000017[0.626]):0.020660000000000345[0.454],(((XP_023767525:0.3268500000000003,(XP_023767514:0.11008999999999958,XP_023751049:0.5881499999999997):0.09140999999999977[0.854]):0.04978000000000016[0.898],(XP_023767397:0.2591000000000001,((XP_023767854:0.30306999999999995,(XP_023767893:0.29129000000000005,XP_023739735:0.1444099999999997):0.01919000000000004[0.248]):0.035330000000000084[0.862],((XP_023767466:0.14041000000000015,(XP_042751330:0.0,XP_023767483:0.0):0.1924999999999999):0.036430000000000184[0.609],(XP_023753447:0.16321999999999992,(XP_042758806:0.25943000000000005,((XP_042751327:0.0010199999999995768,XP_023767419:0.0010199999999995768):0.12316000000000038[1.0],(XP_042758845:0.0,XP_023767307:0.0):0.17898999999999976):0.04703000000000035[0.927]):0.014780000000000015[0.774]):0.0669000000000004[0.967]):0.04173000000000027[0.9]):0.08419000000000043[0.979]):0.045849999999999724[0.955]):0.03568999999999978[0.938],((XP_042752869:0.09825999999999979,(XP_042758008:0.0,XP_023751063:0.0,XP_023751062:0.0,XP_023751061:0.0):0.13039000000000023):0.10916000000000015[1.0],((XP_042755240:0.29239000000000015,XP_023767112:0.22611999999999988):0.05501999999999985[0.948],(XP_042751336:0.28709000000000007,(XP_042758018:0.2388899999999996,(XP_042758661:0.17302000000000017,(XP_023746894:0.2214900000000002,((XP_042758529:0.1974499999999999,XP_023744001:0.2636099999999999):0.06597000000000008[0.938],(XP_023745401:0.12882999999999978,(XP_023745409:0.06798000000000037,(XP_023745334:0.0,XP_023745333:0.0):0.09140000000000015):0.08351000000000042[0.986]):0.10458000000000034[0.999]):0.034720000000000084[0.33]):0.015049999999999564[0.78]):0.09722000000000008[0.999]):0.015130000000000088[0.413]):0.020990000000000286[0.642]):0.01719000000000026[0.863]):0.015369999999999884[0.446]):0.018220000000000347[0.85]):0.019759999999999778[0.201]):0.06233999999999984[0.88]):0.4482999999999997[1.0]):0.5617000000000001[1.0]):0.3841599999999996[0.997]):0.08830999999999989[0.525]):0.11617999999999995[0.249]):0.21628999999999987[0.966]):0.18818999999999964[0.962],((((Ngc-D:0.7865700000000002,(M:0.1601499999999998,((L9:0.00478999999999985,L1:0.001000000000000334):0.05464000000000002[0.985],(('L11//L6//L7':0.040750000000000064,(L2:0.03408000000000033,(LH:0.004850000000000243,L8:0.0010199999999995768):0.009680000000000355[0.9]):0.008110000000000284[0.82]):0.0047199999999998354[0.361],(L:0.010180000000000078,(L5:0.004870000000000374,('L10//L3':0.004809999999999981,L4:0.0010199999999995768):0.004769999999999719[0.78]):0.0228900000000003[0.966]):0.00586999999999982[0.74]):0.010729999999999684[0.813]):0.13668000000000013[0.945]):0.5642500000000004[0.999]):0.8381100000000004[1.0],(((NP_174037:0.000950,NP_001154372:0.0010199999999995768):0.20830000000000037[0.995],(NP_174038:0.0,NP_001322561:0.0,NP_001322560:0.0):0.23817999999999984):0.79338[1.0],((XP_048501761:0.4633099999999999,XP_021849887:0.2510899999999996):0.6823600000000001[1.0],(((XP_025886804:0.0010099999999999554,XP_010320639:0.0010199999999995768):0.7138[1.0],('Nbe.v1.s00110g27340':0.19005000000000027,XP_004239367:0.21516999999999964):0.6256699999999995[1.0]):0.11012000000000022[0.497],(XP_006573080:0.49415999999999993,(XP_006585991:0.0,XP_006585990:0.0,XP_006585989:0.0):0.39574):0.0801400000000001[0.295]):0.09665999999999997[0.804]):0.08670000000000044[0.542]):0.5370600000000003[0.999]):0.2578300000000002[0.955],((XP_025888661:1.22131,(('Nbe.v1.s00010g45500':0.15707000000000004,'Nbe.v1.s00010g45490':0.04614999999999991):0.7427799999999998[1.0],(XP_025888731:0.2697700000000003,('Nbe.v1.s00160g02090':0.15817999999999977,'Nbe.v1.s00160g02065':0.12420000000000009):0.2121700000000004[0.962]):0.6913400000000003[1.0]):0.12535000000000007[0.818]):0.10754000000000019[0.413],((NP_001330641:0.0,NP_001119319:0.0):0.9619400000000002,(Rvi15:0.8250900000000003,((RCT1:0.19944999999999968,((XP_006576576:0.25014000000000003,XP_006576565:0.17551000000000005):0.06095000000000006[0.851],(XP_025983775:0.07460000000000022,(XP_040870290:0.03932999999999964,XP_014629006:0.0199600000000002):0.014619999999999855[0.846]):0.1518600000000001[0.999]):0.09867999999999988[0.957]):0.2885799999999996[1.0],((XP_040866360:0.48156,XP_003548631:0.40322999999999976):0.1577099999999998[0.98],((XP_014620605:0.23406000000000038,XP_006599163:0.1438600000000001):0.02043000000000017[0.723],(((XP_006576646:0.0,XP_006576644:0.0):0.38870999999999967,(XP_006576200:0.0,XP_006576198:0.0):0.27486999999999995):0.08722999999999992[0.838],((XP_006599150:0.0010199999999995768,XP_003548629:0.001000000000000334):0.3162799999999999[1.0],(XP_006599159:0.028739999999999988,(XP_040866381:0.0010199999999995768,XP_014624740:0.0010199999999995768):0.06158000000000019[0.984]):0.2253400000000001[1.0]):0.02876000000000012[0.532]):0.016619999999999635[0.532]):0.08952999999999989[0.923]):0.41903000000000024[1.0]):0.1929299999999996[0.945]):0.1417200000000003[0.48]):0.12368999999999986[0.9]):0.08420999999999967[0.298]):0.09344999999999981[0.923],(((XP_014619916:0.01297999999999977,XP_006593009:0.0010300000000000864):0.9387100000000004[1.0],((XP_040865352:0.054090000000000416,XP_006575644:0.10200999999999993):0.5481800000000003[1.0],(XP_014620602:0.3995899999999999,(XP_014620603:0.0010199999999995768,(XP_040863606:0.0,XP_003539653:0.0):0.001000000000000334):0.6208799999999997[1.0]):0.2968099999999998[0.995]):0.1832900000000004[0.964]):0.1688200000000002[0.663],(((XP_014620608:0.0,XP_003539655:0.0):0.21267000000000014,(XP_006599456:0.15791000000000022,('GmNNL1^HT1':0.001000000000000334,XP_006574772:0.019560000000000244):0.20734999999999992[0.999]):0.17194999999999983[0.999]):0.2618499999999999[1.0],((XP_040861214:0.45518000000000036,XP_006586027:0.4149799999999999):0.1558200000000003[0.975],((XP_025981803:0.09358999999999984,XP_006600001:0.10648999999999997):0.3446499999999997[1.0],((XP_040866585:0.0,XP_014624110:0.0):0.30149000000000026,((XP_014622857:0.3610699999999998,(XP_014621170:0.0,XP_003542813:0.0):0.3528000000000002):0.4440400000000002[1.0],(((XP_003553356:0.11857999999999969,((KR1:0.009509999999999685,(XP_006603754:0.0010199999999995768,NP_001237766:0.0010199999999995768):0.018769999999999953[0.952]):0.03483999999999998[0.948],(XP_006604006:0.005130000000000301,(XP_040868883:0.0010199999999995768,(XP_006604004:0.0010199999999995768,XP_006604003:0.0010199999999995768):0.0010199999999995768[0.876]):0.0010099999999999554[0.408]):0.09321000000000002[0.999]):0.057170000000000165[0.826]):0.15641000000000016[1.0],(XP_040866430:0.1304299999999996,((XP_006599369:0.12176999999999971,XP_025981793:0.08678000000000008):0.02799999999999958[0.377],(XP_014624020:0.07903000000000038,((XP_003548883:0.06611999999999973,(XP_040866132:0.0,XP_025981791:0.0,NP_001358765:0.0):0.17677999999999994):0.042150000000000354[0.949],(XP_040866122:0.0,XP_040866121:0.0,XP_040866120:0.0,NP_001358768:0.0):0.06623999999999963):0.004850000000000243[0.729]):0.019160000000000288[0.876]):0.02644999999999964[0.41]):0.3110999999999997[1.0]):0.08492999999999995[0.947],((Rj2:0.0010099999999999554,('Rfg1//rj2_rfg1':0.0,XP_014623922:0.0,NP_001239675:0.0):0.009280000000000399):0.1977599999999997[1.0],(GmKR3:0.48087000000000035,(((XP_014617687:0.0010199999999995768,XP_014617686:0.0010300000000000864):0.2201599999999999[1.0],((XP_025981864:0.0,XP_003548282:0.0):0.12917999999999985,(XP_040866405:0.0,XP_040866404:0.0,XP_040866403:0.0,XP_040866402:0.0):0.21187999999999985):0.13605[0.991]):0.1365299999999996[0.985],(XP_006599700:0.1555099999999996,((XP_040866592:0.0010199999999995768,XP_040866591:0.001000000000000334):0.10428999999999977[0.999],(NP_001239717:0.06573999999999991,(XP_014624143:0.08567999999999998,(XP_025981861:0.0010199999999995768,(XP_040866590:0.0,XP_040866589:0.0,XP_006599693:0.0):0.0010199999999995768):0.06855000000000011[0.993]):0.03218999999999994[0.958]):0.012749999999999595[0.625]):0.03990000000000027[0.869]):0.2549299999999999[1.0]):0.0340600000000002[0.43]):0.09039000000000019[0.966]):0.1251899999999999[0.987]):0.1249399999999996[0.971]):0.06686999999999976[0.743]):0.06550000000000011[0.759]):0.16314000000000028[0.987]):0.06174999999999997[0.784]):0.3598499999999998[1.0]):0.24136000000000024[0.994]):0.08119999999999994[0.303]):0.10322999999999993[0.937]):0.05532999999999966[0.214]):0.04377999999999993[0.731]):0.14285999999999976[0.966]):0.1729099999999999[0.32]):0.2542[0.832]):0.8287800000000001[0.998]):0.40639000000000003[0.952],((((XP_015647689:0.38412000000000024,(XP_044948822:0.5452599999999999,XP_015612556:0.4342100000000002):0.5679800000000004[0.999]):1.1674100000000003[1.0],((XP_025876707:1.4017600000000003,((XP_044961439:0.19132999999999978,XP_015626333:0.31357000000000035):0.9431200000000004[1.0],((XP_025875696:0.6498400000000002,(XP_044985539:0.6221100000000002,((XP_044974733:0.11967999999999979,XP_044974731:0.16671999999999976):0.10268999999999995[0.98],(XP_015644949:0.060089999999999755,(Pit:0.0010199999999995768,XP_015644979:0.004699999999999704):0.06608999999999998[0.981]):0.1517900000000001[0.997]):0.09102999999999994[0.817]):0.22250999999999976[0.911]):0.6402799999999997[0.999],((XP_015617682:0.11493999999999982,(XP_025877100:0.10154999999999959,XP_015616935:0.1474599999999997):0.03465000000000007[0.869]):0.20749999999999957[0.993],(((XP_025877221:0.32333000000000034,(XP_025877389:0.3980100000000002,XP_025877532:0.29380000000000006):0.06684000000000001[0.924]):0.05203000000000024[0.75],(XP_015617680:0.16382999999999992,(XP_025877388:0.027449999999999974,XP_015617527:0.006439999999999557):0.10958000000000023[0.993]):0.20009000000000032[1.0]):0.08554000000000084[0.886],(XP_015615198:0.5155899999999995,(XP_044972005:0.22011999999999965,(XP_044974710:0.20265999999999984,(XP_044972004:0.09787000000000035,(XP_044974707:0.0,XP_044974706:0.0):0.08077999999999985):0.04774999999999974[0.905]):0.015109999999999957[0.263]):0.29890999999999934[1.0]):0.06520000000000081[0.876]):0.07313999999999954[0.466]):0.6569399999999996[1.0]):0.27231000000000094[0.966]):0.08721999999999941[0.47]):0.08522000000000052[0.344],((XP_015647981:0.6414999999999997,(XP_044984471:0.5922000000000001,XP_015612551:0.5899299999999998):0.2920400000000001[0.99]):0.7705700000000002[1.0],(XP_025877099:1.5168400000000002,((XP_015638539:0.5445500000000001,XP_015628809:0.7584799999999996):0.30751999999999935[0.986],((XP_015610879:0.0,XP_015610878:0.0):0.5654700000000004,(XP_044968991:1.1470000000000002,((XP_025877892:0.036749999999999616,XP_025877891:0.0010099999999999554):0.8318000000000003[1.0],(XP_015615753:0.5389200000000001,(((XP_025881152:0.18515000000000015,XP_025877511:0.27615000000000034):0.30168000000000017[1.0],(XP_044962080:0.4243899999999998,(XP_044962935:0.1791299999999998,(YrAS2388R:0.20178999999999991,(XP_044979300:0.08227000000000029,XP_044979298:0.05278999999999989):0.21943000000000001[1.0]):0.04365000000000041[0.57]):0.3543200000000004[1.0]):0.039839999999999876[0.139]):0.06835000000000058[0.608],((XP_044958429:0.21154000000000028,(XP_044962011:0.0,XP_044962010:0.0,XP_044962009:0.0):0.36277000000000026):0.4188700000000001[1.0],((XP_044953490:0.0,XP_044953488:0.0):0.21098000000000017,((XP_044955102:0.005169999999999675,XP_044952064:0.0010199999999995768):0.0842900000000002[0.99],(XP_044952066:0.0,XP_044952065:0.0):0.10184999999999977):0.13949000000000034[0.994]):0.23538999999999977[0.999]):0.17850000000000055[0.992]):0.11850999999999967[0.628]):0.10366000000000053[0.606]):0.11379999999999946[0.646]):0.0767199999999999[0.709]):0.10595999999999961[0.883]):0.14298000000000055[0.524]):0.29642000000000035[0.975]):0.13551000000000002[0.669]):0.25265999999999966[0.831]):0.41113[0.992],((XP_015636089:1.4803100000000002,('Nbe.v1.s00120g47230':0.09733999999999998,'Nbe.v1.s00110g38930':0.2737600000000002):2.7400599999999997[1.0]):0.6851000000000003[0.843],((XP_010671277:1.4147799999999995,(XP_006573928:0.33969999999999967,XP_006572949:0.14017999999999997):1.4065199999999995[1.0]):0.5473400000000002[0.938],(((XP_048495858:1.4116,(XP_048495862:2.5269499999999994,(XP_048490658:1.7187700000000001,(XP_048495864:0.6282300000000003,(XP_048495863:0.84124,(XP_048494056:0.0,XP_019103754:0.0):0.49068999999999985):0.24368999999999996[0.874]):0.5561699999999998[0.956]):0.6385199999999998[0.922]):0.45616000000000057[0.746]):0.6580200000000005[0.965],((XP_015617843:2.35154,(Pi54:0.6716600000000001,XP_015617844:0.7827700000000002):0.9691999999999998[0.999]):0.4601600000000001[0.95],(XP_010673094:1.7269700000000006,((XP_048496564:2.15355,XP_019103820:1.2026399999999997):0.45847000000000016[0.908],(((XP_048496570:0.1506400000000001,XP_010673337:0.11470000000000002):0.9304199999999998[1.0],(XP_048496571:0.005410000000000359,XP_010668137:0.0010199999999995768):1.1240899999999998[1.0]):0.6261400000000004[0.991],((XP_010673187:0.9381400000000006,(XP_010673338:0.13985000000000003,(XP_021838771:0.2596299999999996,XP_010673180:0.11923999999999957):0.05278000000000027[0.479]):0.5717200000000009[0.999]):0.4191899999999995[0.994],(XP_021837759:0.4118599999999999,(XP_021837756:0.0,XP_021837755:0.0,XP_021837753:0.0):0.38070999999999966):0.6649900000000004[1.0]):0.22238000000000024[0.718]):0.36085999999999974[0.947]):0.2251000000000003[0.0]):0.36860999999999944[0.971]):0.1364200000000002[0.315]):0.20050999999999952[0.873],((XP_010674663:0.5698800000000004,(XP_048495536:0.15599000000000007,XP_021852039:0.19980999999999938):0.20178999999999991[0.97]):0.8488600000000002[1.0],(((Fom-2:1.22161,(('Rpi-chc1.1':0.13594999999999935,('Nbe.v1.s00210g14600':0.4619,(XP_010312315:0.0,XP_010312313:0.0):0.1989100000000006):0.05710999999999977[0.761]):0.9463500000000007[1.0],((XP_023768811:0.30708,XP_023762932:0.3083600000000004):0.12875999999999976[0.983],(XP_023729998:0.25234999999999985,(((XP_023729296:0.09192,XP_023728242:0.07591000000000037):0.11846999999999941[0.997],(XP_023745642:0.11348999999999965,(XP_023728240:0.11819000000000024,XP_023728228:0.14239000000000068):0.013069999999999027[0.786]):0.04731000000000041[0.884]):0.13262000000000018[0.998],((XP_023728218:0.156740000000001,(XP_023728235:0.10105999999999948,(XP_023728233:0.07251999999999992,(XP_023732264:0.4018699999999997,XP_042755025:0.11085000000000012):0.06890000000000018[0.968]):0.0231899999999996[0.873]):0.039720000000000866[0.96]):0.015489999999999782[0.716],((XP_023728232:0.27352999999999916,XP_023728236:0.15515999999999952):0.06937000000000104[0.973],(XP_023729297:0.12416999999999945,(XP_023734600:0.21164000000000005,(XP_023728238:0.0639599999999998,(XP_023728217:0.08567000000000036,(XP_023728239:0.059510000000000396,XP_023728246:0.0935100000000002):0.005219999999999558[0.722]):0.023699999999999832[0.864]):0.03537999999999997[0.904]):0.04021000000000008[0.773]):0.021710000000000562[0.216]):0.02369000000000021[0.787]):0.11881999999999948[0.996]):0.1540499999999998[0.998]):0.047729999999999606[0.857]):0.7660700000000009[1.0]):0.16101999999999972[0.35]):0.21415999999999968[0.938],(((XP_021860575:0.9559199999999999,(XP_021841504:0.2488999999999999,(XP_021846129:0.15445000000000064,(XP_021866361:0.2185100000000002,XP_021845101:0.19376999999999978):0.055010000000000225[0.365]):0.13401999999999958[0.924]):0.31709999999999994[0.981]):0.5522999999999998[0.999],(((XP_048497309:0.7441900000000006,XP_010692388:0.5394899999999998):0.07297000000000065[0.309],(XP_019107730:0.0810499999999994,XP_010692418:0.05534999999999979):0.28818000000000055[1.0]):0.3677399999999995[0.998],(XP_021865676:0.15091000000000054,(XP_048495411:0.0010199999999995768,(XP_048495410:0.0,XP_010693854:0.0):0.0010199999999995768):0.14308000000000032[0.99]):0.75265[1.0]):0.2137500000000001[0.944]):0.14609000000000005[0.905],(((XP_048500282:0.06330999999999953,XP_010678423:0.16873000000000005):0.36936000000000035[1.0],(XP_021844154:0.24336999999999964,(XP_021844149:0.0010199999999995768,XP_021844146:0.0010099999999990672):0.22682000000000002[1.0]):0.20456000000000074[0.975]):0.5010300000000001[1.0],((XP_048500109:0.24158999999999953,(XP_021848451:0.0,XP_021848450:0.0,XP_021848449:0.0):0.17774):0.21546999999999983[0.974],(XP_010678706:0.001020000000000465,((XP_019105241:0.0,XP_010678705:0.0):0.0010199999999995768,(XP_048500107:0.0010199999999995768,(XP_048500106:0.0010099999999999554,XP_048500105:0.0010199999999995768):0.0010199999999995768[1.0]):0.001000000000000334[0.0]):0.001000000000000334[0.992]):0.6803999999999997[1.0]):0.23270000000000035[0.899]):0.5454299999999996[1.0]):0.23472999999999988[0.99]):0.2161300000000006[0.982],((((XP_023751920:1.0820000000000007,XP_015631286:1.5919600000000003):0.1276799999999998[0.23],(((XP_025881139:0.18088000000000015,(XP_025881435:0.003989999999999938,XP_015640523:0.004280000000000506):0.18274999999999952[0.994]):0.6209400000000009[1.0],((XP_044962021:0.12316000000000038,(XP_044959771:0.31415999999999933,XP_044960672:0.13558999999999966):0.05107000000000106[0.519]):0.6709499999999995[1.0],(XP_015650708:0.3717800000000002,(XP_044950183:0.46237999999999957,((XP_025875804:0.32606999999999964,XP_015649357:0.36160000000000014):0.10275000000000034[0.923],(RDG2A:0.15168999999999944,(XP_044958629:0.12937999999999938,XP_044956131:0.12868999999999975):0.08541000000000043[0.983]):0.20055000000000067[1.0]):0.07194999999999929[0.873]):0.19669000000000025[0.989]):0.38907000000000025[0.998]):0.15586000000000055[0.926]):0.13893999999999984[0.898],(((XP_025876736:0.3144999999999998,(Sr45:0.3865999999999996,XP_015614414:0.33408000000000015):0.046660000000000146[0.475]):0.22377000000000002[0.994],((XP_044948634:0.19887000000000032,XP_015612757:0.17439999999999944):0.3136099999999997[1.0],(XP_015615069:0.14674999999999994,(XP_025881228:0.0,XP_025881222:0.0):0.1735800000000003):0.3855499999999994[1.0]):0.029520000000000657[0.378]):0.12943999999999978[0.796],((XP_025879874:0.1328200000000006,(XP_015633193:0.09544999999999959,(Bph14:0.09182999999999986,(XP_015632489:0.0,XP_015632485:0.0):0.1353099999999996):0.033640000000000114[0.768]):0.05558000000000085[0.797]):0.38917[1.0],((XP_044978597:0.31448999999999927,(XP_044961987:0.43831999999999915,XP_044961093:0.2142299999999997):0.12302999999999997[0.971]):0.08849000000000018[0.232],((Pm17:0.04400000000000048,Pm8:0.011210000000000164):0.2022200000000005[1.0],(XP_044967726:0.10688000000000031,((Pm3b:0.060069999999999624,(Pm3a:0.001000000000000334,(Pm3k:0.004420000000000535,'Pm3c//Pm3CS//Pm3d//Pm3e//Pm3f//Pm3g':0.0010099999999999554):0.08138000000000023[1.0]):0.03754999999999953[0.706]):0.10257999999999967[0.999],((XP_044954601:0.15090000000000003,XP_044953267:0.09584999999999955):0.048329999999999984[0.927],((HvPm3:0.1435000000000004,XP_044953012:0.15568999999999988):0.06170000000000009[0.96],(TmPm3:0.2366400000000004,XP_044952002:0.10512000000000032):0.0421699999999996[0.899]):0.06160999999999994[0.983]):0.017119999999999358[0.812]):0.0313200000000009[0.906]):0.019379999999999953[0.705]):0.17789999999999928[0.995]):0.21225000000000094[0.994]):0.24995999999999974[0.978]):0.7091600000000007[1.0]):0.13504000000000005[0.533]):0.2836999999999996[0.993],((((XP_019071163:0.8571900000000001,('Nbe.v1.s00160g45920':0.3014700000000001,XP_019067407:0.1884199999999998):0.6557599999999999[1.0]):0.10507000000000044[0.778],((XP_004245923:0.22730999999999923,(Rpi-bt1:0.11643000000000026,'Rpi-blb1//Rpi-pta1//Rpi-sto1':0.11097000000000001):0.06332999999999966[0.599]):0.5059100000000001[0.999],((XP_040860987:0.18276000000000003,XP_006573178:0.09532999999999969):0.01799000000000106[0.746],(XP_014619948:0.28141000000000016,((XP_006573066:0.1607699999999994,(XP_006574586:0.0,XP_006574585:0.0):0.1188899999999995):0.11620000000000097[0.996],((XP_014622942:0.15933000000000064,XP_006586822:0.13756000000000057):0.028509999999999813[0.089],(XP_040865932:0.07805000000000017,XP_006586820:0.05338000000000065):0.10029999999999983[0.997]):0.059510000000000396[0.957]):0.06855999999999973[0.967]):0.028750000000000497[0.855]):0.46051999999999893[1.0]):0.4004100000000008[1.0]):0.12420000000000009[0.896],((XP_044954519:0.18062000000000022,XP_025880238:0.2288199999999998):0.6838799999999994[1.0],((XP_015643214:1.1181600000000005,((XP_044955674:0.36212,XP_025875769:0.4370900000000004):0.37159999999999993[0.999],(Tsn1:0.4936400000000001,((XP_025877116:0.5364499999999994,XP_015616460:0.5703500000000004):0.1046699999999996[0.904],(XP_044971103:0.08492999999999995,XP_044968980:0.10644999999999971):0.7046199999999994[1.0]):0.0925900000000004[0.895]):0.09916999999999998[0.118]):0.6566100000000006[1.0]):0.1439199999999996[0.862],((XP_015626998:0.971309999999999,(XP_015649424:0.34799000000000024,((XP_044978332:0.05962000000000067,XP_044974159:0.10785000000000089):0.3262999999999998[1.0],(XP_044983283:0.0,XP_044983267:0.0,XP_044983259:0.0):0.31870000000000065):0.15090000000000003[0.945]):0.5434699999999992[1.0]):0.2765700000000004[0.97],((XP_044946719:0.1749299999999998,(XP_025875883:0.03428999999999949,(Pii-1:0.008389999999999453,Pi5-1:0.0010300000000000864):0.017859999999999765[0.821]):0.0761099999999999[0.876]):0.7031400000000003[1.0],((XP_044984658:0.0,XP_044984657:0.0):0.5229500000000007,((Pii-2:0.0010199999999995768,Pi5-2:0.007939999999999614):0.28129000000000026[0.999],(Pi5-3:0.0,XP_025875958:0.0,XP_025875957:0.0,XP_015612170:0.0,XP_015612169:0.0):0.37772000000000006):0.3072600000000003[0.991]):0.5130299999999997[1.0]):0.4675799999999999[0.996]):0.12971999999999984[0.738]):0.35989999999999966[0.997]):0.24107000000000056[0.989]):0.024869999999999948[0.436],(((Rp3-1:0.2714200000000009,XP_025878681:0.1966000000000001):0.31580999999999904[0.984],((Pc:0.3181599999999998,XP_015640727:0.4940099999999994):0.23064000000000107[0.991],(XP_015620000:0.0,XP_015619999:0.0):0.4667400000000006):0.2062399999999993[0.956]):1.3242700000000003[1.0],((((XP_015613051:0.6120000000000001,(XP_025877825:0.12748999999999988,XP_025877578:0.1502099999999995):0.6764000000000001[1.0]):0.38078000000000056[0.993],(((XP_048503027:0.34626999999999963,XP_010679788:0.2942100000000005):0.3961199999999998[1.0],(XP_021838767:0.9430399999999999,(XP_010672877:0.7164000000000001,XP_021839553:0.3997899999999994):0.10630000000000006[0.851]):0.16403999999999996[0.902]):0.1251899999999999[0.522],((XP_010673157:0.28225999999999996,XP_021838920:0.46631):0.23799999999999955[0.997],(XP_021863012:0.17476000000000003,(XP_048501523:0.07527999999999935,(XP_048498615:0.001020000000000465,XP_048498614:0.012340000000000018):0.000990[0.587]):0.10167999999999999[0.982]):0.4692799999999995[1.0]):0.12614000000000036[0.656]):0.5101000000000004[1.0]):0.42945999999999973[0.999],((Ptr1:0.01240000000000041,((StrPtr1:0.0010300000000000864,CaPtr1:0.08291000000000004):0.008230000000000182[0.325],('NitabPtr1//NtomPtr1':0.009339999999999904,(NiattPtr1:0.018030000000000435,('Nbe.v1.s00040g18430':0.02552000000000021,(NbPtr1:0.0,'Nbe.v1.s00200g09760':0.0):0.008960000000000079):0.004370000000000651[0.743]):0.008669999999999511[0.852]):0.12378[1.0]):0.006009999999999849[0.469]):0.6135200000000003[1.0],(('Nbe.v1.s00140g15690':0.4689199999999998,'Nbe.v1.s00130g34640':0.2534200000000002):0.76945[1.0],('Nbe.v1.s00130g34600':0.9380300000000004,(XP_014623640:0.5877099999999995,((XP_006604363:0.19923999999999964,(XP_003526943:0.11966000000000054,(XP_014627252:0.06408000000000058,XP_003553414:0.04519999999999946):0.11659000000000042[1.0]):0.0714699999999997[0.877]):0.2889400000000002[1.0],(XP_040868469:0.4327299999999994,(XP_006576824:0.24563000000000024,(((XP_014627513:0.045059999999999434,XP_006604334:0.04343999999999948):0.06413000000000046[0.996],(XP_040868294:0.0,NP_001238129:0.0):0.08240999999999943):0.005910000000000082[0.724],((XP_006576493:0.049889999999999546,(XP_006604349:0.034740000000000215,(XP_006603646:0.024960000000000093,NP_001237395:0.018850000000000477):0.05959000000000003[0.983]):0.030689999999999884[0.935]):0.018650000000000055[0.908],(XP_006604341:0.0707399999999998,(NP_001235657:0.11805000000000021,(XP_025983535:0.11414999999999953,(XP_014627443:0.06508000000000003,XP_014627157:0.04573999999999945):0.022619999999999862[0.922]):0.006479999999999819[0.744]):0.023390000000000022[0.917]):0.01578999999999997[0.567]):0.00649999999999995[0.415]):0.15366000000000035[0.999]):0.10351999999999961[0.978]):0.09323000000000015[0.893]):0.10060000000000002[0.349]):0.3593099999999998[0.999]):0.1320199999999998[0.872]):0.1015700000000006[0.842]):0.09326999999999952[0.898]):0.08828000000000014[0.202],(((XP_021863843:0.32235999999999976,XP_021863693:0.39139999999999997):0.9113199999999999[1.0],((XP_010696097:0.5974599999999999,(XP_010671382:0.4130199999999995,XP_021843175:0.3245799999999992):0.09221000000000057[0.891]):0.07200999999999969[0.403],(XP_021843063:0.22482999999999986,(XP_021843060:0.4569000000000001,(XP_021843152:0.26919999999999966,XP_021843061:0.25044999999999895):0.05181000000000058[0.28]):0.042629999999999946[0.498]):0.1808999999999994[0.976]):0.9959500000000006[1.0]):0.23010999999999981[0.787],(((XP_010670790:0.37159999999999904,(XP_021837603:0.45887999999999973,(XP_010670804:0.40153000000000016,(XP_010678878:0.16950999999999894,XP_021835386:0.10996999999999968):0.2173500000000006[1.0]):0.04958999999999936[0.571]):0.040779999999999816[0.37]):0.23814000000000046[0.998],((XP_048504633:0.14336000000000038,(XP_048504341:0.07820000000000071,XP_048504108:0.06972999999999985):0.1127899999999995[0.978]):0.3027500000000005[1.0],((XP_021852307:0.2976200000000002,XP_021835439:0.44941999999999993):0.10585000000000022[0.737],(XP_048503708:0.24221999999999966,(XP_019102631:0.13962000000000074,(XP_048495125:0.0,XP_019102626:0.0):0.2556900000000004):0.09081999999999901[0.942]):0.3818400000000004[1.0]):0.16384000000000043[0.974]):0.4644699999999995[1.0]):0.2093999999999996[0.984],((XP_006578494:0.8034799999999995,('Nbe.v1.s00070g37910':0.15816000000000052,('Nbe.v1.s00180g03180':0.011149999999999771,'Nbe.v1.s00160g06670':0.09254999999999924):0.04724000000000039[0.82]):0.8804499999999997[1.0]):0.06522000000000006[0.389],(((XP_021836574:0.1006399999999994,(XP_048495317:0.0,XP_019107998:0.0,XP_019107996:0.0,XP_010694946:0.0):0.15540999999999983):0.4124200000000009[1.0],((XP_048500775:0.23678000000000043,XP_048501538:0.3851200000000006):0.04115000000000002[0.694],((XP_010677265:0.3432099999999991,XP_048501540:0.17877999999999972):0.11964000000000041[0.99],(XP_021852818:0.10142000000000007,(XP_021852808:0.0,XP_021852797:0.0):0.07783000000000051):0.15676999999999985[1.0]):0.06254000000000026[0.898]):0.2789999999999999[1.0]):0.12378999999999962[0.945],(((XP_021860091:0.21208000000000027,(XP_048493058:0.34262000000000015,XP_010690729:0.32066000000000017):0.050209999999999866[0.813]):0.020039999999999836[0.802],(XP_021858052:0.38996999999999993,(XP_021843400:0.28977000000000075,(XP_021860093:0.1525199999999991,XP_021860092:0.15474999999999994):0.07932000000000095[0.108]):0.0760499999999995[0.923]):0.048060000000000436[0.753]):0.44790999999999936[1.0],(XP_021846840:0.8789300000000004,(((XP_021862960:0.3526100000000003,(XP_048492002:0.06596000000000046,XP_010691057:0.07438000000000056):0.2881499999999999[1.0]):0.21448[0.993],((XP_021865820:0.40644999999999953,XP_021847837:0.56759):0.10040000000000049[0.508],(XP_010674281:0.0,XP_010674280:0.0):0.6254200000000001):0.10374000000000017[0.922]):0.28153000000000006[0.999],(XP_048495859:0.9651300000000003,((XP_021864137:0.4143599999999994,(((Rz2:0.03817999999999966,XP_048496155:0.041979999999999684):0.39769000000000077[1.0],(XP_021842198:0.2776000000000005,(XP_021838136:0.2811900000000005,(XP_021835280:0.32746999999999993,XP_048497002:0.2707700000000006):0.051280000000000214[0.787]):0.07838999999999974[0.911]):0.025490000000000457[0.347]):0.04423999999999939[0.761],((XP_021861185:0.1797499999999994,(XP_021860024:0.06697000000000042,(XP_021844310:0.12171999999999983,(XP_021844211:0.07392000000000021,XP_021844214:0.10350999999999999):0.01548000000000016[0.802]):0.024880000000000457[0.668]):0.2190499999999993[1.0]):0.24300999999999995[1.0],((XP_048497230:0.1864699999999999,(XP_048497231:0.3394699999999995,XP_010667202:0.27912999999999943):0.0578599999999998[0.9]):0.14646000000000026[0.996],(XP_048503919:0.243170000000001,(XP_010688940:0.048049999999999926,(XP_048492512:0.052210000000000534,(XP_048492253:0.13025999999999982,XP_048492254:0.09407999999999994):0.02725000000000044[0.905]):0.01454999999999984[0.076]):0.17201999999999984[0.999]):0.11747999999999958[0.993]):0.11100999999999939[0.978]):0.07269000000000059[0.777]):0.0358900000000002[0.586]):0.22641000000000044[0.999],(((XP_010672303:0.1909200000000002,XP_021837533:0.22627999999999915):0.2177100000000003[0.999],((XP_010676038:0.02059000000000033,XP_010676036:0.04021000000000008):0.78512[1.0],(XP_021846772:0.001000000000000334,(XP_021846774:0.03974000000000011,XP_021846775:0.011139999999999262):0.032450000000000756[0.883]):0.30030999999999963[1.0]):0.041389999999999816[0.806]):0.04932999999999943[0.905],((XP_010672031:0.3635999999999999,(XP_019106107:0.27558999999999934,XP_010671992:0.28946999999999967):0.11654000000000053[0.975]):0.25155999999999956[1.0],((XP_048492722:0.40512000000000015,(XP_021846909:0.3447800000000001,XP_021836989:0.3250499999999992):0.05719999999999992[0.621]):0.03356000000000048[0.866],((XP_021842230:0.17193999999999932,XP_021842225:0.2299099999999994):0.05868000000000073[0.324],(('beta-WOLF0//beta-WOLF11//beta-WOLF3//beta-WOLF9':0.001000000000000334,(beta-WOLF6b:0.009120000000000239,'beta-WOLF5a//beta-WOLF5b':0.0010199999999995768):0.0045200000000003016[0.806]):0.29894[1.0],(('alpha-WOLF11//alpha-WOLF15//alpha-WOLF2//alpha-WOLF8//alpha-WOLF9':0.022149999999999892,(alpha-WOLF18:0.004410000000000025,'alpha-CMV//alpha-WOLF12//alpha-WOLF16//alpha-WOLF4//alpha-WOLF6//alpha-WOLF6b//alpha-WOLF6c':0.000990):0.004770000000000607[0.768]):0.010419999999999874[0.339],(alpha-WOLF2a:0.0010199999999995768,(alpha-WOLF10:0.048380000000000756,(alpha-WOLF4a:0.011239999999999917,(alpha-WOLF7:0.0010199999999995768,XP_021842255:0.0010199999999995768):0.015949999999999243[0.881]):0.01007000000000069[0.734]):0.01357999999999926[0.442]):0.012840000000000629[0.804]):0.22287999999999997[1.0]):0.04780000000000051[0.902]):0.14450999999999947[0.999]):0.059339999999999726[0.906]):0.20589000000000013[0.999]):0.1535100000000007[0.984]):0.06269999999999953[0.872]):0.15539000000000058[0.981]):0.07394999999999996[0.433]):0.14722999999999953[0.665]):0.20938999999999997[0.969]):0.1851199999999995[0.988]):0.11613000000000007[0.678]):0.06976000000000049[0.801]):0.22273000000000032[0.989]):0.07564999999999955[0.651]):0.08764000000000038[0.832]):0.09675999999999974[0.718]):0.14949000000000012[0.963],(((XP_015636791:0.7582799999999992,(XP_025882962:0.10048000000000012,XP_025882877:0.18067999999999973):0.6478899999999994[1.0]):0.9045700000000005[1.0],((XP_025876331:0.8486899999999995,XP_015629988:0.9126199999999995):0.5421900000000006[0.999],((XP_025881902:0.0,XP_015622262:0.0,XP_015622260:0.0):1.2357199999999997,(XP_025880016:0.8686000000000007,((XP_025876906:0.42979000000000056,XP_015615707:0.42652999999999963):0.20884999999999998[0.97],(XP_015616044:0.37697,XP_015615092:0.1971400000000001):0.4470299999999998[1.0]):0.36100000000000065[0.999]):0.27412999999999954[0.974]):0.12051000000000034[0.062]):0.11430999999999969[0.229]):0.12948000000000004[0.646],((XP_015627818:1.6596199999999994,(('Nbe.v1.s00030g10310':0.0970399999999998,XP_019070997:0.15040999999999904):1.1428000000000011[1.0],(NP_188064:1.3199300000000003,(((XP_003556833:0.1866999999999992,(XP_003543829:0.19010000000000105,(XP_006595239:0.2532399999999999,(XP_003556802:0.02911000000000108,XP_003556801:0.03145000000000042):0.3185500000000001[1.0]):0.07376000000000005[0.874]):0.10617999999999927[0.939]):0.8125399999999994[1.0],((XP_019104579:0.7809900000000001,(XP_048495336:0.5064799999999998,(XP_048497540:0.17722999999999978,XP_048495331:0.12030999999999992):0.27713000000000054[0.996]):0.6295700000000002[0.999]):0.29129000000000005[0.925],((FB_MR5:0.9803799999999994,(XP_010316824:0.0010099999999999554,XP_010316405:0.018670000000000186):1.8679499999999996[1.0]):0.19579000000000057[0.725],((XP_048495636:0.14187000000000083,XP_021837360:0.14198000000000022):0.41488999999999976[1.0],((XP_019103568:0.1856,XP_021862430:0.19795000000000051):0.4560499999999994[1.0],((XP_019103561:0.36927999999999983,(XP_021835325:0.3281099999999997,(XP_048495871:0.2537400000000005,XP_048494094:0.227920000000001):0.17292999999999914[0.982]):0.3106200000000001[1.0]):0.11413000000000029[0.686],(((XP_010670863:0.19332999999999956,XP_048494132:0.17153999999999936):0.05372000000000021[0.785],((XP_048494124:0.06131000000000064,XP_010670622:0.048180000000000334):0.03957999999999995[0.951],(XP_048494131:0.0,XP_019103593:0.0):0.06885999999999992):0.1146199999999995[0.993]):0.3114000000000008[1.0],((XP_048494526:0.0,XP_010670268:0.0):0.32746999999999993,(XP_010670569:0.0695199999999998,(XP_048494187:0.0,XP_048494180:0.0,XP_048494178:0.0):0.06867000000000001):0.3314300000000001[1.0]):0.09353000000000034[0.929]):0.08481999999999967[0.888]):0.21525999999999978[0.99]):0.24449000000000076[0.981]):0.16084999999999994[0.897]):0.24427999999999983[0.98]):0.06566999999999901[0.393]):0.0405300000000004[0.791],((NP_001319549:0.8210999999999995,(XP_004235139:0.45224000000000064,((R3b:0.15528999999999904,((Ty-2:0.057779999999999276,XP_025884019:0.09805999999999937):0.23831999999999987[1.0],(('L^4':0.0010199999999995768,'L^2b':0.004529999999999035):0.008950000000000458[0.853],('L^1c//L^2//L^3':0.00911999999999935,('L^1a':0.009020000000000472,'L^1':0.004509999999999792):0.009039999999999715[0.882]):0.004730000000000345[0.227]):0.23245999999999967[1.0]):0.053630000000000067[0.89]):0.07966000000000051[0.971],(('Nbe.v1.s00020g00580':0.3376899999999994,('Nbe.v1.s00180g25630':0.1830400000000001,'Nbe.v1.s00020g03780':0.15451999999999977):0.02564999999999973[0.276]):0.06065000000000076[0.905],(('Nbe.v1.s00040g28520':0.36507999999999985,(Napostrophe:0.13316000000000017,('Nbe.v1.s00020g00790':0.00898000000000021,('Nbe.v1.s00020g00810':0.0,'Nbe.v1.s00020g00780':0.0):0.034740000000000215):0.1509299999999998[1.0]):0.028400000000000425[0.166]):0.08048000000000055[0.957],(PIH-X:0.26390000000000047,((I2:0.05705999999999989,XP_025884028:0.04633000000000109):0.08443999999999896[0.91],('R3a//Rpi-sto2':0.10469999999999935,(XP_025888307:0.06454999999999966,XP_004251230:0.10297):0.054369999999999585[0.978]):0.022619999999999862[0.222]):0.0725100000000003[0.972]):0.0564600000000004[0.95]):0.03955999999999982[0.143]):0.02938999999999936[0.307]):0.3530300000000004[0.999]):0.537799999999999[1.0]):0.11143000000000036[0.848],(((XP_023772367:0.2557799999999997,((XP_023732317:0.4557500000000001,XP_023769261:0.4405600000000005):0.05522999999999989[0.258],((XP_023745700:0.1528299999999998,(XP_023753175:0.15585000000000093,XP_023732331:0.3059100000000008):0.03031000000000006[0.85]):0.0366799999999996[0.935],(XP_023765133:0.2400600000000006,((XP_023732311:0.28972,XP_023745343:0.21082999999999963):0.013209999999999944[0.194],(XP_023762383:0.17384000000000022,((XP_023762380:0.14811999999999959,(XP_042753238:0.06555999999999962,XP_023762382:0.07423000000000002):0.10296000000000038[0.978]):0.04286999999999974[0.559],(XP_023762384:0.13112999999999975,((XP_023762378:0.09647999999999968,XP_023762373:0.058699999999999974):0.05306999999999995[0.974],(XP_023730644:0.06174999999999997,(XP_023767685:0.057739999999999014,(XP_023767770:0.021529999999999383,XP_023767087:0.02256999999999998):0.005819999999999936[0.75]):0.05832000000000015[0.995]):0.0470000000000006[0.988]):0.04993999999999943[0.943]):0.03214000000000006[0.605]):0.018560000000000798[0.373]):0.04376999999999942[0.963]):0.010180000000000078[0.096]):0.0045999999999999375[0.728]):0.04380000000000006[0.912]):0.14847999999999928[0.992]):0.14684000000000097[0.865],((Pl8:0.5700399999999997,(XP_023735399:0.22173000000000087,((XP_023763067:0.16622000000000003,XP_023735400:0.14583999999999975):0.03739999999999988[0.896],(XP_042756332:0.15154000000000067,(XP_023735412:0.11852000000000018,(XP_023735421:0.03373000000000026,(XP_023735403:0.0,XP_023735402:0.0):0.08198999999999934):0.0414399999999997[0.905]):0.13366000000000078[1.0]):0.0747599999999995[0.975]):0.036450000000000315[0.622]):0.08658999999999928[0.952]):0.08765[0.639],(XP_023762595:0.19094999999999906,((XP_023770219:0.03404999999999969,(XP_023770222:0.02757000000000076,(XP_023770223:0.0046200000000000685,(XP_023770221:0.0,XP_023770220:0.0):0.0010199999999995768):0.015680000000000582[0.834]):0.026779999999999582[0.897]):0.21201999999999988[1.0],((XP_023735417:0.16023999999999994,(XP_023763068:0.13012000000000068,XP_023763064:0.1728500000000004):0.026499999999999524[0.118]):0.022020000000000373[0.838],(XP_042756675:0.16371000000000002,(XP_023738151:0.45291999999999977,((XP_023749851:0.07223999999999897,XP_042756323:0.07376000000000005):0.012990000000000279[0.244],(XP_023740359:0.027340000000000586,XP_023740358:0.01861000000000068):0.04744999999999955[0.985]):0.06144999999999978[0.961]):0.03685000000000027[0.917]):0.02167999999999992[0.407]):0.020189999999999486[0.833]):0.10346999999999973[0.988]):0.07934999999999981[0.936]):0.28043000000000085[0.999]):0.5310600000000001[1.0],((NP_001237787:0.4591099999999999,((XP_040870332:0.08720000000000105,((XP_040869592:0.03112000000000048,XP_006576474:0.02803000000000022):0.07781000000000038[0.999],((XP_040870331:0.0,XP_040870320:0.0):0.03640000000000043,(XP_014629591:0.029200000000000337,(XP_040870308:0.0,XP_040870304:0.0):0.01794000000000029):0.004230000000000622[0.732]):0.05372000000000021[0.984]):0.01778000000000013[0.802]):0.3571200000000001[1.0],(XP_040869596:0.16206000000000031,((Rps1-k-1:0.025399999999999423,XP_003522002:0.020659999999999457):0.021630000000000038[0.938],((Rps1-k-2:0.0333900000000007,(XP_040869772:0.0389999999999997,(XP_014628972:0.021409999999999485,XP_006576451:0.026049999999999685):0.021539999999999893[0.953]):0.009800000000000253[0.353]):0.008519999999998973[0.505],((XP_040869777:0.05234000000000005,XP_040869773:0.03795000000000037):0.02524000000000015[0.932],(XP_014628961:0.07432000000000016,(XP_014629579:0.013430000000000497,XP_003521990:0.03422000000000036):0.030079999999999885[0.957]):0.015559999999999796[0.887]):0.014319999999999666[0.835]):0.01966000000000001[0.858]):0.10115000000000052[0.999]):0.05681000000000047[0.907]):0.09544999999999959[0.142]):0.6181599999999996[1.0],((PvLOV:0.10611999999999977,XP_006599131:0.11655999999999977):0.5485400000000009[1.0],((XP_006594365:0.20694000000000035,(XP_006594377:0.2595700000000001,(XP_014623006:0.26975000000000016,((XP_025980833:0.03988999999999976,XP_006594353:0.07174000000000014):0.01670999999999978[0.28],(XP_040864142:0.001020000000000465,XP_014621131:0.001020000000000465):0.12960999999999956[1.0]):0.13485999999999976[1.0]):0.12487000000000048[1.0]):0.02519999999999989[0.831]):0.04455000000000009[0.106],((NP_001237835:0.046960000000000335,(3gG2:0.037819999999999965,XP_040864156:0.02459999999999951):0.05173000000000094[0.951]):0.21398999999999901[1.0],(XP_003541580:0.29187999999999903,(((XP_040864166:0.0,XP_006594385:0.0):0.021529999999999383,((XP_014621169:0.01701999999999959,(XP_040864164:0.035319999999999574,Rpg1r:0.0010099999999999554):0.00941999999999954[0.225]):0.01905000000000001[0.922],((XP_040864145:0.0,XP_040864144:0.0):0.01344999999999974,(Rpg1b:0.0,NP_001340545:0.0):0.013419999999999987):0.01265999999999945[0.875]):0.06348999999999982[0.992]):0.1418499999999998[0.999],(RSG3-301:0.5266600000000006,((XP_003546705:0.049099999999999255,(XP_040865622:0.0,XP_025981563:0.0):0.08166999999999902):0.03910000000000036[0.947],(XP_006598091:0.08431000000000033,((XP_040865624:0.0,XP_025981488:0.0):0.041539999999999466,(XP_006598101:0.0010199999999995768,(XP_040865623:0.0,XP_003545830:0.0):0.0010300000000000864):0.046030000000000015[0.975]):0.045270000000000366[0.962]):0.019540000000000113[0.439]):0.1956199999999999[0.998]):0.1519199999999996[0.983]):0.04344999999999999[0.792]):0.02923000000000009[0.488]):0.06432000000000038[0.887]):0.4982500000000005[1.0]):0.18939999999999912[0.976]):0.12338000000000093[0.854]):0.03449999999999953[0.058]):0.07972999999999963[0.897]):0.04846000000000039[0.412]):0.1461799999999993[0.969]):0.03990000000000116[0.374]):0.06119999999999948[0.841],((Mal-R:0.9649300000000007,((XP_044977371:0.16586000000000034,XP_015651137:0.10529999999999973):0.45284999999999975[1.0],(XP_015640206:0.13682000000000016,(XP_044976645:0.11582000000000026,XP_015640706:0.11059000000000019):0.07622000000000018[0.949]):0.25601999999999947[0.999]):0.35776000000000074[0.999]):0.13486999999999938[0.198],((XP_015616250:2.8456,((XP_044980748:0.4035700000000002,XP_015629565:0.34675999999999974):1.1666100000000004[1.0],((XP_025883021:1.0601599999999998,XP_015645204:0.8250899999999994):0.7967599999999999[1.0],(XP_015647539:1.0819600000000005,(XP_015647644:0.6238800000000007,XP_015644707:0.5376000000000003):0.4068699999999996[0.99]):0.29145999999999983[0.957]):0.2457400000000005[0.915]):0.17892999999999937[0.878]):0.08006000000000046[0.705],(((XP_044967117:0.9297999999999993,XP_015636780:1.1691399999999996):0.2307100000000002[0.926],((((XP_015640787:0.8612500000000001,(XP_044975088:0.42699,XP_015640238:0.3598599999999994):0.7364699999999997[1.0]):0.2353499999999995[0.936],((XP_044978145:0.9657,(XP_044985365:0.2806300000000004,(XP_015644382:0.0,XP_015644380:0.0):0.2498200000000006):0.7981400000000001[1.0]):0.183349999999999[0.735],((XP_044958151:0.31526999999999994,(XP_015644099:0.0,XP_015644098:0.0):0.3715799999999998):0.33340000000000103[0.995],(XP_015644160:0.058430000000000426,(XP_025882276:0.0,XP_015644449:0.0):0.10273999999999983):0.6163800000000004[1.0]):0.4471899999999991[1.0]):0.13949999999999996[0.848]):0.17382000000000097[0.772],(((XP_044985834:0.3504500000000004,XP_025879328:0.29389999999999983):0.4420199999999994[1.0],(XP_044978680:0.21980999999999984,XP_015633643:0.2951000000000006):0.3727299999999998[1.0]):0.274560000000001[0.99],((XP_015641738:0.0,XP_015641737:0.0,XP_015641736:0.0):0.7621600000000006,(XP_015618229:1.4911900000000005,(((XP_025877644:0.5493800000000002,XP_015620674:0.4557600000000006):0.5243200000000003[1.0],(XP_015620087:0.6521100000000004,XP_015618956:0.6626799999999999):0.7345100000000002[1.0]):0.1349399999999994[0.755],((XP_044953162:0.2929199999999996,XP_015620669:0.33944000000000063):0.09196999999999989[0.832],(XP_015619689:0.40561999999999987,(XP_044953890:0.47865,(Pm2h:0.004580000000000695,((Pm2g:0.0039799999999994284,Pm2f:0.0010199999999995768):0.001000000000000334[0.0],(Pm2a:0.0010199999999995768,('Pm2e//Pm2i//Pm2j':0.0010199999999995768,Pm2d:0.003969999999999807):0.0039799999999994284[0.832]):0.016020000000001033[0.976]):0.011639999999999873[0.813]):0.32119999999999926[1.0]):0.10627000000000031[0.953]):0.10024999999999995[0.947]):0.34445000000000014[1.0]):0.11019000000000023[0.787]):0.10965999999999987[0.902]):0.1749299999999998[0.954]):0.49038000000000004[1.0]):0.1147399999999994[0.766],((XP_015635455:0.7288699999999997,((XP_015624498:0.5854999999999997,(XP_044985704:0.13833999999999946,(Lr21:0.1760200000000003,XP_044953102:0.24326999999999988):0.04592999999999936[0.1]):0.45419000000000054[1.0]):0.5211900000000007[1.0],((XP_015634263:0.6404899999999998,(XP_044947902:1.0503999999999998,('CD3.1':0.1491800000000003,XP_044967771:0.20455999999999985):0.4432499999999999[1.0]):0.14597000000000016[0.825]):0.09965000000000046[0.684],((XP_044961896:0.15352999999999994,XP_044961036:0.12263000000000002):0.44937000000000005[1.0],(XP_044947654:0.5161800000000003,(XP_015642275:0.4421300000000006,XP_015617987:0.3569800000000001):0.14047000000000054[0.974]):0.056219999999999715[0.654]):0.07314000000000043[0.529]):0.18125999999999998[0.936]):0.18546999999999958[0.854]):0.6710000000000003[1.0],(XP_025878940:0.9567900000000007,((XP_015617423:0.0,XP_015617422:0.0,XP_015617420:0.0,XP_015617414:0.0):0.6009399999999996,(XP_025877344:0.371319999999999,(Rp1-D:0.41642000000000046,((XP_044949869:0.42394,(XP_044982609:0.04237999999999964,XP_044951587:0.18838000000000044):0.2454900000000002[0.999]):0.1200600000000005[0.99],((XP_044961811:0.15277999999999992,(XP_044955995:0.2546999999999997,(XP_044962255:0.16357999999999961,(XP_044959611:0.0,XP_044959610:0.0,XP_044959607:0.0):0.09952999999999967):0.000970[0.077]):0.02847000000000044[0.624]):0.20603000000000016[1.0],((Pi64:0.08286000000000016,(XP_015611126:0.0,XP_015611120:0.0):0.05121999999999982):0.07335000000000047[0.987],(Pi37:0.00419000000000036,(Pi35:0.00420000000000087,(Pish:0.0,XP_015646397:0.0,XP_015646387:0.0):0.001020000000000465):0.0042200000000001125[0.79]):0.05137999999999998[0.95]):0.2559100000000001[1.0]):0.04335999999999984[0.662]):0.02224999999999966[0.738]):0.07991999999999955[0.73]):0.12134[0.313]):0.29723000000000077[0.983]):0.36886999999999937[0.996]):0.40681999999999974[0.998]):0.041870000000000296[0.663]):0.0378999999999996[0.154],((XP_044964020:0.3099500000000006,XP_025880918:0.32938000000000045):1.0472399999999995[1.0],((XP_025881383:0.8982200000000002,((XP_015612320:0.9430599999999991,XP_015612318:0.9795099999999994):0.08016000000000023[0.145],(((XP_025881035:0.02351999999999954,XP_025880735:0.06896000000000058):0.3811200000000001[1.0],(Lr13_hb:0.001020000000000465,Lr13_ha:0.00823000000000107):0.5413699999999997[1.0]):0.31157000000000057[0.999],((XP_044955351:0.3106600000000004,XP_044947867:0.3648900000000008):0.10376999999999903[0.874],(XP_044954862:0.48991000000000007,(XP_015626044:0.33283999999999914,(XP_015622678:0.0,XP_015622671:0.0):0.32050999999999963):0.09684000000000026[0.94]):0.03538999999999959[0.054]):0.21779000000000082[0.993]):0.21896999999999966[0.966]):0.27925999999999984[0.987]):0.2905999999999995[0.986],(((XP_015651122:0.7533899999999996,XP_015650904:0.9187199999999995):0.20462000000000025[0.943],((XP_015617775:0.54697,(XP_015633893:0.4419399999999998,((XP_025878574:0.52562,(Pi63:0.027260000000000062,XP_015635514:0.04116999999999926):0.2803400000000007[0.999]):0.056359999999999744[0.215],(Sr21:0.3232999999999997,(XP_044967856:0.0,XP_044967855:0.0,XP_044967852:0.0):0.26112):0.06658000000000008[0.817]):0.15127999999999986[0.971]):0.3848199999999995[1.0]):0.10227000000000075[0.843],((Xa1:0.001020000000000465,(XP_015636003:0.008369999999999322,Xo1:0.004169999999999341):0.0010100000000008436[0.0]):0.6730099999999997[1.0],((PiPR1:0.0,XP_015636115:0.0,XP_015636114:0.0):0.47280000000000033,((Rph15:0.4770000000000003,(XP_044954386:0.3913000000000002,(XP_044953905:0.0010199999999995768,XP_044953904:0.001000000000000334):0.4058400000000004[1.0]):0.12317[0.956]):0.060559999999999725[0.907],((XP_044967851:0.4229900000000004,XP_015636007:0.4298100000000007):0.07190999999999903[0.871],((Yr7:0.24131000000000036,XP_044968845:0.35293000000000063):0.14625999999999983[0.736],(YrSP:0.001020000000000465,Yr5:0.000990):0.4138199999999994[1.0]):0.10159999999999947[0.961]):0.06791000000000036[0.846]):0.13787000000000038[0.979]):0.2554999999999996[0.946]):0.2683800000000005[0.996]):0.09263999999999939[0.823]):0.17382000000000009[0.852],((XP_025876656:0.927579999999999,((XP_025879148:0.2385300000000008,XP_015622635:0.2624600000000008):0.22125999999999912[1.0],((PmR1:0.3274400000000002,'Pm60//Pm60a//Pm60b':0.34726999999999997):0.1937199999999999[0.998],((XP_025877851:0.7803500000000003,(XP_044961298:0.0,XP_044961296:0.0):0.33921000000000046):0.11262999999999934[0.931],((XP_044982291:0.04705000000000048,XP_044982263:0.07211999999999996):0.1910899999999991[0.999],(XP_044961099:0.2880200000000004,(Lr1:0.18339999999999979,(XP_044950043:0.16346999999999934,XP_044950029:0.1312799999999994):0.054390000000000605[0.918]):0.02613999999999983[0.138]):0.20723999999999965[0.999]):0.1561400000000006[0.997]):0.04126999999999992[0.141]):0.07365999999999939[0.906]):0.33009999999999984[0.998]):0.17510000000000048[0.954],(XP_044965033:0.49785000000000057,((XP_015644152:0.22422999999999949,(XP_015644184:0.27256000000000036,XP_015641610:0.2368199999999998):0.06271999999999966[0.84]):0.16317999999999966[0.993],((XP_025877581:0.08950999999999976,XP_025877580:0.03774999999999995):0.8991600000000002[1.0],(XP_044967989:0.3378500000000004,((XP_025880760:0.23987999999999943,XP_015645850:0.3132999999999999):0.1051000000000002[0.973],((XP_044967992:0.041699999999999626,XP_044967990:0.07332999999999945):0.28934000000000015[1.0],((XP_044961234:0.21975000000000033,(XP_044958426:0.2987700000000002,XP_044958427:0.21852999999999945):0.051130000000000564[0.572]):0.12867999999999924[0.989],((XP_044971182:0.23770000000000024,XP_044971176:0.1638900000000003):0.09187000000000012[0.961],(XP_044971193:0.22505999999999915,((XP_044970315:0.16898000000000035,XP_044970227:0.1521100000000004):0.06735999999999986[0.909],(XP_044945721:0.001000000000000334,XP_044945718:0.0010199999999995768):0.2534099999999997[1.0]):0.08009999999999984[0.743]):0.11682000000000059[0.99]):0.21627999999999936[1.0]):0.17215000000000025[0.994]):0.18811999999999962[0.998]):0.06153000000000031[0.773]):0.14372000000000007[0.975]):0.08059999999999956[0.228]):0.13834000000000035[0.925]):0.15425999999999984[0.936]):0.5323000000000002[1.0]):0.29737999999999953[0.99]):0.13168000000000024[0.915]):0.09846999999999984[0.758]):0.09183000000000074[0.902]):0.2104399999999993[0.993]):0.050380000000000535[0.314]):0.0625[0.845]):0.1664399999999997[0.986]):0.0696399999999997[0.535]):0.10353000000000012[0.864]):0.11680000000000046[0.887]):0.1079699999999999[0.543]):0.08404999999999951[0.147]):0.13778000000000024[0.39]):0.28512999999999966[0.965],(XP_048494060:2.0248800000000005,(((XP_004243430:0.5156499999999999,XP_004243429:0.5958500000000004):0.3252500000000005[0.984],((XP_004232433:0.08320999999999934,(NbZAR1:0.0,'Nbe.v1.s00060g44270':0.0):0.08401999999999976):0.21428000000000047[0.998],((ZAR1:0.0,NP_190664:0.0):0.4745700000000008,(XP_010688776:0.09072999999999976,XP_021864088:0.0891700000000002):0.2577500000000006[1.0]):0.11684999999999945[0.371]):0.48155000000000037[1.0]):0.6852199999999993[1.0],((((('Nbe.v1.s00150g12840':1.22879,XP_048501689:2.23299):0.2734199999999998[0.715],(XP_040867703:0.8069300000000004,(TN2:1.2315800000000001,(XP_025984269:0.0,XP_025984268:0.0):2.07913):0.46000000000000085[0.255]):0.4423899999999996[0.863]):0.2490899999999998[0.872],((XP_015644518:2.4798300000000006,XP_015617048:1.9008899999999995):0.33713000000000015[0.806],((XP_015648911:1.3050800000000002,(XP_044960419:0.0,XP_044960418:0.0):1.8576699999999997):0.2345700000000006[0.849],((XP_015649042:1.3344199999999997,(XP_044953077:1.0662700000000003,(XP_025882627:0.48927999999999994,(XP_044970671:0.5486599999999999,XP_015629524:0.5753899999999996):0.052529999999999966[0.373]):0.3173300000000001[0.962]):0.6084399999999999[0.998]):0.4103300000000001[0.99],((XP_044972090:0.0010199999999995768,XP_044972089:0.001000000000000334):0.9667599999999998[1.0],(XP_044960104:0.8831899999999999,((XP_044978182:0.19730999999999987,XP_025878225:0.16915999999999976):0.6625100000000002[1.0],(XP_015618039:0.5824699999999998,(XP_044962103:0.0,XP_044962102:0.0):1.2070600000000002):0.6730200000000002[1.0]):0.17968000000000028[0.488]):0.17654999999999976[0.896]):0.17372000000000032[0.86]):0.19218000000000046[0.286]):0.4915899999999995[0.99]):0.20542999999999978[0.886]):0.16147000000000045[0.694],((('Nbe.v1.s00110g35240':0.3964299999999996,(XP_004234239:0.6914800000000003,'Nbe.v1.s00020g26920':0.3612599999999997):0.12441999999999975[0.645]):0.8014999999999999[1.0],(('Nbe.v1.s00020g26940':0.4008799999999999,XP_004234047:0.8117700000000001):0.23402999999999974[0.891],('Nbe.v1.s00110g35250':0.22236999999999973,'Nbe.v1.s00020g27030':0.04560999999999993):0.6120200000000002[1.0]):0.7035499999999999[0.996]):0.9437499999999996[0.999],((((XP_021863852:0.36418000000000017,XP_021863674:0.5235099999999999):1.01985[1.0],(XP_021858620:0.52982,((XP_021858961:0.0,XP_021858945:0.0):0.14090000000000025,(XP_048503673:0.2368199999999998,(XP_010671191:0.0,XP_010671190:0.0):0.10461000000000009):0.0366799999999996[0.825]):0.19324999999999992[0.971]):0.42042[0.995]):0.6629700000000005[1.0],((XP_004253120:0.9161799999999998,(XP_023745511:0.7579599999999997,(XP_023772582:0.3645699999999996,XP_023772581:0.46760999999999964):0.41305000000000014[0.998]):0.1626000000000003[0.86]):0.9366200000000005[1.0],((XP_048496923:0.6242299999999998,XP_010671804:0.57484):0.7627600000000001[0.997],(XP_006589349:0.36976999999999993,(XP_006606313:0.40432999999999986,XP_040869337:0.6107800000000001):0.07268000000000008[0.537]):1.17652[1.0]):0.42337000000000025[0.973]):0.20360000000000067[0.866]):0.020479999999999166[0.11],((('Nbe.v1.s00080g02460':0.5384200000000003,(((XP_025888796:0.04389999999999983,XP_004247879:0.019110000000000404):0.09914000000000023[0.997],(XP_004247880:0.009179999999999744,(Ph-3:0.004470000000000418,XP_004247881:0.009009999999999962):0.008779999999999788[0.865]):0.09388000000000041[0.999]):0.0231899999999996[0.149],(('Rpi-hcb1.1':0.04368000000000016,(Rpi-edn2:0.004509999999999792,R9a:0.0042799999999996174):0.014479999999999826[0.761]):0.13790999999999976[1.0],(('Rpi-vnt1.1//Rpi-vnt1.2//Rpi-vnt1.3':0.06784000000000034,('Rpi-mcq1.1':0.061009999999999565,('Rpi-mcq1.2':0.07739000000000029,'Rpi-hcb1.2':0.07828000000000035):0.028019999999999712[0.947]):0.011280000000000179[0.515]):0.024549999999999628[0.225],((Tm2-nv:0.004410000000000025,Tm2:0.0010199999999995768):0.0045000000000001705[0.779],('Tm2^2':0.0010199999999995768,(tm2_sus:0.0,NP_001318061:0.0):0.017859999999999765):0.004430000000000156[0.42]):0.12771000000000043[1.0]):0.01609000000000016[0.0]):0.024639999999999773[0.0]):0.45228[0.999]):0.9268900000000002[1.0],((XP_010675309:0.68607,((NP_190257:0.21417999999999981,(NP_190255:0.47572999999999954,(RPP13-Rld-2:0.00525999999999982,(NP_190237:0.013419999999999987,('RPP13-Nd-1//RPP13-UKID34':0.022820000000000285,'RPP13-UKID36//RPP13-UKID5//RPP13-UKID80':0.02242000000000033):0.008939999999999948[0.876]):0.008169999999999789[0.487]):0.14191999999999982[0.996]):0.08823999999999987[0.847]):0.63192[1.0],('Nbe.v1.s00110g12710':0.5034299999999998,(('Nbe.v1.s00140g20590':0.16195000000000004,('Nbe.v1.s00140g20460':0.04427000000000003,'Nbe.v1.s00130g30960':0.0671999999999997):0.03314000000000039[0.542]):0.09428999999999998[0.975],(XP_010319326:0.19277000000000033,(XP_019068820:0.08551999999999982,((XP_010319324:0.11367999999999956,XP_019068818:0.08138000000000023):0.028649999999999842[0.937],((XP_019068819:0.0449799999999998,XP_004236838:0.06353000000000009):0.03216000000000019[0.921],(XP_025886236:0.09926000000000013,(XP_025886383:0.0726300000000002,(('Rpi-hjt1.3':0.001000000000000334,('Rpi-snk1.2':0.017890000000000406,'Rpi-hjt1.1':0.0010099999999999554):0.004400000000000404[0.434]):0.02426999999999957[0.96],(R2:0.07960000000000012,(('Rpi-snk1.1':0.021300000000000097,Rpi-blb3:0.001000000000000334):0.05044999999999966[0.996],('Rpi-edn1.1':0.003770000000000273,'R2-like//RPi-abpt//Rpi-hjt1.2':0.0010099999999999554):0.017559999999999576[0.935]):0.010299999999999976[0.845]):0.011660000000000004[0.502]):0.03446999999999978[0.941]):0.010900000000000354[0.085]):0.02597000000000005[0.845]):0.026329999999999742[0.727]):0.026939999999999742[0.909]):0.0844100000000001[0.985]):0.07768999999999959[0.951]):0.1257999999999999[0.56]):0.6063799999999997[1.0]):0.12398000000000042[0.735]):0.4616800000000003[1.0],(('Nbe.v1.s00060g40140':0.34917,('Nbe.v1.s00090g12250':0.08345999999999965,XP_004233870:0.18623000000000012):0.04703000000000035[0.851]):0.84633[1.0],((XP_003537613:0.03817000000000004,XP_003517205:0.012100000000000222):0.9020900000000003[1.0],((((XP_010691816:0.21358999999999995,XP_021848067:0.31191999999999975):0.9379600000000003[1.0],(XP_048496785:0.39454999999999973,XP_021847711:0.40420999999999996):0.4993800000000004[1.0]):0.24234000000000044[0.967],(('Nbe.v1.s00060g06600':0.12722000000000033,XP_010314773:0.07887999999999984):0.7701200000000004[1.0],(XP_006602948:0.6252300000000002,(XP_006596935:0.0,NP_001237924:0.0):0.6561300000000001):0.09893000000000018[0.68]):0.1388499999999997[0.713]):0.0972299999999997[0.528],('Le4_2':0.7755700000000001,((CAR1:0.0,NP_175437:0.0):0.7620300000000002,((BjuWRR1:0.3735400000000002,(NP_001319213:0.2039200000000001,((LOV1:0.0010199999999995768,NP_001117266:0.00419000000000036):0.23970999999999965[1.0],(NP_001332515:0.15617000000000036,((RPP8:0.03925999999999963,(NP_001331068:0.058709999999999596,Hrt1:0.03824999999999967):0.025140000000000384[0.898]):0.013110000000000177[0.509],(RCY1:0.037049999999999805,(rpp8_sus:0.0,NP_001318736:0.0):0.03800999999999988):0.01778000000000013[0.905]):0.11758999999999986[0.999]):0.07143000000000033[0.922]):0.09696000000000016[0.965]):0.11456999999999962[0.902]):0.26963000000000026[0.998],(((NP_176187:0.0,NP_001322497:0.0):0.5998299999999999,(NP_001320323:0.03537999999999997,(CW9:0.0,NP_001319272:0.0):0.0010199999999995768):0.3526699999999998[1.0]):0.0676899999999998[0.737],(((NP_001323308:0.0010199999999995768,NP_001319267:0.0010199999999995768):0.24328000000000038[1.0],(NP_001319265:0.19146000000000019,(NP_001322397:0.0010199999999995768,NP_001319266:0.0010099999999999554):0.1699799999999998[1.0]):0.054240000000000066[0.481]):0.0836800000000002[0.966],(('RPP7^Mrk-0_2':0.007410000000000139,('RPP7^Koch-1_2':0.004269999999999996,('RPP7//RPP7^Krazo-2':0.0,NP_001077742:0.0):0.0010199999999995768):0.001000000000000334[0.499]):0.2019599999999997[1.0],(TuNI:0.060730000000000395,(('RPP7b^Lerik1-3_2':0.016810000000000436,NP_001031207:0.01670999999999978):0.005049999999999777[0.784],(NP_001322914:0.0,NP_001117515:0.0):0.008409999999999584):0.009509999999999685[0.805]):0.10806999999999967[0.993]):0.1590499999999997[0.996]):0.13767999999999958[0.986]):0.19284999999999997[0.989]):0.5659799999999997[1.0]):0.2828400000000002[0.973]):0.12661999999999995[0.881]):0.4197400000000009[1.0]):0.06766000000000005[0.699]):0.056669999999999554[0.328]):0.04538000000000064[0.217]):0.11666999999999916[0.321],((XP_025880084:1.1427399999999999,((XP_044949661:0.61571,XP_015615063:0.69658):0.4158400000000002[0.996],((XP_044958391:0.46762000000000015,XP_044962695:0.26966):0.09299000000000035[0.853],(XP_044964527:0.0,XP_044964522:0.0):0.2633200000000002):0.5428500000000005[0.999]):0.5189700000000004[0.998]):0.2599999999999998[0.835],(((XP_010669435:0.1521600000000003,(XP_048495080:0.2488400000000004,XP_021836269:0.20594):0.06613000000000024[0.312]):0.7580100000000005[1.0],((CcRpp1:0.23345000000000038,XP_006591996:0.1444700000000001):0.3144[1.0],((XP_006585845:0.17591,(XP_025983444:0.05023,XP_014622020:0.01672000000000029):0.1992099999999999[1.0]):0.18576999999999977[0.992],(XP_006603027:0.5053200000000002,(NP_001237442:0.0010199999999995768,(XP_040867521:0.0010199999999995768,XP_006601748:0.0010199999999995768):0.0010099999999999554[1.0]):0.1392300000000004[0.998]):0.2918700000000003[1.0]):0.17354999999999965[0.972]):0.4000800000000009[1.0]):0.24316999999999922[0.853],(((XP_023772986:0.28849000000000036,(NRC0:0.0,XP_004248175:0.0):0.3416699999999997):0.1650999999999998[0.989],(XP_023770669:0.5650599999999999,(XP_048500769:0.87425,(((XP_004234046:0.49246999999999996,'Nbe.v1.s00020g26930':0.3851300000000002):0.24763000000000002[0.997],((NbNRC3:0.09243000000000023,(NRC3:0.0,XP_004238948:0.0):0.09313000000000038):0.17666999999999966[0.999],((NRC1:0.0,NP_001234202:0.0):0.3752899999999997,('Nbe.v1.s00020g27020':0.29380000000000006,((NRC2:0.0,XP_004248798:0.0):0.08114000000000043,((NbNRC2a:0.0,'Nbe.v1.s00190g14460':0.0):0.011680000000000135,(NbNRC2b:0.0,'Nbe.v1.s00120g13970':0.0):0.010570000000000412):0.08741999999999983[0.996]):0.07406999999999986[0.977]):0.03204999999999991[0.403]):0.09135000000000026[0.959]):0.056230000000000224[0.274]):0.13846000000000025[0.903],(('Nbe.v1.s00140g22640':1.0348500000000005,XP_010319429:1.5201000000000002):0.21682999999999986[0.841],((('Nbe.v1.s00200g14190':0.05653000000000041,'Nbe.v1.s00030g35270':0.028690000000000104):0.4408700000000003[1.0],((NRC6:0.0,XP_004237189:0.0):0.5019299999999998,('Nbe.v1.s00070g40910':0.7762099999999998,('Nbe.v1.s00130g34210':0.28767999999999994,XP_019068866:0.44599999999999973):0.20791000000000004[0.985]):0.15537000000000045[0.962]):0.1986800000000004[0.993]):0.06494[0.441],(((NRC4a:0.0,XP_004236958:0.0):0.31496000000000013,(XP_004236959:0.5614799999999995,(NRC4b:0.001000000000000334,XP_010319428:0.0010199999999995768):0.3815799999999996[1.0]):0.03624000000000027[0.833]):0.09579000000000004[0.942],((NbNRC4c:0.0,'Nbe.v1.s00200g14180':0.0):0.004069999999999574,((NbNRC4b:0.0,'Nbe.v1.s00030g35290':0.0):0.03685000000000027,(NbNRC4a:0.0,'Nbe.v1.s00030g35280':0.0):0.004590000000000316):0.0010300000000000864[0.704]):0.23646000000000011[1.0]):0.34665999999999997[1.0]):0.07075000000000031[0.355]):0.4632500000000004[1.0]):0.44327000000000005[1.0]):0.1998300000000004[0.929]):0.12962000000000007[0.939]):0.17454999999999998[0.988],(((('Nbe.v1.s00150g17760':0.5763600000000002,('Nbe.v1.s00200g01470':0.3299399999999997,(('Nbe.v1.s00050g02600':0.25368999999999975,XP_004251533:0.31050999999999984):0.0506000000000002[0.629],('Nbe.v1.s00200g01450':0.27495000000000047,(('Nbe.v1.s00100g15760':0.20058000000000042,'Nbe.v1.s00050g02020':0.26980999999999966):0.017680000000000362[0.68],(Rx:0.07751999999999981,(Rx2:0.03671000000000024,Gpa2:0.05801000000000034):0.021110000000000184[0.654]):0.22337000000000007[1.0]):0.024169999999999803[0.511]):0.04443000000000019[0.566]):0.06578000000000017[0.772]):0.3911899999999999[1.0]):0.11193000000000008[0.54],((XP_019066849:0.34065999999999974,('Nbe.v1.s00050g01260':0.2607600000000003,('Nbe.v1.s00200g01370':0.2335200000000004,(Bs2:0.2238199999999999,XP_004231569:0.24746000000000024):0.07047000000000025[0.833]):0.054829999999999934[0.409]):0.26808999999999994[0.999]):0.3582299999999998[1.0],(('Nbe.v1.s00070g40930':0.4844900000000001,XP_010319214:0.6983300000000003):0.2558499999999997[0.996],(('Nbe.v1.s00080g17630':0.21168999999999993,('Nbe.v1.s00140g39270':0.2254100000000001,XP_010324491:0.3361299999999998):0.06285000000000007[0.436]):0.1425799999999997[0.986],('Nbe.v1.s00010g01350':0.16957999999999984,('Nbe.v1.s00050g43220':0.18845000000000045,('Nbe.v1.s00010g01340':0.0654300000000001,('Nbe.v1.s00010g01330':0.09084000000000003,('Nbe.v1.s00050g43230':0.0339400000000003,('Nbe.v1.s00050g43180':0.0,'Nbe.v1.s00050g43170':0.0):0.025570000000000093):0.024250000000000327[0.934]):0.016359999999999708[0.874]):0.07645999999999997[0.88]):0.050670000000000215[0.608]):0.24556000000000022[1.0]):0.1018100000000004[0.812]):0.44137999999999966[1.0]):0.07995999999999981[0.823]):0.3222100000000001[0.999],(('Nbe.v1.s00200g14250':0.8753000000000002,('Nbe.v1.s00080g39920':0.1601499999999998,((XP_010320708:0.3458699999999997,XP_004243493:0.2108800000000004):0.15850000000000009[0.998],(XP_019066422:0.1631499999999999,((XP_010327575:0.12718000000000007,(XP_019066753:0.08638000000000012,XP_010312507:0.07519000000000009):0.08094999999999963[0.994]):0.022459999999999702[0.858],(XP_004250409:0.1577200000000003,(Rpi-amr1e-2271:0.09970000000000034,(Rpi-amr1e-2272:0.03390000000000004,((Rpi-amr1e:0.005329999999999835,(Rpi-amr1e-2300:0.004489999999999661,'Rpi-amr1e-1032//Rpi-amr1e-3408':0.0044399999999997775):0.00898000000000021[0.873]):0.021600000000000286[0.945],(Rpi-amr1e-2307:0.0010199999999995768,(Rpi-amr1e-3409:0.004450000000000287,'Rpi-amr1e-1101//Rpi-amr1e-1123':0.0010199999999995768):0.004410000000000025[0.802]):0.03139000000000003[0.975]):0.06815000000000015[0.997]):0.02308000000000021[0.724]):0.05830000000000002[0.984]):0.010449999999999626[0.214]):0.0307599999999999[0.876]):0.10167999999999999[0.976]):0.07938000000000045[0.704]):0.5238899999999997[0.999]):0.21309000000000022[0.961],(((XP_010327076:0.09145000000000003,XP_004248174:0.0786699999999998):0.7490600000000001[1.0],(Rx4:0.0040399999999998215,XP_025883969:0.001000000000000334):0.8632299999999997[1.0]):0.13382000000000005[0.743],(('Nbe.v1.s00050g06510':0.13518000000000008,XP_010313675:0.17973000000000017):0.54352[1.0],(XP_019070216:1.17138,(((Rpa1:0.6540299999999997,(XP_004231117:0.14053999999999967,('Nbe.v1.s00160g16840':0.09919999999999973,'Nbe.v1.s00140g27400':0.06062000000000012):0.02845999999999993[0.382]):0.22721999999999998[0.998]):0.09813000000000027[0.073],(XP_004243044:0.29039000000000037,(('Nbe.v1.s00030g26500':0.24408999999999992,'Nbe.v1.s00100g27890':0.015259999999999607):0.22695000000000043[1.0],(XP_004243045:0.2536500000000004,('Nbe.v1.s00100g28240':0.2201000000000004,(XP_010322858:0.28073000000000015,'Nbe.v1.s00100g28060':0.2139899999999999):0.07103000000000037[0.427]):0.04450999999999983[0.87]):0.0039999999999995595[0.617]):0.11636000000000024[0.984]):0.25473999999999997[1.0]):0.12753999999999976[0.901],('Nbe.v1.s00100g28070':0.5087399999999995,(XP_004246080:0.2534700000000001,((XP_025886396:0.04718999999999962,XP_004237148:0.06125999999999987):0.05182999999999982[0.978],((CNL-11990:0.0,XP_019068848:0.0):0.18693999999999988,(('Rpi-nig3-1084b//Rpi-nig3-1088a//Rpi-nig3-1088b':0.005589999999999762,(Rpi-amr3-2300:0.013349999999999973,Rpi-amr3:0.0010199999999995768):0.016810000000000436[0.942]):0.01947999999999972[0.623],(Rpi-nig3-1084a:0.07889000000000035,((Rpi-amr3-2307:0.0010199999999995768,'Rpi-amr3-1101//Rpi-amr3-3409':0.003910000000000302):0.037670000000000314[0.864],('Rpi-amr3-2272//Rpi-amr3-2360':0.006249999999999645,(Rpi-amr3-3408:0.027300000000000324,Rpi-amr3-1032:0.0010099999999999554):0.011969999999999814[0.188]):0.03638999999999992[0.977]):0.03172999999999959[0.843]):0.011149999999999771[0.249]):0.06184000000000012[0.992]):0.029130000000000322[0.183]):0.14778000000000002[0.999]):0.13698000000000032[0.912]):0.3577899999999996[1.0]):0.18355999999999995[0.937]):0.10494000000000003[0.873]):0.07310000000000016[0.721]):0.05217000000000027[0.162]):0.07859000000000016[0.853]):0.24894000000000016[0.997],(((XP_023733373:0.6520200000000003,(XP_023755920:0.34001000000000037,(XP_023755922:0.12131000000000025,XP_023731662:0.08509999999999973):0.15639999999999965[0.983]):0.3642000000000003[1.0]):0.4329400000000003[0.999],(XP_023770670:0.2973600000000003,(XP_023731569:0.4902199999999999,(XP_023770668:0.21070999999999973,(XP_023766729:0.1277499999999998,(XP_023766730:0.13583000000000034,(XP_023766728:0.17689999999999984,((XP_023770667:0.1467900000000002,XP_023747983:0.16031999999999957):0.038899999999999935[0.529],(XP_042753090:0.00511000000000017,XP_023766727:0.0010199999999995768):0.12898000000000032[1.0]):0.03791000000000011[0.668]):0.02862000000000009[0.785]):0.03509999999999991[0.9]):0.05058999999999969[0.89]):0.54671[1.0]):0.0862999999999996[0.787]):0.36292999999999953[0.999]):0.1277999999999997[0.546],(XP_048500768:1.46216,(((('Nbe.v1.s00110g30560':0.8102099999999997,('Nbe.v1.s00070g25880':0.19552000000000014,XP_004233876:0.3203100000000001):0.5878699999999997[1.0]):0.08030999999999988[0.734],('Nbe.v1.s00140g22710':0.16438000000000041,('Nbe.v1.s00140g22720':0.10198000000000018,('Nbe.v1.s00050g16810':0.053790000000000227,(NtTPN1:0.024680000000000035,'Nbe.v1.s00070g17350':0.08647000000000027):0.012629999999999697[0.54]):0.04793999999999965[0.909]):0.11507999999999985[0.914]):0.4965400000000004[1.0]):0.26229999999999976[0.992],(('Nbe.v1.s00180g24780':0.047699999999999854,'Nbe.v1.s00020g02710':0.03603000000000023):0.7575700000000003[1.0],(('Nbe.v1.s00110g24820':0.3911800000000003,(Prf:0.1856,(NbPRFb:0.026900000000000368,NbPRFa:0.03730000000000011):0.04642999999999997[0.868]):0.2042299999999999[0.989]):0.4283400000000004[1.0],(('Nbe.v1.s00200g13630':0.5328999999999997,('Nbe.v1.s00200g13600':0.24172999999999956,XP_025886337:0.24784999999999968):0.14604000000000017[0.967]):0.4269499999999997[1.0],('Nbe.v1.s00010g25730':0.5725899999999999,(((XP_019069317:0.3424199999999997,(XP_004239390:0.8258099999999997,(XP_010320686:0.0,XP_004239389:0.0):0.6594100000000003):0.1894[0.943]):0.05381000000000036[0.801],(R1:0.33854000000000006,('Nbe.v1.s00020g40600':0.2123400000000002,('Nbe.v1.s00020g40120':0.0524300000000002,('Nbe.v1.s00060g03760':0.1181000000000001,'Nbe.v1.s00010g03160':0.06831999999999994):0.007550000000000168[0.633]):0.16964999999999986[1.0]):0.10296000000000038[0.985]):0.1513099999999996[0.995]):0.21837000000000018[0.999],((XP_010320570:0.18050999999999995,(XP_025886865:0.0,XP_004239469:0.0):0.15770000000000017):0.23911999999999978[0.999],((NP_001333428:0.10097000000000023,(XP_010320901:0.0,XP_010320900:0.0):0.06390999999999991):0.2490899999999998[1.0],('Nbe.v1.s00110g29800':0.11965000000000003,('Nbe.v1.s00080g23800':0.11331999999999987,('Nbe.v1.s00030g35100':0.08561999999999959,'Nbe.v1.s00030g35040':0.10895999999999972):0.05895000000000028[0.949]):0.02974000000000032[0.232]):0.19005000000000027[0.998]):0.25094999999999956[0.999]):0.11889000000000038[0.971]):0.10677999999999965[0.956]):0.08260000000000023[0.722]):0.09020000000000028[0.893]):0.14855000000000018[0.943]):0.11636999999999986[0.903]):0.13907000000000025[0.97],('Nbe.v1.s00090g36900':0.9123700000000001,((((XP_025886344:0.057909999999999684,XP_004236921:0.06756000000000029):0.041220000000000034[0.566],(XP_019068911:0.07028999999999996,(XP_004237188:0.08279000000000014,(XP_025886222:0.09452999999999978,(Hero-A:0.04394999999999971,NP_001234836:0.0540200000000004):0.12370999999999999[1.0]):0.035660000000000025[0.817]):0.03964999999999996[0.917]):0.04290000000000038[0.882]):0.7086600000000001[1.0],(('Nbe.v1.s00070g43220':0.3970799999999999,(Rpi-blb2:0.10252000000000017,(NP_001318035:0.08697999999999961,((XP_004239406:0.12068000000000012,(NP_001318030:0.05489999999999995,NP_001318028:0.02320000000000011):0.02629999999999999[0.964]):0.006039999999999601[0.735],(NP_001318045:0.037069999999999936,(NP_001333108:0.03486000000000011,(Mi-1:0.0010199999999995768,CaMi:0.009070000000000356):0.07620000000000005[0.999]):0.0018000000000002458[0.77]):0.004870000000000374[0.795]):0.09123000000000037[0.995]):0.0825800000000001[0.953]):0.21752000000000038[0.999]):0.0671400000000002[0.722],('Nbe.v1.s00050g19340':0.5382699999999998,(XP_019069333:0.26510000000000034,(XP_019069506:0.08577999999999975,(XP_019069347:0.11169999999999991,(XP_004239804:0.11169000000000029,((XP_019069404:0.13825999999999983,(XP_025887010:0.0,XP_019069358:0.0):0.12342000000000031):0.02334999999999976[0.755],(XP_019069402:0.049129999999999896,(XP_025887048:0.0,XP_010321401:0.0,XP_010321400:0.0,XP_004240205:0.0):0.07877000000000045):0.05165000000000042[0.977]):0.035210000000000186[0.896]):0.042930000000000135[0.968]):0.0409499999999996[0.895]):0.16011000000000042[0.999]):0.12659999999999982[0.92]):0.0979000000000001[0.916]):0.3536999999999999[0.999]):0.3380900000000002[0.998],((('Nbe.v1.s00100g34630':0.047889999999999766,'Nbe.v1.s00100g01960':0.07786000000000026):0.024490000000000123[0.375],('Nbe.v1.s00020g41530':0.0313699999999999,('Nbe.v1.s00120g02310':0.0010300000000000864,'Nbe.v1.s00020g41590':0.009360000000000035):0.011379999999999946[0.867]):0.0936300000000001[0.99]):0.6818200000000001[1.0],((('Nbe.v1.s00140g00170':1.18696,(XP_010320780:0.4909600000000003,XP_010320777:0.32760999999999996):0.2301599999999997[0.984]):0.15538000000000007[0.952],('Nbe.v1.s00160g00590':0.3708,(('Nbe.v1.s00140g00180':0.41671999999999976,XP_004238957:0.44547000000000025):0.22947999999999968[0.993],(XP_004242250:0.13088999999999995,(XP_004242251:0.15808999999999962,(XP_019069769:0.05989000000000022,XP_004242252:0.0769700000000002):0.04872000000000032[0.875]):0.02597000000000005[0.365]):0.38875999999999955[1.0]):0.038770000000000415[0.797]):0.08114000000000043[0.822]):0.19733999999999963[0.996],('Nbe.v1.s00140g11040':0.47628999999999966,(XP_019071116:0.32165,(((XP_025888775:0.1440400000000004,(XP_004248007:0.0,NP_001289831:0.0):0.11153000000000013):0.11303999999999981[0.998],(R8:0.07802000000000042,(Sw5-b:0.013279999999999959,XP_004248043:0.023749999999999716):0.10017999999999994[0.999]):0.08138999999999985[0.987]):0.12673000000000023[0.994],('Nbe.v1.s00170g01410':0.07321000000000044,('Nbe.v1.s00160g01110':0.0693400000000004,('Nbe.v1.s00160g00740':0.05496000000000034,('Nbe.v1.s00160g01130':0.06608999999999998,('Nbe.v1.s00160g00700':0.023550000000000182,('Nbe.v1.s00160g00720':0.062249999999999694,'Nbe.v1.s00160g00680':0.06698999999999966):0.012330000000000396[0.465]):0.017129999999999868[0.019]):0.039360000000000284[0.965]):0.05569999999999986[0.994]):0.025129999999999875[0.841]):0.19570000000000043[1.0]):0.03817999999999966[0.519]):0.16835000000000022[0.973]):0.2966199999999999[0.998]):0.08321999999999985[0.829]):0.1741999999999999[0.958]):0.25204000000000004[0.976]):0.12751[0.212]):0.10874000000000006[0.821]):0.17215000000000025[0.963]):0.0823999999999998[0.875]):0.07401000000000035[0.629]):0.31948999999999916[0.999]):0.13743000000000016[0.799]):0.13002000000000002[0.622]):0.12659999999999982[0.857]):0.19331000000000031[0.933]):0.11241000000000057[0.853]):0.11880999999999986[0.772],(XP_025883396:1.2680499999999997,(((((XP_010324303:0.6097699999999993,((XP_003534302:0.036579999999999835,NP_001235671:0.0757500000000002):0.46150999999999964[1.0],(AhRRS5:0.16687999999999992,(XP_006587620:0.019269999999999676,XP_003517650:0.0591999999999997):0.12790000000000035[0.994]):0.3143799999999999[1.0]):0.1709599999999991[0.981]):0.11830000000000052[0.874],(XP_004250512:0.19955999999999996,(('Nbe.v1.s00120g43580':0.10113000000000039,'Nbe.v1.s00030g37060':0.08223000000000003):0.11240999999999968[0.992],(('Nbe.v1.s00120g43550':0.07179999999999964,'Nbe.v1.s00030g37050':0.10445999999999955):0.10360000000000014[0.987],('Nbe.v1.s00120g43530':0.21431000000000022,'Nbe.v1.s00030g37040':0.16345999999999972):0.07523999999999997[0.788]):0.0570700000000004[0.934]):0.17694999999999972[0.979]):1.04608[1.0]):0.3879899999999994[0.999],(((XP_021858268:0.6388299999999996,((XP_048499173:0.3740800000000002,XP_021862981:0.49795000000000034):0.14897000000000027[0.876],(XP_010674868:0.11444999999999972,(XP_048499171:0.014029999999999987,XP_048498222:0.00788999999999973):0.031649999999999956[0.858]):0.42152999999999974[1.0]):0.3481899999999998[1.0]):0.13293[0.848],((XP_021841808:1.7281300000000002,(XP_048502328:0.1554000000000002,XP_010683371:0.13626999999999967):1.0184299999999995[1.0]):0.21370999999999984[0.645],((XP_003551452:0.32052999999999976,XP_003530797:0.22179000000000038):1.0813800000000002[1.0],(XP_010676094:0.8030600000000003,(XP_021842014:0.48362000000000016,XP_021841695:0.5552099999999998):0.23862999999999968[0.967]):0.5145200000000001[1.0]):0.1125399999999992[0.365]):0.08654000000000028[0.833]):0.14557999999999982[0.963],((XP_048503710:0.16310000000000002,XP_048493875:0.1344000000000003):0.5212599999999998[1.0],(XP_014632329:0.5725600000000002,((XP_003530717:0.15005000000000024,(XP_040867855:0.23585999999999974,(XP_014627876:0.14559999999999995,XP_003556794:0.16159999999999997):0.044629999999999725[0.389]):0.08671000000000006[0.885]):0.2557400000000003[1.0],((((XP_006603186:0.05039999999999978,XP_003553066:0.01593999999999962):0.023640000000000327[0.883],(XP_014625904:0.024840000000000195,(XP_003553063:0.043079999999999785,(XP_003553068:0.08696999999999999,XP_006603185:0.06874999999999964):0.03477999999999959[0.919]):0.013639999999999652[0.288]):0.05198999999999998[0.965]):0.2031799999999997[1.0],(XP_014625814:0.03986000000000001,(XP_006586093:0.05801000000000034,(XP_006586109:0.02475999999999967,(XP_040860650:0.03493999999999975,(XP_040860658:0.0,XP_014634891:0.0):0.0041399999999995885):0.019599999999999618[0.935]):0.009629999999999583[0.771]):0.015189999999999593[0.818]):0.22635999999999967[1.0]):0.3401500000000004[1.0],((XP_003551523:0.06829000000000018,(XP_014625802:0.018040000000000056,XP_003551528:0.044810000000000016):0.03849999999999998[0.973]):0.02475000000000005[0.219],((XP_040868234:0.06083000000000016,(XP_006601725:0.004400000000000404,NP_001235618:0.004609999999999559):0.06301000000000023[0.998]):0.018810000000000215[0.902],((XP_040868235:0.001000000000000334,XP_040868233:0.03547000000000011):0.019160000000000288[0.956],(XP_014625825:0.026720000000000077,(XP_003551547:0.06733000000000011,(XP_003551565:0.040140000000000065,(XP_040868232:0.0010199999999995768,XP_014625795:0.0010199999999995768):0.01776999999999962[0.936]):0.010580000000000034[0.86]):0.0030000000000001137[0.75]):0.00851000000000024[0.86]):0.01083000000000034[0.819]):0.022499999999999964[0.845]):0.4434699999999996[1.0]):0.11856000000000044[0.94]):0.2123999999999997[0.983]):0.22243999999999975[0.99]):0.19303999999999988[0.975]):0.19379999999999953[0.985]):0.07265000000000033[0.153],((XP_023741720:0.6862399999999997,(XP_004244420:0.7358799999999999,(RPM1:0.0,NP_187360:0.0):0.8435300000000003):0.29947000000000035[0.989]):0.13523999999999958[0.76],(((XP_015649202:0.7958699999999999,((XP_044967595:0.0,XP_044967594:0.0):0.20253000000000032,(XP_015634135:0.0,XP_015634134:0.0):0.21494999999999997):0.1447099999999999[0.271]):0.6601400000000002[1.0],(XP_044945989:0.6016599999999999,(((XP_044971866:0.07864999999999966,XP_015612905:0.13888999999999996):0.12746999999999975[0.988],(XP_044957214:0.5178700000000003,(XP_025882295:0.26346000000000025,(Pid3:0.0010199999999995768,('Pid3-A4//Pid3-I1//Pid3-W4':0.0010199999999995768,Pid3-W3:0.004229999999999734):0.003309999999999924[0.998]):0.09928999999999988[0.983]):0.12825000000000042[0.983]):0.030380000000000074[0.028]):0.33114000000000043[1.0],(XP_015620847:0.4976799999999999,(XP_044965255:0.3310599999999999,((XP_044978819:0.05355000000000043,(XP_044953529:0.17645,XP_044953418:0.18330999999999964):0.17766000000000037[1.0]):0.5080900000000002[1.0],(XP_015620909:0.30008999999999997,(XP_044971819:0.04377999999999993,XP_044971816:0.023859999999999992):0.3821399999999997[1.0]):0.1303599999999996[0.951]):0.15446000000000026[0.986]):0.04783000000000026[0.573]):0.28950999999999993[0.999]):0.08927999999999958[0.582]):0.4898600000000002[1.0]):0.12312000000000012[0.854],(((XP_025876179:0.42610999999999954,(XP_015651201:0.0,XP_015651196:0.0):0.3662700000000001):0.22923000000000027[0.96],((XP_044961424:0.6852499999999999,XP_015645210:0.38990999999999953):0.06824999999999992[0.015],(XP_015619636:0.31057999999999986,(XP_044963429:0.0,XP_044952801:0.0):0.2559899999999997):0.5870800000000003[1.0]):0.11906000000000017[0.682]):0.4733400000000003[1.0],((XP_025880879:1.12352,(XP_015649085:0.5873999999999997,(XP_025877632:0.0,XP_015619070:0.0):0.7350899999999996):0.5039199999999999[0.998]):0.1933600000000002[0.834],((XP_015650937:0.5198,((XP_015610756:0.17332999999999998,XP_015610729:0.13766000000000034):0.12889000000000017[0.974],(Rxo1:0.3195300000000003,('Lr22a//Lr22a_sus':0.21488999999999958,(XP_044964580:0.04760999999999971,XP_044964017:0.07622000000000018):0.0919800000000004[0.975]):0.28207999999999966[1.0]):0.0853299999999999[0.521]):0.32479000000000013[0.997]):0.4181999999999997[1.0],(((XP_044969257:0.3464400000000003,XP_015614902:0.35731):0.13021999999999956[0.956],((XP_025881917:0.2735399999999997,(XP_025877238:0.24575000000000014,XP_015613479:0.2025199999999998):0.05966999999999967[0.195]):0.21023999999999976[1.0],(XP_044953749:0.3530300000000004,(Sr46:0.25870000000000015,((XP_044962385:0.21318000000000037,(XP_044962108:0.14322999999999997,XP_044960868:0.18083000000000027):0.016910000000000203[0.611]):0.010620000000000296[0.521],(XP_044961899:0.1429999999999998,(XP_044961082:0.0,XP_044961080:0.0):0.2290700000000001):0.0534100000000004[0.909]):0.04870000000000019[0.599]):0.14583000000000013[0.994]):0.13572000000000006[0.98]):0.15937999999999963[0.975]):0.42689999999999984[1.0],(XP_015624344:0.7810800000000002,(XP_015617851:0.6763500000000002,((XP_015616397:0.3125,(XP_015616846:0.2481,(Rpr1:0.0,XP_015617634:0.0):0.25007):0.05013000000000023[0.041]):0.29237[0.999],((XP_044974815:0.4424999999999999,XP_015616849:0.3261700000000003):0.14764999999999961[0.979],((XP_015617902:0.7839400000000003,(XP_044980496:0.11483000000000043,XP_044968035:0.19972999999999974):0.19205000000000005[0.999]):0.012640000000000207[0.68],(XP_044978237:0.31404999999999994,(XP_025877323:0.07746999999999993,XP_015616401:0.022649999999999615):0.16394999999999982[1.0]):0.0955199999999996[0.961]):0.06231999999999971[0.933]):0.09389000000000003[0.929]):0.35414999999999974[0.999]):0.3433299999999999[0.996]):0.24746000000000024[0.98]):0.11690000000000023[0.423]):0.14649[0.882]):0.09553999999999974[0.1]):0.12670000000000048[0.068]):0.1865799999999993[0.973]):0.3309500000000005[0.999]):0.17706999999999962[0.966],(((XP_015644063:0.63117,(XP_015643366:0.4805799999999998,((TaRPP13-3:0.34091000000000005,(XP_044961309:0.38673,(XP_044961310:0.2009299999999996,XP_044960225:0.3408899999999999):0.04760999999999971[0.575]):0.04035000000000011[0.514]):0.08950999999999976[0.922],(XP_015643907:0.3256199999999998,(Pi9:0.011519999999999975,(PigmR:0.01595000000000013,(PigmS:0.0010199999999995768,'Pi2//Piz-t':0.0010199999999995768):0.0039199999999999235[0.842]):0.0010099999999999554[0.676]):0.41244000000000014[1.0]):0.0670200000000003[0.65]):0.15848999999999958[0.981]):0.1677799999999996[0.917]):0.6301399999999999[1.0],(((XP_015619167:0.42203000000000035,XP_015612241:0.26900000000000013):0.2178300000000002[0.967],(XP_044950280:0.4717900000000004,(XP_015612238:0.0,XP_015612236:0.0):0.5027099999999995):0.09212000000000042[0.689]):0.7233599999999996[1.0],(((XP_044974232:1.6274600000000001,Pib_1:0.5391200000000005):0.12256[0.478],(RGA2_1:0.40062,('Bph1/9-9_1':0.1429499999999999,('Bph1/9-2_1':0.007749999999999702,('Bph1/9-7_1':0.0010199999999995768,'Bph1/9-1_1':0.0010199999999995768):0.006700000000000372[0.77]):0.1785199999999998[0.968]):0.6614199999999997[1.0]):0.23956[0.91]):1.1916799999999999[1.0],(XP_015624426:0.8010299999999999,((RGA2_2:0.4501900000000001,(XP_044955670:0.15937,XP_044955361:0.16213999999999995):0.62941[1.0]):0.10585999999999984[0.852],(Pib_2:0.4949399999999997,('Bph1/9-2_2':0.007170000000000343,('Bph1/9-9_2':0.04049999999999976,('Bph1/9-7_2':0.008379999999999832,'Bph1/9-1_2':0.00419000000000036):0.0010099999999999554[0.989]):0.01918000000000042[0.582]):0.4764999999999997[1.0]):0.06338000000000044[0.135]):0.23402999999999974[0.922]):0.2760699999999998[0.876]):0.06409999999999982[0.4]):0.3760500000000002[0.997]):0.1687000000000003[0.936],(((XP_044983246:1.0081100000000003,XP_025882757:1.7473099999999997):1.0552200000000003[0.991],(Pb1:1.4652900000000004,((Wed:0.0,XP_025877497:0.0):1.7046000000000001,((XP_044984556:1.6968800000000002,XP_015615330:1.10269):0.10357000000000038[0.221],(XP_015616330:1.2176400000000003,XP_015615386:0.41873999999999967):0.56149[0.998]):0.15345999999999993[0.369]):0.30766000000000027[0.657]):0.2434099999999999[0.54]):0.6912299999999991[0.991],((XP_044974662:1.3556600000000003,(((XP_044974323:1.40271,XP_015619024:1.3258900000000002):0.2981999999999996[0.918],(XP_044962113:0.14852000000000043,XP_044958342:0.1994100000000003):0.6399799999999995[1.0]):0.11958999999999964[0.261],(((XP_015617615:0.7381000000000002,(XP_044959778:0.3939300000000001,(XP_044963895:0.0010199999999995768,XP_044963894:0.004369999999999763):0.53735[1.0]):0.1215200000000003[0.93]):0.3322900000000004[0.996],(((XP_044954185:0.19728999999999974,XP_044948164:0.34572999999999965):0.9560000000000004[1.0],(Pi-ta-RGA4:0.0,XP_015618159:0.0):0.8009700000000004):0.1520299999999999[0.871],((XP_044984271:0.10069999999999979,(YrU1-RGA4:0.002989999999999604,Adnr1-RGA4:0.006160000000000387):0.034849999999999604[0.835]):0.15932999999999975[0.999],((XP_015616915:0.0010199999999995768,XP_015616914:0.0010199999999995768):0.07655000000000012[0.999],((XP_015615734:0.2430500000000002,XP_015639263:0.11371999999999982):0.03896000000000033[0.371],(XP_015617491:0.22025999999999968,(XP_015617277:0.00694999999999979,XP_015617275:0.0010199999999995768):0.22832000000000008[1.0]):0.09046999999999983[0.954]):0.01766000000000023[0.752]):0.17462999999999962[0.997]):0.33948[1.0]):0.2928600000000001[1.0]):0.21420999999999957[0.957],((XP_044959423:0.4821,(HvRGA1:0.006649999999999601,XP_044985731:0.005630000000000024):0.8460999999999999[1.0]):0.6518100000000002[1.0],((XP_025876414:0.8665500000000002,(Rcg1:0.3987499999999997,(XP_015616396:0.5264899999999999,((XP_044961574:0.16166999999999998,XP_044945816:0.28744999999999976):0.2606799999999998[1.0],(XP_044980503:0.23165999999999976,(Pia-1:0.0352800000000002,XP_015617249:0.015970000000000262):0.21511999999999976[1.0]):0.07350999999999974[0.168]):0.2660600000000004[1.0]):0.0926499999999999[0.767]):0.24169000000000018[0.991]):0.13412999999999986[0.869],(XP_015614031:0.4113699999999998,((XP_044958903:0.22825000000000006,(XP_044962317:0.15854000000000035,XP_044957163:0.21121999999999996):0.09248000000000012[0.967]):0.3499800000000004[1.0],(XP_044945996:0.13396000000000008,((XP_044956294:0.0,XP_044956293:0.0):0.12288000000000032,(Ta7ANPR1-RGA4:0.07167999999999974,(Ta7DNPR1-RGA4:0.0222800000000003,Ta4ANPR1-RGA4:0.04495999999999967):0.10142999999999969[0.99]):0.058099999999999596[0.921]):0.0205700000000002[0.066]):0.2625799999999998[0.996]):0.40618[1.0]):0.29178999999999977[0.996]):0.12692999999999977[0.399]):0.18119999999999958[0.967]):0.11624999999999996[0.608]):0.25417000000000023[0.933]):0.44656000000000073[0.983],(((XP_044952564:0.0,XP_044952563:0.0):1.63999,((XP_025876941:0.21053999999999995,(XP_015617294:0.06123999999999974,(XP_015616487:0.00865999999999989,XP_015616486:0.0010199999999995768):0.06235999999999997[0.977]):0.1559400000000002[0.988]):0.6477000000000004[1.0],(XP_015615521:0.7703199999999999,((XP_044984898:0.9754699999999996,(XP_025877508:0.4909499999999998,(XP_044949728:0.42532000000000014,(Rph1:0.0035600000000002296,XP_044963994:0.001000000000000334):0.19946999999999981[0.999]):0.21670999999999996[0.995]):0.09778999999999982[0.368]):0.18778000000000006[0.965],((TaRCR1:0.23683000000000032,XP_044974362:0.22053000000000011):0.22200000000000042[0.997],(XP_015614893:0.7629700000000001,(('Pi7-J-2//Pik-e2//Pik-h2//Pik-p2':0.0010199999999995768,'Pi1-6//Pik-2//Pik-m2//Pik-s2':0.00741999999999976):0.2546299999999997[1.0],(PIK6-NP:0.0010199999999995768,XP_015617985:0.000990):0.24824000000000002[1.0]):0.2501300000000004[0.999]):0.11951999999999963[0.926]):0.21860999999999997[0.984]):0.14888000000000012[0.849]):0.2921100000000001[0.983]):0.46502[1.0]):0.17745999999999995[0.845],((((XP_044969677:0.22745999999999977,XP_044965422:0.12476999999999983):0.25985999999999976[1.0],(XP_015645052:0.0,XP_015645051:0.0):0.2425499999999996):0.5033700000000003[1.0],((XP_025881996:0.32003000000000004,XP_015644533:0.14104000000000028):0.4433999999999996[1.0],((XP_044982766:0.0,XP_044982735:0.0):0.6891499999999997,(XP_025880386:0.2990599999999999,(XP_015637291:0.21870000000000012,XP_015622328:0.11545000000000005):0.5792099999999998[1.0]):0.25753000000000004[0.971]):0.4261499999999998[1.0]):0.13403999999999971[0.941]):0.20033999999999974[0.986],((XP_025876451:0.8005399999999998,((XP_025882784:0.39086,XP_015645884:0.2870400000000002):0.3660899999999998[1.0],((XP_044983224:0.35771,XP_025879269:0.5053000000000001):0.07085000000000008[0.426],(XP_044947298:0.47189999999999976,XP_015619152:0.36458999999999975):0.22672000000000025[0.992]):0.08858000000000033[0.826]):0.058230000000000004[0.161]):0.5827999999999998[1.0],(((XP_015615761:0.9342199999999998,(XP_015617624:0.03383000000000003,(XP_015617295:0.18940999999999963,(XP_015616485:0.09867000000000026,(XP_015616482:0.0010199999999995768,XP_015616479:0.0010199999999995768):0.0010199999999995768[0.94]):0.1738299999999997[0.999]):0.060249999999999915[0.865]):1.10156[1.0]):0.47489000000000026[0.984],((XP_044947004:1.0484999999999998,XP_044984897:0.8545100000000003):0.4464699999999997[0.971],(XP_015612995:1.0069499999999998,((PIK5-NP:0.0,XP_015616379:0.0):0.39217999999999975,((Pik-h1:0.001000000000000334,(Pik-p1:0.004540000000000433,Pi7-J-1:0.0010199999999995768):0.0045000000000001705[0.826]):0.058089999999999975[0.986],(Pik-e1:0.004550000000000054,(Pik-1:0.0010199999999995768,(Pik-s1:0.0010199999999995768,'Pi1-5//Pik-m1':0.0010199999999995768):0.004529999999999923[0.843]):0.0045999999999999375[0.795]):0.006610000000000227[0.737]):0.3952099999999996[0.999]):0.5239000000000003[0.988]):1.04075[1.0]):0.2354700000000003[0.844]):0.25394000000000005[0.869],(((XP_044958894:0.47740000000000027,XP_015622431:0.7937500000000002):0.60412[1.0],(((XP_015620351:0.26961999999999975,XP_015618286:0.31642999999999954):0.40383999999999975[0.998],((XP_025877459:1.45207,(XP_015619240:0.12626000000000026,XP_015619239:0.09299000000000035):0.5769299999999999[0.991]):0.24948000000000015[0.889],(XP_044974432:0.6411699999999998,(XP_015626228:0.000990,XP_015626219:0.0010199999999995768):0.7990599999999999[1.0]):0.050329999999999764[0.773]):0.05400000000000027[0.715]):0.19446999999999992[0.981],((XP_044973506:0.39602999999999966,(XP_044952951:0.3740199999999998,(Sr61:0.3544999999999998,(XP_044983794:0.2459800000000003,XP_044954785:0.26231000000000027):0.06789999999999985[0.744]):0.15230000000000032[0.995]):0.02986999999999984[0.553]):0.2722699999999998[1.0],((XP_015618739:0.6048799999999996,(XP_015649720:0.4431700000000003,((XP_015649152:0.5020499999999997,(XP_015648700:0.09102999999999994,XP_015648053:0.1064999999999996):0.11880000000000024[0.991]):0.14268000000000036[0.994],((XP_044953591:0.12607999999999997,XP_044952719:0.07702000000000009):0.3527100000000001[1.0],((XP_044952340:0.27944000000000013,XP_044947636:0.23057000000000016):0.10273000000000021[0.982],(XP_044963505:0.51647,(Pm21:0.24035000000000029,XP_044954870:0.1751800000000001):0.15029000000000003[0.997]):0.02073999999999998[0.119]):0.10135999999999967[0.975]):0.1455599999999997[0.982]):0.07411000000000012[0.569]):0.1467799999999997[0.987]):0.13987999999999978[0.968],((XP_015620724:0.6528400000000003,(XP_015613188:0.5421199999999997,(XP_044960469:0.053139999999999965,(XP_044960470:0.0010199999999995768,XP_044960468:0.0010199999999995768):0.003689999999999749[0.773]):0.56318[1.0]):0.042930000000000135[0.119]):0.05208999999999975[0.494],((XP_015614492:0.44686000000000003,((XP_044958303:0.34260999999999964,(XP_044958533:0.024230000000000196,XP_044958253:0.016659999999999897):0.33926000000000034[1.0]):0.13119000000000014[0.979],(XP_044945994:0.19681000000000015,(Ta7ANPR1:0.13834999999999997,(Ta7DNPR1:0.022050000000000125,Ta4ANPR1:0.05555000000000021):0.11062999999999956[0.997]):0.058559999999999945[0.95]):0.26578999999999997[1.0]):0.08948999999999963[0.835]):0.4037600000000001[1.0],(((XP_044974668:0.0,XP_044974666:0.0,XP_044974665:0.0,XP_044974663:0.0):0.8914400000000002,((XP_044962215:0.0010199999999995768,XP_044962214:0.001000000000000334):0.5216799999999999[1.0],((RPG5:0.11899000000000015,(XP_044954048:0.0010199999999995768,XP_044954047:0.0010199999999995768):0.13058000000000014[0.996]):0.3613999999999997[1.0],(XP_044958347:0.13417000000000012,('Pm5-BMDM//Pm5-CS//Pm5-ND//Pm5a//Pm5e':0.0010199999999995768,Pm5b:0.0010199999999995768):0.12333999999999978[0.984]):0.5491900000000003[1.0]):0.013020000000000032[0.119]):0.09717999999999982[0.044]):0.3083[0.995],(((XP_025877289:0.0,XP_015616395:0.0):0.67075,(XP_015617810:0.60107,(Pia-2:0.57958,((XP_044961693:0.22440000000000015,XP_044947874:0.2498199999999997):0.25668999999999986[1.0],(XP_044980502:0.001000000000000334,(XP_044980501:0.0,XP_044980500:0.0,XP_044980498:0.0):0.0010199999999995768):0.4178499999999996[1.0]):0.07415000000000038[0.896]):0.039360000000000284[0.114]):0.08976999999999968[0.674]):0.23015000000000008[0.998],((XP_015617299:0.5478500000000004,(XP_044958975:0.0,XP_044958974:0.0,XP_044958973:0.0):0.5620399999999997):0.27524000000000015[0.999],((RGA2a:0.2711100000000002,XP_044985407:0.3549199999999999):0.37929999999999975[1.0],((Pi-ta:0.0,XP_015620643:0.0,XP_015620642:0.0):0.62547,(((XP_015615337:0.0010199999999995768,XP_015615335:0.001000000000000334):0.50882[1.0],(XP_015639260:0.24418000000000006,(XP_025877420:0.0990000000000002,XP_015617274:0.10465000000000035):0.1540600000000003[0.996]):0.04640000000000022[0.201]):0.19113000000000024[0.996],((XP_044984274:0.2035600000000004,(YrU1:0.0010199999999995768,Adnr1:0.004389999999999894):0.20455999999999985[1.0]):0.06512999999999991[0.859],(XP_044984280:0.0,XP_044984279:0.0,XP_044984278:0.0):0.19245999999999963):0.2987700000000002[1.0]):0.20500000000000007[0.994]):0.08652999999999977[0.44]):0.11038000000000014[0.97]):0.03758999999999979[0.411]):0.06235999999999997[0.886]):0.09478000000000009[0.941]):0.3332499999999996[1.0]):0.05034000000000027[0.778]):0.06048000000000009[0.876]):0.1768200000000002[0.993]):0.1493000000000002[0.984]):0.014000000000000234[0.596],(((XP_015649113:0.5002199999999997,XP_025877474:0.4991000000000003):0.11901000000000028[0.29],((XP_044946432:0.14784000000000042,(XP_044954660:0.04312999999999967,XP_044946448:0.07416999999999963):0.11631999999999998[0.975]):0.14902000000000015[0.996],(XP_044949949:0.23526999999999987,(XP_044954302:0.09687999999999963,(XP_044955323:0.08330000000000037,XP_044953347:0.06623999999999963):0.03784999999999972[0.877]):0.19979999999999976[1.0]):0.0811099999999998[0.954]):0.2852199999999998[1.0]):0.11746000000000034[0.94],((XP_044962112:0.9687900000000003,((XP_015619013:0.6775200000000003,(XP_044974324:0.7051600000000002,(XP_044952361:0.0,XP_044952359:0.0):0.89839):0.2717799999999997[0.973]):0.6869300000000003[1.0],(((XP_015615313:0.5672100000000002,XP_015617580:0.5434200000000002):0.10064000000000028[0.902],(XP_025877952:0.42044000000000015,XP_015619826:0.5410500000000003):0.21729999999999983[0.983]):0.12826999999999966[0.977],((XP_015633057:0.5882199999999997,(Pm1a:0.3747400000000001,(XP_044983913:0.04255999999999993,XP_044963223:0.05518999999999963):0.2932300000000003[0.999]):0.5276499999999995[1.0]):0.0644499999999999[0.298],((XP_044973814:0.0,XP_044973812:0.0):0.4926300000000001,(XP_015625196:0.0,XP_015625195:0.0):0.3818900000000003):0.4803499999999996[1.0]):0.10444000000000031[0.933]):0.03514000000000017[0.766]):0.03979999999999961[0.101]):0.06728000000000023[0.756],((XP_015648081:0.6711999999999998,(Pm41:0.15930999999999962,XP_044978580:0.1841400000000002):0.5172099999999995[1.0]):0.1652800000000001[0.972],((XP_015626169:0.7835799999999997,(((XP_015620262:0.2214900000000002,('Pbr1.c':0.000930,'Pbr1.b':0.0010199999999995768):0.21243999999999996[1.0]):0.25004000000000026[1.0],(XP_044984360:0.19592999999999972,(XP_025878047:0.0,XP_015618587:0.0,XP_015618585:0.0):0.1873199999999997):0.14400000000000013[0.998]):0.08408000000000015[0.928],((XP_015616982:0.4005799999999997,(XP_044984694:0.23557999999999968,XP_015616984:0.2565400000000002):0.19418000000000024[0.999]):0.1690100000000001[0.992],((XP_025877243:0.008790000000000298,XP_025877241:0.0010199999999995768):0.35050000000000026[1.0],(XP_025877442:0.2883199999999997,(XP_025877445:0.030809999999999782,XP_015615906:0.06735999999999986):0.27458000000000027[0.998]):0.0881299999999996[0.827]):0.17757999999999985[0.993]):0.061799999999999855[0.824]):0.06813000000000002[0.84]):0.08192999999999984[0.546],(((XP_015650215:0.5230800000000002,(XP_025875785:0.2510300000000001,XP_015650537:0.5068700000000002):0.05750000000000011[0.835]):0.26444000000000045[1.0],(XP_015648264:0.8974500000000001,((XP_025877202:0.25007,XP_015617660:0.2885):0.22405000000000008[0.997],(XP_025877049:0.0,XP_015617657:0.0,XP_015617656:0.0,XP_015617655:0.0):0.5554600000000001):0.2666599999999999[0.998]):0.13759000000000032[0.874]):0.1495899999999999[0.979],(((XP_015649127:0.7050999999999998,(XP_015649193:0.3680899999999996,(XP_025877908:0.5442600000000004,XP_015649692:0.3157500000000004):0.10313000000000017[0.589]):0.0329600000000001[0.497]):0.42196999999999996[1.0],(((XP_044953787:0.65306,(Lr10:0.5681199999999995,XP_044946144:0.42889):0.03774999999999995[0.232]):0.07995000000000019[0.888],(XP_044960984:0.03253000000000039,((XP_044961174:0.0,XP_044961173:0.0):0.054199999999999804,((sr22-PI573523:0.0010099999999999554,('Sr22-PI190945//SrTm5':0.004470000000000418,Sr22:0.0010199999999995768):0.00882000000000005[0.886]):0.054979999999999585[0.998],((XP_044958950:0.025249999999999773,XP_044958748:0.02275999999999989):0.03946999999999967[0.971],(XP_044958949:0.0,XP_044958948:0.0):0.030269999999999797):0.024309999999999832[0.944]):0.01051999999999964[0.776]):0.012629999999999697[0.003]):0.36918000000000006[1.0]):0.38905999999999974[1.0],((XP_025882822:0.3879400000000004,((XP_015644515:0.062109999999999665,XP_015644513:0.11045999999999978):0.8069699999999997[1.0],(NLS1:0.0,XP_015615876:0.0):0.3945400000000001):0.10285000000000011[0.856]):0.25218000000000007[0.999],(XP_044961990:0.8414599999999997,(((XP_015649273:0.1788400000000001,(XP_015648880:0.0010199999999995768,XP_015648879:0.0010099999999999554):0.16814000000000018[1.0]):0.20736000000000043[1.0],(XP_044946708:0.07305000000000028,(XP_044949466:0.022929999999999673,(XP_044946936:0.008490000000000109,XP_044946915:0.033030000000000115):0.030689999999999884[0.349]):0.09611000000000036[0.991]):0.64879[1.0]):0.03896999999999995[0.749],(XP_044953640:0.3783399999999997,(XP_044954526:0.5190299999999999,((XP_044955464:0.17499999999999982,XP_044954012:0.17014999999999958):0.0955199999999996[0.994],(('Sr13a//Sr13b//Sr13c//Sr13d':0.27325,(XP_044954014:0.0,XP_044954013:0.0):0.3440599999999998):0.027510000000000367[0.409],(XP_044953058:0.2637400000000003,(Sr26:0.16460000000000008,(XP_044955353:0.017079999999999984,XP_044952844:0.04736999999999991):0.16340999999999983[1.0]):0.09025999999999978[0.783]):0.13924000000000003[0.999]):0.026049999999999685[0.754]):0.0283199999999999[0.731]):0.08858999999999995[0.839]):0.04994999999999994[0.621]):0.23575000000000035[0.997]):0.18367000000000022[0.981]):0.04108999999999963[0.601]):0.03990000000000027[0.66]):0.09635999999999978[0.922],(((XP_044964119:0.5282,XP_015627493:0.4165099999999997):0.1859099999999998[0.983],((XP_044968597:0.24253000000000036,(XP_044949281:0.0,XP_044949280:0.0):0.42060999999999993):0.19545999999999975[0.986],(XP_025877467:0.03910000000000036,(XP_025876880:0.0010300000000000864,XP_015615786:0.0010199999999995768):0.044480000000000075[0.938]):0.5195699999999999[1.0]):0.33453[1.0]):0.1814499999999999[0.976],(((XP_025877615:0.0010099999999999554,XP_015618843:0.0010199999999995768):0.07549000000000028[0.961],(XP_015619870:0.03507000000000016,(XP_015620119:0.0,XP_015620118:0.0,XP_015620116:0.0):0.017559999999999576):0.1159699999999999[0.994]):0.74024[1.0],((((XP_015612501:0.6326299999999998,XP_044973314:0.6383200000000002):0.10876000000000019[0.578],((XP_025877473:0.42842999999999964,XP_015616993:0.5679499999999997):0.06346000000000007[0.054],(XP_044949062:0.34750999999999976,(Yr-10:0.3488899999999999,(XP_044968482:0.1325700000000003,XP_044964102:0.20516999999999985):0.22189000000000014[1.0]):0.10578000000000021[0.965]):0.03573000000000004[0.543]):0.3680300000000001[1.0]):0.04166000000000025[0.422],(XP_044974157:0.91798,((XP_044954735:0.6199200000000005,((Pi36:0.0010099999999999554,XP_015648119:0.017079999999999984):0.6922199999999998[1.0],((XP_025883409:0.17569000000000035,XP_015650106:0.3332600000000001):0.11437000000000008[0.683],(XP_015615795:0.32382000000000044,((XP_015650504:0.15756999999999977,XP_015650500:0.1607099999999999):0.16683000000000003[1.0],(XP_025875811:0.028850000000000264,(XP_025875810:0.0010199999999995768,XP_015650107:0.0010199999999995768):0.0010099999999999554[0.995]):0.24983000000000022[0.999]):0.04157999999999973[0.418]):0.0454699999999999[0.189]):0.15197000000000038[0.995]):0.10358999999999963[0.934]):0.047100000000000364[0.227],((XP_044974798:0.5108199999999998,(XP_044956477:0.0,XP_044956471:0.0,XP_044956469:0.0):0.5678900000000002):0.2318699999999998[0.996],((XP_015617960:0.1696799999999996,(XP_015617979:0.0,XP_015617975:0.0):0.4049800000000001):0.062120000000000175[0.335],((XP_015645630:0.3618899999999998,XP_015615587:0.3195699999999997):0.04842999999999975[0.36],(XP_025877254:0.10775999999999986,(XP_015617404:0.1467799999999997,XP_015617389:0.11812999999999985):0.03331000000000017[0.852]):0.23270000000000035[1.0]):0.023920000000000385[0.539]):0.35970000000000013[1.0]):0.07495999999999992[0.915]):0.05856999999999957[0.663]):0.22355000000000036[0.994]):0.07399000000000022[0.904],(XP_044952689:0.6336199999999996,(XP_025876725:0.3796400000000002,((((Sr35:0.03734000000000037,DES1:0.12016000000000027):0.14217000000000013[0.994],(XP_044978356:0.0010099999999999554,XP_044974168:0.01224000000000025):0.17769000000000013[1.0]):0.24282999999999966[1.0],(XP_044961203:0.26914000000000016,(XP_044961362:0.11967000000000017,(XP_044961954:0.15460999999999991,((XP_044962131:0.0010199999999995768,XP_044961963:0.004229999999999734):0.09166000000000007[1.0],(XP_044959424:0.0,XP_044959411:0.0):0.0627500000000003):0.0400999999999998[0.775]):0.0822200000000004[0.964]):0.31092999999999993[1.0]):0.22736[1.0]):0.04793999999999965[0.763],(XP_015615401:0.49824999999999964,((XP_044963908:0.2993899999999998,XP_044963906:0.33873):0.14444999999999997[0.981],((XP_044984237:0.13705000000000034,(XP_044984242:0.0,XP_044984241:0.0):0.18501999999999974):0.25450000000000017[1.0],(SrTA1662:0.07997000000000032,((TmMLA1:0.13081999999999994,Sr33:0.1665599999999996):0.0393100000000004[0.904],((XP_044946079:0.17276999999999987,Sr50:0.11280999999999963):0.029770000000000074[0.269],(HcMLA1:0.09039000000000019,((MLA18-1:0.006730000000000125,MLA16-1:0.006560000000000343):0.11162000000000027[1.0],(MLA25-1:0.06803999999999988,((MLA32:0.05006999999999984,MLA31-1:0.039530000000000065):0.01949999999999985[0.818],((MLA19-1:0.03124000000000038,(MLA28-1:0.004400000000000404,'MLA1//MLA8':0.022199999999999775):0.0043800000000002726[0.735]):0.02507999999999999[0.932],('MLA2//MLA27-1//MLA27-2':0.0213599999999996,(MLA22:0.030710000000000015,((MLA18-2:0.013219999999999565,MLA6:0.004369999999999763):0.0041399999999995885[0.843],('MLA23//MLA3//MLA35-1':0.0010199999999995768,(MLA12:0.004349999999999632,(MLA39-1:0.004400000000000404,'MLA10//MLA13//MLA30-1//MLA34//MLA36-1//MLA37-1//MLA7//MLA9':0.0010199999999995768):0.0010199999999995768[0.0]):0.0043800000000002726[0.805]):0.013049999999999784[0.946]):0.0010199999999995768[0.714]):0.01405999999999974[0.171]):0.021259999999999835[0.534]):0.005829999999999558[0.0]):0.029919999999999725[0.927]):0.02538000000000018[0.872]):0.04398000000000035[0.926]):0.058399999999999785[0.975]):0.04994000000000032[0.957]):0.01654999999999962[0.667]):0.2449300000000001[0.999]):0.07533000000000012[0.632]):0.2714800000000004[0.998]):0.06259999999999977[0.757]):0.058880000000000265[0.438]):0.0636000000000001[0.545]):0.22796000000000038[0.996]):0.11779000000000028[0.866]):0.09741[0.806]):0.1790799999999999[0.996]):0.0576800000000004[0.774]):0.03819999999999979[0.402]):0.029569999999999652[0.786]):0.04422999999999977[0.686]):0.07242000000000015[0.918]):0.08732000000000006[0.97]):0.08117000000000019[0.566]):0.11430999999999969[0.936]):0.08373000000000008[0.642]):0.10114000000000001[0.855]):0.1267700000000005[0.826]):0.21670999999999907[0.972]):0.08129000000000097[0.724]):0.18536999999999892[0.96]):0.08033000000000001[0.866]):0.21469000000000094[0.982]):0.274519999999999[0.984]):0.20957000000000026[0.888]):0.003910000000000302[0.118]):0.5342400000000005[0.998]):0.2865099999999998[0.944]):0.030770000000000408[0.499]):1.79451);
