# Supplementary material for: NLR receptors in plant immunity: making sense of the alphabet soup
Source: EMBO Rep. 2023 Aug 21;24(10):e57495. doi: 10.15252/embr.202357495 (PMC10561179; doi:10.15252/embr.202357495)
Supplement: Supplementary file 1 — Dataset EV1 [file EMBR-24-e57495-s001.zip › Dataset EV1/Legend-Dataset EV1.txt]

This dataset contains metadata and sequences used for the analyses shown in Figure 2.
