# Supplementary material for: NLR receptors in plant immunity: making sense of the alphabet soup
Source: EMBO Rep. 2023 Aug 21;24(10):e57495. doi: 10.15252/embr.202357495 (PMC10561179; doi:10.15252/embr.202357495)
Supplement: Supplementary file 1 — Dataset EV1 [file EMBR-24-e57495-s001.zip › Dataset EV1/supp_data.xlsx]

## Sheet: info
Sheet	Data
species_meta	Metadata of the species used for phylogenetic analysis
NLR_meta	Full-length sequence and metadata of the NLRs extracted from the species used for phylogenetic analysis
NB-ARC_meta	NBARC domain seqeunce and metadata of the NLRs used to construct the phylogenetic tree
RefPlantNLR	Full-length sequences from RefPlantNLR database used to construct the phylogenetic tree
RefPlantNLR_NB-ARC	unique NB-ARC sequences from RefPlantNLR database used to construct the phylogenetic tree

## Sheet: species_meta
Organism	Common_name	Abbreviation	InterPro	RefSeq	Genome	Total_sequence_length	Total_ungapped_length	Scaffold	ScaffoldN50	Contigs	ContigN50	Protein_coding_loci	Proteins	Annotation_origin	Annotation	Freeze_Date	Release_Date	Software	PMID	Domain	Kingdom	Phylum	Subphylum	Subphylum_unranked	Class	Class_unranked	Subclass	Subclass_unranked1	Subclass_unranked2	Subclass_unranked3	Order	Suborder	Family	Family_unranked	Subfamily	Subfamily_unranked	Tribe	Clade	Subtribe	Tribe_unranked	Genus	Genus_unranked	Subgenus	Section	Species	Subspecies	Cultivar
Arabidopsis thaliana ecotype Colombia (RefSeq)	Thale cress	ArAth	interproscan-5.53-87.0	GCF_000001735.4	TAIR10.1	119668634	119482990	7	23459830	102	11194537	27562	48265	RefSeq	NCBI Arabidopsis thaliana ecotype Col-0 Annotation Release TAIR10.1 and Araport				11130711	Eukaryota	Viridiplantae	Streptophyta	Streptophytina	Embryophyta;Tracheophyta;Euphyllophyta;Spermatophyta	Magnoliopsida	Mesangiospermae;eudicotyledons		Gunneridae;Pentapetalae	rosids	malvids	Brassicales		Brassicaceae				Camelineae				Arabidopsis				thaliana		ecotype Colombia
Glycine max cv. Williams 82	Soybean	GlyMa	interproscan-5.53-87.0	GCF_000004515.6	Glycine_max_v4.0	978941695	953032799	347	20441467	9199	418909	47049	74248	RefSeq	NCBI Glycine max cv. Williams 82 Annotation Release 104	2021-04-09	2021-04-19	v8.6	20075913	Eukaryota	Viridiplantae	Streptophyta	Streptophytina	Embryophyta;Tracheophyta;Euphyllophyta;Spermatophyta	Magnoliopsida	Mesangiospermae;eudicotyledons		Gunneridae;Pentapetalae	rosids	fabids	Fabales		Fabaceae		Papilionoideae	50 kb inversion clade;NPAAA clade;indigoferoid/millettioid clade	Phaseoleae				Glycine		Soja		max		cv. Williams 82
Solanum lycopersicum cv. Heinz 1706	Tomato	SoLyc	interproscan-5.53-87.0	GCF_000188115.4	SL3.0	828349174	746943770	3150	66723567	22704	133207	25486	37534	RefSeq	NCBI Solanum lycopersicum cv. Heinz 1706 Annotation Release 103	2018-08-02	2018-08-08	v8.1	22660326	Eukaryota	Viridiplantae	Streptophyta	Streptophytina	Embryophyta;Tracheophyta;Euphyllophyta;Spermatophyta	Magnoliopsida	Mesangiospermae;eudicotyledons		Gunneridae;Pentapetalae	asterids	lamiids	Solanales		Solanaceae		Solanoideae		Solaneae				Solanum		Solanum sensu stricto	Lycopersicon	lycopersicum		cv. Heinz 1706
Oryza sativa Japonica Group cv. Nipponbare	Japonica rice	OrySa	interproscan-5.53-87.0	GCF_001433935.1	IRGSP-1.0	374422835	374305350	58	29958434	305	7711345	28579	42419	RefSeq	NCBI Oryza sativa Japonica Group cv. Nipponbare Annotation Release 102	2018-08-03	2018-08-07	v8.1	24280374	Eukaryota	Viridiplantae	Streptophyta	Streptophytina	Embryophyta;Tracheophyta;Euphyllophyta;Spermatophyta	Magnoliopsida	Mesangiospermae;Liliopsida	Petrosaviidae	commelinids			Poales		Poaceae	BOP clade	Oryzoideae		Oryzeae		Oryzinae		Oryza				sativa	Japonica Group	cv. Nipponbare
Hordeum vulgare subsp. vulgare cv. Morex	Domesticated barley	HorVu	interproscan-5.53-87.0	GCF_904849725.1	MorexV3_pseudomolecules_assembly	4225713981	4224388187	291	610333535	453	69630691	31441	40284	RefSeq	NCBI Hordeum vulgare subsp. vulgare cv. Morex Annotation Release 100	2021-11-02	2021-11-12	v9.0	33710295	Eukaryota	Viridiplantae	Streptophyta	Streptophytina	Embryophyta;Tracheophyta;Euphyllophyta;Spermatophyta	Magnoliopsida	Mesangiospermae;Liliopsida	Petrosaviidae	commelinids			Poales		Poaceae	BOP clade	Pooideae	Triticodae	Triticeae		Hordeinae		Hordeum				vulgare	subsp. vulgare	cv. Morex
Spinacia oleracea cv. Sp75	Spinach	SpO	interproscan-5.53-87.0	GCF_002007265.1	ASM200726v1	869946296	831117944	78263	319471	106768	42581	25688	32794	RefSeq	NCBI Spinacia oleracea cv. Sp75 Annotation Release 100	2017-07-28	2017-08-01	v7.4	28537264	Eukaryota	Viridiplantae	Streptophyta	Streptophytina	Embryophyta;Tracheophyta;Euphyllophyta;Spermatophyta	Magnoliopsida	Mesangiospermae;eudicotyledons		Gunneridae;Pentapetalae			Caryophyllales		Chenopodiaceae		Chenopodioideae		Anserineae				Spinacia				oleracea		cv. Sp75
Beta vulgaris subsp. vulgaris cv. EL10	Beet	BetaVul	interproscan-5.56-89.0	GCF_002917755.1	EL10_1.0	541052636	540997785	42	540997785	365	2700559		38090	RefSeq	NCBI Beta vulgaris subsp. vulgaris cv. EL10 Annotation Release 102	2022-06-06	2022-06-13	v9.0		Eukaryota	Viridiplantae	Streptophyta	Streptophytina	Embryophyta;Tracheophyta;Euphyllophyta;Spermatophyta	Magnoliopsida	Mesangiospermae;eudicotyledons		Gunneridae;Pentapetalae			Caryophyllales		Chenopodiaceae		Betoideae						Beta				vulgaris	subsp. vulgaris	cv. EL10
Lactuca sativa cv. Salinas	Lettuce	LacSat	interproscan-5.53-87.0	GCF_002870075.2	Lsat_Salinas_v7	2391578241	2210128278	11454	1769135	168554	28342	36121	46867	RefSeq	NCBI Lactuca sativa cv. Salinas Annotation Release 101	2021-07-29	2021-08-30	v9.0	28401891	Eukaryota	Viridiplantae	Streptophyta	Streptophytina	Embryophyta;Tracheophyta;Euphyllophyta;Spermatophyta	Magnoliopsida	Mesangiospermae;eudicotyledons		Gunneridae;Pentapetalae	asterids	campanulids	Asterales		Asteraceae		Cichorioideae	Cichorieae	Lactucinae				Lactuca				sativa		cv. Salinas
Nicotiana benthamiana lab strain	benthi	Nb_lab		Nbe_v1	Nbe_v1										https://nbenthamiana.jp/downloads														asterids		Solanales		Solanaceae								Nicotiana				benthamiana

## Sheet: NLR_meta
name	type	description	start	end	Domain	Status	RefSeq	Subclass (putative)	Simple	sequence	Organism	Genome
NP_001031207	CHAIN	chain	1	1049	(CC)(NBARC)(LRR)	NLR	GCF_000001735.4	CC-NLR	CNL	MAGELISFGIQNLWNLLSQECELFQGVEDQVTELKRDLNLLSSFLKDADAKKHTSAVVKNCVEEIKEIIYDGEDTIETFVLEQNLGKTSGIKKSIRRLACIIPDRRRYALGIGGLSNRISKVIRDMQSFGVQQAIVDGGYKQPQGDKQREMRPRFSKDDDSDFVGLEANVKKLVGYLVDEANVQVVSITGMGGLGKTTLAKQVFNHEDVKHQFDGLSWVCVSQDFTRMNVWQKILRDLKPKEEEKKIMEMTQDTLQGELIRLLETSKSLIVLDDIWEKEDWELIKPIFPPTKGWKVLLTSRNESVAMRRNTSYINFKPECLTTEDSWTLFQRIALPMKDAAEFKIDEEKEELGKLMIKHCGGLPLAIRVLGGMLAEKYTSHDWRRLSENIGSHLVGGRT…	Arabidopsis thaliana ecotype Colombia (RefSeq)	TAIR10.1
NP_001031216	CHAIN	chain	1	899	(NBARC)(LRR)	NLR	GCF_000001735.4	CC-NLR or CCR-NLR or CCG10-NLR	NL	MGSCFSLQVSDQTLNRIFNCLIGKSYIRTLEKNLRALQREMEDLRAIQHEVQNKVARDEARHQRRLEAVQVWLDRVNSVDIECKDLLSVTPVELQKLCLCGLCSKYVCSSYKYGKKVFLLLEEVKKLNSEGNFDEVSQPPPRSEVEERPTQPTIGQEDMLEKAWNRLMEDGVGIMGLHGMGGVGKTTLFKKIHNKFAEIGGTFDIVIWIVVSKGVMISKLQEDIAEKLHLCDDLWKNKNESDKATDIHRVLKGKRFVLMLDDIWEKVDLEAIGIPYPSEVNKCKVAFTTRSREVCGEMGDHKPMQVNCLEPEDAWELFKNKVGDNTLSSDPVIVELAREVAQKCRGLPLALNVIGETMSSKTMVQEWEHAIHVFNTSAAEFSDMQNKILPILKYSYDSL…	Arabidopsis thaliana ecotype Colombia (RefSeq)	TAIR10.1
NP_001031781	CHAIN	chain	1	816	(RPW8)(NBARC)(LRR)	NLR	GCF_000001735.4	CCR-NLR	RNL	MAITDFFAGEIATELLKQLFTISTTAWRYKNTAKQLLTLIDSIRPTIKEIQYSGVELPAHRQAQIGMLFDTLEKGKKLTDKVLSSKRWNLYRQLTLARKMEKLEKTISNFLKNEVFTHILADVHHLRADTSVRLDRVDMSLDRVIQQVGSMKIGGGGLISEAMKRAEAMEIETNDDSEKFGVGLELGKVKVKKMMFESQGGVFGISGMGGVGKTTLAKELQRDHEVQCHFENRILFLTVSQSPLLEELRELIWGFLSGCEAGNPVPDCNFPFDGARKLVILDDVWTTQALDRLTSFKFPGCTTLVVSRSKLTEPKFTYDVEVLSEDEAISLFCLCAFGQKSIPLGFCKDLVKQVANECKGLPLALKVTGASLNGKPEMYWKGVLQRLSKGEPADDSHES…	Arabidopsis thaliana ecotype Colombia (RefSeq)	TAIR10.1
NP_001077742	CHAIN	chain	1	1138	(CC)(NBARC)(LRR)	NLR	GCF_000001735.4	CC-NLR	CNL	MAGELVSFAVNKLWDLLSHEYTLFQGVEDQVAELKSDLNLLKSFLKDADAKKHTSALVRYCVEEIKDIVYDAEDVLETFVQKEKLGTTSGIRKHIKRLTCIVPDRREIALYIGHVSKRITRVIRDMQSFGVQQMIVDDYMHPLRNREREIRRTFPKDNESGFVALEENVKKLVGYFVEEDNYQVVSITGMGGLGKTTLARQVFNHDMVTKKFDKLAWVSVSQDFTLKNVWQNILGDLKPKEEETKEEEKKILEMTEYTLQRELYQLLEMSKSLIVLDDIWKKEDWEVIKPIFPPTKGWKLLLTSRNESIVAPTNTKYFNFKPECLKTDDSWKLFQRIAFPINDASEFEIDEEMEKLGEKMIEHCGGLPLAIKVLGGMLAEKYTSHDWRRLSENIGSHLV…	Arabidopsis thaliana ecotype Colombia (RefSeq)	TAIR10.1
NP_001117266	CHAIN	chain	1	727	(NBARC)(LRR)	NLR	GCF_000001735.4	CC-NLR or CCR-NLR or CCG10-NLR	NL	MKSLGIQEIIDGASSMSLQERQREQKEIRQTFANSSESDLVGVEQSVEALAGHLVENDNIQVVSISGMGGIGKTTLARQVFHHDMVQRHFDGFAWVFVSQQFTQKHVWQRIWQELQPQNGDISHMDEHILQGKLFKLLETGRYLVVLDDVWKEEDWDRIKAVFPRKRGWKMLLTSRNEGVGIHADPKSFGFKTRILTPEESWKLCEKIVFHRRDETGTLSEVRVDEDMEAMGKEMVTCCGGLPLAVKVLGGLLATKHTVPEWKRVYDNIGPHLAGRSSLDDNLNSIYRVLSLSYENLPMCLKHCFLYLAHFPEYYEIHVKRLFNYLAAEGIITSSDDGTTIQDKGEDYLEELARRNMITIDKNYMFLRKKHCQMHDMMREVCLSKAKEENFLEIFKVST…	Arabidopsis thaliana ecotype Colombia (RefSeq)	TAIR10.1
NP_001117515	CHAIN	chain	1	855	(CC)(NBARC)(LRR)	NLR	GCF_000001735.4	CC-NLR	CNL	MAGELISFGIQNLWNLLSQECELFQGVEDQVTELKRDLNMLSSFLKDANAKKHTSAVVKNCVEEIKEIIYDGEDTIETFVLEQNLGKTSGIKKSIRRLACIIPDRRRYALGIGGLSNRISKVIRDMQSFGVQQAIVDGGYKQPQGDKQREMRQKFSKDDDSDFVGLEANVKKLVGYLVDEANVQVVSITGMGGLGKTTLAKQVFNHEDVKHQFDGLSWVCVSQDFTRMNVWQKILRDLKPKEEEKKIMEMTQDTLQGELIRLLETSKSLIVLDDIWEKEDWELIKPIFPPTKGWKVLLTSRNESVAMRRNTSYINFKPECLTTEDSWTLFQRIALPMKDAAEFKIDEEKEELGKLMIKHCGGLPLAIRVLGGMLAEKYTSHDWRRLSENIGSHLVGGRT…	Arabidopsis thaliana ecotype Colombia (RefSeq)	TAIR10.1
NP_001119319	CHAIN	chain	1	1191	(TIR)(NBARC)(LRR)	NLR	GCF_000001735.4	TIR-NLR	TNL	MLGMAQGRERIPERWTYDVFVSFRGADVRKNFLSHLYDSLRRCGISTFMDDVELQRGEYISPELLNAIETSKILIVVLTKDYASSAWCLDELVHIMKSHKNNPSHMVFPIFLYVDPSDIRWQQGSYAKSFSKHKNSHPLNKLKDWREALTKVANISGWDIKNRNEAECIADITREILKRLPCQYLHVPSYAVGLRSRLQHISSLLSIGSDGVRVIVIYGMGGIGKTTLAKVAFNEFSHLFEGSSFLENFREYSKKPEGRTHLQHQLLSDILRRNDIEFKGLDHAVKERFRSKRVLLVVDDVDDVHQLNSAAIDRDCFGHGSRIIITTRNMHLLKQLRAEGSYSPKELDGDESLELFSWHAFRTSEPPKEFLQHSEEVVTYCAGLPLAVEVLGAFLIERS…	Arabidopsis thaliana ecotype Colombia (RefSeq)	TAIR10.1
NP_001154372	CHAIN	chain	1	1384	(TIR)(NBARC)(LRR)	NLR	GCF_000001735.4	TIR-NLR	TNL	MVKTGDVSDQRSRLEWDVFLSFQRDARHKFTERLYEVLVKEQVRVWNNDDVERGNHELGASLVEAMEDSVALVVVLSPNYAKSHWCLEELAMLCDLKSSLGRLVLPIFYEVEPCMLRKQNGPYEMDFEEHSKRFSEEKIQRWRRALNIIGNIPGFVYSKDSKDDDMIELVVKRVLAELSNTPEKVGEFIVGLESPLKDLTGLIDTESSSGVQVLGLYGMGGIGKTTLAKAFYNKIVGNFEQRAFISDIRERSSAENGLVTLQKTLIKELFRLVPEIEDVSIGLEKIKANVHEKKIIVVLDDVDHIDQVHALVGETRWYGQGTLIVITTRDSEILSKLSVNQQYEVKCLTEPQALKLFSYHSLRKEEPTKNLLALSKKIVQISGLLPLAVEVFGSLLYDK…	Arabidopsis thaliana ecotype Colombia (RefSeq)	TAIR10.1
NP_001184970	CHAIN	chain	1	889	(NBARC)(LRR)	NLR	GCF_000001735.4	CC-NLR or CCR-NLR or CCG10-NLR	NL	MGGCFSVSLPCDQVVSQFSQLLCVRGSYIHNLSKNLASLQKAMRMLKARQYDVIRRLETEEFTGRQQRLSQVQVWLTSVLIIQNQFNDLLRSNEVELQRLCLCGFCSKDLKLSYRYGKRVIMMLKEVESLSSQGFFDVVSEATPFADVDEIPFQPTIVGQEIMLEKAWNRLMEDGSGILGLYGMGGVGKTTLLTKINNKFSKIDDRFDVVIWVVVSRSSTVRKIQRDIAEKVGLGGMEWSEKNDNQIAVDIHNVLRRRKFVLLLDDIWEKVNLKAVGVPYPSKDNGCKVAFTTRSRDVCGRMGVDDPMEVSCLQPEESWDLFQMKVGKNTLGSHPDIPGLARKVARKCRGLPLALNVIGEAMACKRTVHEWCHAIDVLTSSAIDFSGMEDEILHVLKYS…	Arabidopsis thaliana ecotype Colombia (RefSeq)	TAIR10.1
NP_001185386	CHAIN	chain	1	1183	(TIR)(NBARC)(LRR)	NLR	GCF_000001735.4	TIR-NLR	TNL	MASSSSSSATRLRHYDVFLSFRGVDTRQTIVSHLYVALRNNGVLTFKDDRKLEIGDTIADGLVKAIQTSWFAVVILSENYATSTWCLEELRLIMQLHSEEQIKVLPIFYGVKPSDVRYQEGSFATAFQRYEADPEMEEKVSKWRRALTQVANLSGKHSRNCVDEADMIAEVVGGISSRLPRMKSTDLINLVGMEAHMMKMTLLLNIGCEDEVHMIGIWGMGGIGKSTIAKCLYDRFSRQFPAHCFLENVSKGYDIKHLQKELLSHILYDEDVELWSMEAGSQEIKERLGHQKVFVVLDNVDKVEQLHGLAKDPSWFGPGSRIIITTRDKGLLNSCGVNNIYEVKCLDDKDALQVFKKLAFGGRPPSDGFEQLFIRASRLAHGLPSALVAFASHLSAIVA…	Arabidopsis thaliana ecotype Colombia (RefSeq)	TAIR10.1
NP_001318736	CHAIN	chain	1	908	(CC)(NBARC)(LRR)	NLR	GCF_000001735.4	CC-NLR	CNL	MAEAFVSFGLEKLWDLLSRESERLQGIDGQLDGLKRQLRSLQSLLKDADAKKHGSDRVRNFLEDVKDLVFDAEDIIESYVLNKLSGKGKGVKKHVRRLACFLTDRHKVASDIEGITKRISEVIGEMQSFGIQQIIDGGRSLSLQERQRVQREIRQTYPDSSESDLVGVEQSVKELVGHLVENDVHQVVSIAGMGGIGKTTLARQVFHHDLVRRHFDGFAWVCVSQQFTQKHVWQRILQELQPHDGDILQMDEYALQRKLFQLLEAGRYLVVLDDVWKKEDWDVIKAVFPRKRGWKMLLTSRNEGVGIHADPTCLTFRASILNPEESWKLCERIVFPRRDETEVRLDEEMEAMGKEMVTHCGGLPLAVKALGGLLANKHTVPEWKRVFDNIGSQIVGGSW…	Arabidopsis thaliana ecotype Colombia (RefSeq)	TAIR10.1
NP_001318737	CHAIN	chain	1	848	(NBARC)(LRR)	NLR	GCF_000001735.4	CC-NLR or CCR-NLR or CCG10-NLR	NL	MVDWLSLLPWNKIFTAACGCFLSDSNYIHLMESNLDALQKTMEELKNGRDDLLARVSIEEDKGLQRLALVNGWLSRVQIVESEFKDLLEAMSIETGRLCLFGYCSEDCISSYNYGGKVMKNLEEVKELLSKKNFEVVAQKIIPKAEKKHIQTTVGLDTMVGIAWESLIDDEIRTLGLYGMGGIGKTTLLESLNNKFVELESEFDVVIWVVVSKDFQLEGIQDQILGRLRPDKEWERETESKKASLINNNLKRKKFVLLLDDLWSEVDLIKIGVPPPSRENGSKIVFTTRSKEVCKHMKADKQIKVDCLSPDEAWELFRLTVGDIILRSHQDIPALARIVAAKCHGLPLALNVIGKAMVCKETVQEWRHAINVLNSPGHKFPGMEERILPILKFSYDSLK…	Arabidopsis thaliana ecotype Colombia (RefSeq)	TAIR10.1
NP_001319123	CHAIN	chain	1	776	(TIR)(NBARC)(LRR)	NLR	GCF_000001735.4	TIR-NLR	TNL	MASSSSSHNWLYDVFLSFRGEDVRVTFRSHFLKELDRKLITAFRDNEIERSHSLWPDLEQAIKESRIAVVVFSKNYASSSWCLNELLEIVNCNDKIVIPVFYHVDPSQVRHQIGDFGKIFENTCKRQTDEEVKNQWKKALTLVANMLGFDSAKWNDEAKMIEEIANDVLGKLLLTTPKDSEELVGIEDHIAEMSLLLQLESKEVRMVGISGSSGIGKTTIARALFKRLSRHFQGSTFIDRAFVSYSRNIYSGANPDDPNMKLQLQGHFLSEILGKKDIKIDDPAALEERLKHQKVLIIIDDLDDIMVLDTLVGQTQWFGYGSRIIVVTNDKHFLIAHGIDHIYEVSFPTDVHACQMLCQSAFKQNYAPKGFEDLVVDVVRHAGNFPLGLNLLGKYLRRR…	Arabidopsis thaliana ecotype Colombia (RefSeq)	TAIR10.1
NP_001319213	CHAIN	chain	1	906	(CC)(NBARC)(LRR)	NLR	GCF_000001735.4	CC-NLR	CNL	MAEAVVSFGVEKLWELLSRESARLNGIDEQVDGLKRQLGRLQSLLKDADAKKNETERVRNFLEDVKDIVYDADDIIESFLLNELRGKEKGIKKQVRTLACFLVDRRKFASDIEGITKRISEVIVGMQSLGIQHIADGGGRSLSLQERQREIRQTFSRNSESDLVGLDQSVEELVDHLVENDSVQVVSVSGMGGIGKTTLARQVFHHDIVRRHFDGFSWVCVSQQFTRKDVWQRILQDLRPYDEGIIQMDEYTLQGELFELLESGRYLLVLDDVWKEEDWDRIKAVFPHKRGWKMLLTSRNEGLGLHADPTCFAFRPRILTPEQSWKLFERIVSSRRDKTEFKVDEAMGKEMVTYCGGLPLAVKVLGGLLAKKHTVLEWKRVHSNIVTHIVGKSGLSDDN…	Arabidopsis thaliana ecotype Colombia (RefSeq)	TAIR10.1
NP_001319265	CHAIN	chain	1	907	(CC)(NBARC)(LRR)	NLR	GCF_000001735.4	CC-NLR	CNL	MAGELVSFGIKKLWDLLSQECEQFQGVEDQVTGLKRDLNLLSSFLKDADAKKHTTAVVRNVVEEIKEIVYDAEDIIETYLLKEKLWKTSGIKMRIRRHACIISDRRRNALDVGGIRTRISDVIRDMQSFGVQQAIVDGGYMQPQGDRQREMRQTFSKDYESDFVGLEVNVKKLVGYLVDEENVQVVSITGMGGLGKTTLARQVFNHEDVKHQFDRLAWVCVSQEFTRKNVWQMILQNLTSREKKDEILQMEEAELHDKLFQLLETSKSLIVFDDIWKDEDWDLIKPIFPPNKGWKVLLTSQNESVAVRGDIKYLNFKPECLAIEDSWTLFQRIAFPKKDASESKVDEEMEDMGKQMLKHCGGLPLAIKVLGGLLAAKYTMHDWERLSVNIGSDIVGRTS…	Arabidopsis thaliana ecotype Colombia (RefSeq)	TAIR10.1
NP_001319266	CHAIN	chain	1	900	(CC)(NBARC)(LRR)	NLR	GCF_000001735.4	CC-NLR	CNL	MVEAIVSFGVEKLWDRLTQEYEQFQGVEDRIAELKSNLNLLKSFLKDAEAKKNTSQMVRHCVEEIKEIVYDTENMIETFILKEAARKRSGIIRRITKLTCIKVHRWEFASDIGGISKRISKVIQDMHSFGVQQMISDGSQSSHLLQEREREMRQTFSRGYESDFVGLEVNVKKLVGYLVEEDDIQIVSVTGMGGLGKTTLARQVFNHEDVKHQFDRLAWVCVSQEFTRKNVWQMILQNLTSRETKDEILQMEEAELHDELFQLLETSKSLIVFDDIWKEEDWGLINPIFPPKKETIAMHGNRRYVNFKPECLTILESWILFQRIAMPRVDESEFKVDKEMEMMGKQMIKYCGGLPLAVKVLGGLLAAKYTFHDWKRLSENIGCHIVGRTDFSDGNNSSV…	Arabidopsis thaliana ecotype Colombia (RefSeq)	TAIR10.1
NP_001319267	CHAIN	chain	1	899	(CC)(NBARC)(LRR)	NLR	GCF_000001735.4	CC-NLR	CNL	MELVSFGVEKLWDRLSQEYDQFKGVEDQVTELKSNLNLLKSFLKDADAKKHISEMVRHCVEEIKDIVYDTEDIIETFILKEKVEMKRGIMKRIKRFASTIMDRRELASDIGGISKRISKVIQDMQSFGVQQIITDGSRSSHPLQERQREMRHTFSRDSENDFVGMEANVKKLVGYLVEKDDYQIVSLTGMGGLGKTTLARQVFNHDVVKDRFDGFAWVSVSQEFTRISVWQTILQNLTSKERKDEIQNMKEADLHDDLFRLLESSKTLIVLDDIWKEEDWDLIKPIFPPKKGWKVLLTSRTESIAMRGDTTYISFKPKCLSIPDSWTLFQSIAMPRKDTSEFKVDEEMENMGKKMIKHCGGLSLAVKVLGGLLAAKYTLHDWKRLSENIGSHIVERTSG…	Arabidopsis thaliana ecotype Colombia (RefSeq)	TAIR10.1
NP_001319272	CHAIN	chain	1	895	(CC)(NBARC)(LRR)	NLR	GCF_000001735.4	CC-NLR	CNL	MAETLLSFGVEKLWDLLVRESDRFQGVKKQFNELRSDLNKLRCFLEDADAKKHQSAMVSNTVKEVKEIVYDTEDIIETFLRKKQLGRTRGMKKRIKEFACVLPDRRKIAIDMEGLSKRIAKVICDMQSLGVQQVIVNDEYMQSLQERQKEMRQTFSNNNESVLVGLEENVKKLVGHLVEVEDSSQVVSITGMGGIGKTTLARQVFNHETVKSHFAQLAWVCVSQQFTRKYVWQTILRKVGPEYIKLEMTEDELQEKLFRLLGTRKALIVLDDIWREEDWDMIEPIFPLGKGWKVLLTSRNEGVALRANPNGFIFKPDCLTPEESWTIFRRIVFPGENTTEYKVDEKMEELGKQMIKHCGGLPLALKVLGGLLVVHFTLDEWKRIYGNIKSHIVGGTSFN…	Arabidopsis thaliana ecotype Colombia (RefSeq)	TAIR10.1
NP_001319549	CHAIN	chain	1	1054	(CC)(NBARC)(LRR)	NLR	GCF_000001735.4	CC-NLR	CNL	MTGIGEMFLAAFLQALFQTLVSEPFRSFFKRRELNENLLERLSTALLTITAVLIDAEEKQITNPVVEKWVNELRDVVYHAEDALDDIATEALRLNIGAESSSSNRLRQLRGRMSLGDFLDGNSEHLETRLEKVTIRLERLASQRNILGLKELTAMIPKQRLPTTSLVDESEVFGRDDDKDEIMRFLIPENGKDNGITVVAIVGIGGVGKTTLSQLLYNDQHVRSYFGTKVWAHVSEEFDVFKITKKVYESVTSRPCEFTDLDVLQVKLKERLTGTGLPFLLVLDDLWNENFADWDLLRQPFIHAAQGSQILVTTRSQRVASIMCAVHVHNLQPLSDGDCWSLFMKTVFGNQEPCLNREIGDLAERIVHKCRGLPLAVKTLGGVLRFEGKVIEWERVLSS…	Arabidopsis thaliana ecotype Colombia (RefSeq)	TAIR10.1
NP_001319971	CHAIN	chain	1	1001	(TIR)(NBARC)(LRR)(LRR)	NLR	GCF_000001735.4	TIR-NLR	TNL	MASSSSSPSSRRYDVFPSFSGVDVRKTFLSHLIEALDRRSINTFMDHGIVRSCIIADELITAIREARISIVIFSENYASSTWCLNELVEIHKCHKDKDLDQMVIPVFYGVDPSHVRKQIGGFGDVFKKTCEDKPEDQKQRWVKALTDISNLAGEDLRNGPSEAAMVVKIANDVSNKLFPLPKGFGDLVGIEDHIEAIKLKLCLESKEARIMVGIWGQSGIGKSTIGRALFSQLSSQFHHRAFITYKSTSGSDVSGMKLSWEKELLSEILGQKDIKIEHFGVVEQRLKHKKVLILLDDVDNLEFLRTLVGKAEWFGSGSRIIVITQDRQLLKAHEIDLIYEVKLPSQGLALKMICQYAFGKYSPPDDFKELAFEVAKLAGNLPLGLSVLGSSLKRRSKEE…	Arabidopsis thaliana ecotype Colombia (RefSeq)	TAIR10.1
NP_001320323	CHAIN	chain	1	740	(NBARC)(LRR)	NLR	GCF_000001735.4	CC-NLR or CCR-NLR or CCG10-NLR	NL	MTSICSLYKKDKRNMRQTFSNNNESVLVGLEENVKKLVGHLVEVEDSSQVVSITGMGGIGKTTLARQVFNHETVKSHFAQLAWVCVSQQFTRKYVWQTILRKVGPEYIKLEMTEDELQEKLFRLLGTRKALIVLDDIWREEDWDMIEPIFPLGKGWKVLLTSRNEGVALRANPNGFIFKPDCLTPEESWTIFRRIVFPGENTTEYKVDEKMEELGKQMIKHCGGLPLALKVLGGLLVVHFTLDEWKRIYGNIKSHIVGGTSFNDKNMSSVYHILHLSFEELPIYLKHCFLYLAQFPEDFTIDLEKLSYYWAAEGMPRPRYYDGATIRKVGDGYIEELVKRNMVISERDARTRRFETCHLHDIVREVCLLKAEEENLIETENSKSPSKPRRLVVKGGDKT…	Arabidopsis thaliana ecotype Colombia (RefSeq)	TAIR10.1
NP_001320502	CHAIN	chain	1	849	(NBARC)(LRR)	NLR	GCF_000001735.4	CC-NLR or CCR-NLR or CCG10-NLR	NL	MGISFSIPFDPCVNKVSQWLDMKVSYTHNLEKNLAALEKTMKELKAKRDDLERRLKREEARGLQRLSEFQSLTRSYRYGKSVFLRLREVEKLKGEVFGVITEQASTSAFEERPLQPTIVGQDTMLDKAGKHLMEDGVGIMGMYGMGGVGKTTLLTQLYNMFNKDKCGFDIGIWVVVSQEFHVEKVQDEIAQKLGLGGDEWTQKDKSQKGICLYNILREKSFVLFLDDIWEKVDLAEIGVPDPRTKKGRKLAFTTRSQEVCARMGVEHPMEVQCLEENVAFDLFQKKVGQTTLGSDPGIPQLARIVAKKCCGLPLALNVIGETMSCKRTIQEWRHAIHVLNSYAAEFIGMEDKVLPLLKYSYDNLKGEQVKSSLLYCALYPEDAKILKEDLIEHWICEEI…	Arabidopsis thaliana ecotype Colombia (RefSeq)	TAIR10.1
NP_001320536	CHAIN	chain	1	882	(NBARC)(LRR)	NLR	GCF_000001735.4	CC-NLR or CCR-NLR or CCG10-NLR	NL	MGNFVCIEISGDQMLDRIIRCLCGKGYIRNLEKNLRALQREMEDLRATQHEVQNKVAREESRHQQRLEAVQVWLDRVNSIDIECKDLLSVSPVELQKLCLCGLCSKYVCSSYKYGKRVFLLLEEVTKLKSEGNFDEVSQPPPRSEVEERPTQPTIGQEEMLKKAWNRLMEDGVGIMGLHGMGGVGKTTLFKKIHNKFAETGGTFDIVIWIVVSQGAKLSKLQEDIAEKLHLCDDLWKNKNESDKATDIHRVLKGKRFVLMLDDIWEKVDLEAIGIPYPSEVNKCKVAFTTRDQKVCGQMGDHKPMQVKCLEPEDAWELFKNKVGDNTLRSDPVIVGLAREVAQKCRGLPLALSCIGETMASKTMVQEWEHAIDVLTRSAAEFSDMQNKILPILKYSYDS…	Arabidopsis thaliana ecotype Colombia (RefSeq)	TAIR10.1
NP_001320538	CHAIN	chain	1	857	(NBARC)(LRR)	NLR	GCF_000001735.4	CC-NLR or CCR-NLR or CCG10-NLR	NL	MGNFVCIEISGDQMLDRIIRCLCGKGYIRNLEKNLRALQREMEDLRATQHEVQNKVAREESRHQQRLEAVQVWLDRVNSIDIECKDLLSVSPVELQKLCLCGLCSKYVCSSYKYGKRVFLLLEEVTKLKSEGNFDEVSQPPPRSEVEERPTQPTIGQEEMLKKAWNRLMEDGVGIMGLHGMGGVGKTTLFKKIHNKFAETGGTFDIVIWIVVSQGAKLSKLQEDIAEKLHLCDDLWKNKNESDKATDIHRVLKGKRFVLMLDDIWEKVDLEAIGIPYPSEVNKCKVAFTTRDQKVCGQMGDHKPMQVKCLEPEDAWELFKNKVGDNTLRSDPVIVGLAREVAQKCRGLPLALSCIGETMASKTMVQEWEHAIDVLTRSAAEFSDMQNKILPILKYSYDS…	Arabidopsis thaliana ecotype Colombia (RefSeq)	TAIR10.1
NP_001320566	CHAIN	chain	1	765	(TIR)(NBARC)(LRR)	NLR	GCF_000001735.4	TIR-NLR	TNL	MASPSSFSSQNYKFNVFASFHGPDVRKTLLSHIRLQFNRNGITMFDDQKIVRSATIGPSLVEAIKESRISIVILSKKYASSSWCLDELVEILECKKAMGQIVMTIFYGVDPSDVRKQIGKFGIAFNETCARKTEEERQKWSKALNQVSNIAGEDFLRWDNEAIMIEKIARDVLDKLNATPSRDFDGMVGIEAHLREIKSLLDLDNVEVKIVAIAGPAGIGKTTIARALYGLLSKRFQLSCFVDNLRGSYHSGFDEYGFKLHLQEQFLSKVLNQSGMRICHLGAIKENLSDQRVLIILDDVNKLKQLEALANETTWFGPGSRIVVTTENKELLQQHGINNTYHVGFPSDEDALKILCSYAFKQTSPRHGFEELSESVTKLCGKLPLGLCVVGSSLRGKKE…	Arabidopsis thaliana ecotype Colombia (RefSeq)	TAIR10.1
NP_001320908	CHAIN	chain	1	924	(NBARC)(LRR)	NLR	GCF_000001735.4	CC-NLR or CCR-NLR or CCG10-NLR	NL	MGISFSIPFDPCVNKVSQWLDMKVSYTHNLEKNLVALETTMEELKAKRDDLLRKLKREEDRGLQTLGEIKVWLNRVETIESRVNDLLNARNAELQRLCLCGFCSKSLTTSYRYGKSVFLKLREVEKLERRVFEVISDQASTSEVEEQQLQPTIVGQETMLDNAWNHLMEDGVGIMGLYGMGGVGKTTLLTQINNKFSKYMCGFDSVIWVVVSKEVNVENILDEIAQKVHISGEKWDTKYKYQKGVYLYNFLRKMRFVLFLDDIWEKVNLVEIGVPFPTIKNKCKVVFTTRSLDVCTSMGVEKPMEVQCLADNDAYDLFQKKVGQITLGSDPEIRELSRVVAKKCCGLPLALNVVSETMSCKRTVQEWRHAIYVLNSYAAKFSGMDDKILPLLKYSYDSL…	Arabidopsis thaliana ecotype Colombia (RefSeq)	TAIR10.1
NP_001320910	CHAIN	chain	1	888	(NBARC)(LRR)	NLR	GCF_000001735.4	CC-NLR or CCR-NLR or CCG10-NLR	NL	MGISFSIPFDPCVNKVSQWLDMKVSYTHNLEKNLVALETTMEELKAKRDDLLRKLKREEDRGLQTLGEIKVWLNRVETIESRVNDLLNARNAELQRLCLCGFCSKSLTTSYRYGKSVFLKLREVEKLERRVFEVISDQASTSEVEEQQLQPTIVGQETMLDNAWNHLMEDGVGIMGLYGMGGVGKTTLLTQINNKFSKYMCGFDSVIWVVVSKEVNVENILDEIAQKVHISGEKWDTKYKYQKGVYLYNFLRKMRFVLFLDDIWEKVNLVEIGVPFPTIKNKCKVVFTTRSLDVCTSMGVEKPMEVQCLADNDAYDLFQKKVGQITLGSDPEIRELSRVVAKKCCGLPLALNVVSETMSCKRTVQEWRHAIYVLNSYAAKFSGMDDKILPLLKYSYDSL…	Arabidopsis thaliana ecotype Colombia (RefSeq)	TAIR10.1
NP_001321224	CHAIN	chain	1	918	(TIR)(NBARC)(LRR)	NLR	GCF_000001735.4	TIR-NLR	TNL	MASSSSSPRNWRYNVFTSFHGPDVRIKFLSHLRQQFIYNGITMFDDNGIERSQIIAPALKKAIGESRIAILLLSKNYASSSWSLDELLEILKCKEDIGQIVMTVFYEVDPSDVRNQTGDFGIAFKETCAHKTEEERQKWTQALTYVGNIAGEDFKHWPNEAKMIEKIARDVSDILNVTPCRDFDGMVGLNDHLREMESLLDLKNDGVKIVGISGPAGIGKSTIATALHGRLSNMFQRTCFVDNLRESYKIGLDEYRLKLHLQQQLLAYVLNQDKIRVGHLSVMKERLDDLRVLIILDDVEHLYQLEALADIRWFGPGSRVIVTTENREILLQHGIKDIYHVGFPSEGEALMIFCLSAFRQPSPPYGFLKLTYEVASICGNLPLGLHVLGTLLWGKSQAD…	Arabidopsis thaliana ecotype Colombia (RefSeq)	TAIR10.1
NP_001321225	CHAIN	chain	1	659	(TIR)(NBARC)(LRR)	NLR	GCF_000001735.4	TIR-NLR	TNL	MASSSSSPRNWRYNVFTSFHGPDVRIKFLSHLRQQFIYNGITMFDDNGIERSQIIAPALKKAIGESRIAILLLSKNYASSSWSLDELLEILKCKEDIGQIVMTVFYEVDPSDVRNQTGDFGIAFKETCAHKTEEERQKWTQALTYVGNIAGEDFKHWPNEAKMIEKIARDVSDILNVTPCRDFDGMVGLNDHLREMESLLDLKNDGVKIVGISGPAGIGKSTIATALHGRLSNMFQRTCFVDNLRESYKIGLDEYRLKLHLQQQLLAYVLNQDKIRVGHLSVMKERLDDLRVLIILDDVEHLYQLEALADIRWFGPGSRVIVTTENREILLQHGIKDIYHVGFPSEGEALMIFCLSAFRQPSPPYGFLKLTYEVASICGNLPLGLHVLGTLLWGKSQAD…	Arabidopsis thaliana ecotype Colombia (RefSeq)	TAIR10.1
NP_001321856	CHAIN	chain	1	737	(NBARC)(LRR)	NLR	GCF_000001735.4	CC-NLR or CCR-NLR or CCG10-NLR	NL	MGCCFSVQFSFDDQTLVRIFNFLCGNINRNSFGVEERPTQPTIGQEEMLEKAWNRLMEDRVGIMGLHGMGGVGKTTLFKKIHNKFAKMSSRFDIVIWIVVSKGAKLSKLQEDIAEKLHLCDDLWKNKNESDKATDIHRVLKGKRFVLMLDDIWEKVDLEAIGVPYPSEVNKCKVAFTTRDQKVCGEMGDHKPMQVKCLEPEDAWELFKNKVGDNTLRSDPVIVELAREVAQKCRGLPLALSVIGETMASKTMVQEWEHAIDVLTRSAAEFSNMGNKILPILKYSYDSLGDEHIKSCFLYCALFPEDDEIYNEKLIDYWICEGFIGEDQVIKRARNKGYEMLGTLTLANLLTKVGTEHVVMHDVVREMALWIASDFGKQKENFVVRARVGLHERPEAKDW…	Arabidopsis thaliana ecotype Colombia (RefSeq)	TAIR10.1
NP_001322143	CHAIN	chain	1	1132	(TIR)(NBARC)(LRR)(LRR)	NLR	GCF_000001735.4	TIR-NLR	TNL	MASSSSSPIWKYDVFLSFRGEDTRKNIVSHLHKQLVDKGVVTFKDDKKLELGDSISEEISRAIQNSTYALVILSENYASSSWCLDELRMVMDLHLKNKIKVVPIFYGVDPSHVRHQTGSFTFDKYQDSKMPNKVTTWREALTQIASLAGKDFETCEDEASMIEEIVKDISKKLLIMQPVDFSDIVGMNAHMERLSPLLSMDSENEVRMIGIWGMGGIGKTTIAKCLFDQFSQGFPARCFLENVSKIYRKGGVSSLAEKFLSTTLGLSKKKMKGSGVKLGPQEIKARFGCRKVFVVLDNVDDMRQMHAFAQESSWFGPGSRIIITTRDKGLLNTYGVRTVYEVKCMDNDAALQLFNQLAFKGALPPSELYEKLSIRASWLAQGLPVAIEAYGLFFRRMTS…	Arabidopsis thaliana ecotype Colombia (RefSeq)	TAIR10.1
NP_001322397	CHAIN	chain	1	910	(CC)(NBARC)(LRR)	NLR	GCF_000001735.4	CC-NLR	CNL	MVEAIVSFGVEKLWDRLTQEYEQFQGVEDRIAELKSNLNLLKSFLKDAEAKKNTSQMVRHCVEEIKEIVYDTENMIETFILKEAARKRSGIIRRITKLTCIKVHRWEFASDIGGISKRISKVIQDMHSFGVQQMISDGSQSSHLLQEREREMRQTFSRGYESDFVGLEVNVKKLVGYLVEEDDIQIVSVTGMGGLGKTTLARQVFNHEDVKHQFDRLAWVCVSQEFTRKNVWQMILQNLTSRETKDEILQMEEAELHDELFQLLETSKSLIVFDDIWKEEDWGLINPIFPPKKGWKVLITSRTETIAMHGNRRYVNFKPECLTILESWILFQRIAMPRVDESEFKVDKEMEMMGKQMIKYCGGLPLAVKVLGGLLAAKYTFHDWKRLSENIGCHIVGRT…	Arabidopsis thaliana ecotype Colombia (RefSeq)	TAIR10.1
NP_001322497	CHAIN	chain	1	893	(CC)(NBARC)(LRR)	NLR	GCF_000001735.4	CC-NLR	CNL	MVDSIVSFGVEKLWKLLSQEYERFQGVEEQITELRDDLKMLMAFLSDADAKKQTRALARNCLEEIKEITYDAEDIIEIFLLKGSVNMRSLACFPGGRREIALQITSISKRISKVIQVMQNLGIKSDIMDGVDSHAQLERKRELRHTFSSESESNLVGLEKNVEKLVEELVGNDSSHGVSITGLGGLGKTTLARQIFDHDKVKSHFDGLAWVCVSQEFTRKDVWKTILGNLSPKYKDSDLPEDDIQKKLFQLLETKKALIVFDDLWKREDWYRIAPMFPERKAGWKVLLTSRNDAIHPHCVTFKPELLTHDECWKLLQRIAFSKQKTITGYIIDKEMVKMAKEMTKHCKRLPLAVKLLGGLLDAKHTLRQWKLISENIISHIVVGGTSSNENDSSSVNHV…	Arabidopsis thaliana ecotype Colombia (RefSeq)	TAIR10.1
NP_001322560	CHAIN	chain	1	1394	(TIR)(NBARC)(LRR)	NLR	GCF_000001735.4	TIR-NLR	TNL	MMKTGAVVSNPRSRVKWDAFLSFQRDTSHNFTDRLYEALVKEELRVWNDDLERVDHDHDHELRPSLVEAIEDSVAFVVVLSPNYANSHLRLEELAKLCDLKCLMVPIFYKVEPREVKEQNGPFEKDFEEHSKRFGEEKIQRWKGAMTTVGNISGFICGAKTVGDDNEGINREKVDDMIDLVVKKVVAAVRNRPEIVADYTVGLESPIKDLMKLFNTESSSGIQVMGLYGMGGIGKTTLAKAFYNKIIVNFNRHRVFIESVRGKSSDQDGLVNLQKTLIKELFRLVPEIEDVSIGLEKIKENVHEKKIIVVLDDVDHIDQVNALVGETSWYGEGSLIVITTRDSEILSKLSVNQQYEVKCLTEPQALKLFSFYSLRKEKPPTQGLLELSKKIAEVTGLLP…	Arabidopsis thaliana ecotype Colombia (RefSeq)	TAIR10.1
NP_001322561	CHAIN	chain	1	1089	(TIR)(NBARC)(LRR)	NLR	GCF_000001735.4	TIR-NLR	TNL	MMKTGAVVSNPRSRVKWDAFLSFQRDTSHNFTDRLYEALVKEELRVWNDDLERVDHDHDHELRPSLVEAIEDSVAFVVVLSPNYANSHLRLEELAKLCDLKCLMVPIFYKVEPREVKEQNGPFEKDFEEHSKRFGEEKIQRWKGAMTTVGNISGFICGAKTVGDDNEGINREKVDDMIDLVVKKVVAAVRNRPEIVADYTVGLESPIKDLMKLFNTESSSGIQVMGLYGMGGIGKTTLAKAFYNKIIVNFNRHRVFIESVRGKSSDQDGLVNLQKTLIKELFRLVPEIEDVSIGLEKIKENVHEKKIIVVLDDVDHIDQVNALVGETSWYGEGSLIVITTRDSEILSKLSVNQQYEVKCLTEPQALKLFSFYSLRKEKPPTQGLLELSKKIAEVTGLLP…	Arabidopsis thaliana ecotype Colombia (RefSeq)	TAIR10.1
NP_001322571	CHAIN	chain	1	823	(NBARC)(LRR)	NLR	GCF_000001735.4	UNDETERMINED	NL	MKKDMEVLKKKRDDVKRRVDIEEFTRRRERLSQVQGWLTNVSTVENKFNELLTTNDAELQRLCLFGFCSKNVKMSYLYGKRVVLMLKEIESLSSQGDFDTVTLATPIARIEEMPIQPTIVGQETMLERVWTRLTEDGDEIVGLYGMGGVGKTTLLTRINNKFSEKCSGFGVVIWVVVSKSPDIHRIQGDIGKRLDLGGEEWDNVNENQRALDIYNVLGKQKFVLLLDDIWEKVNLEVLGVPYPSRQNGCKVVFTTRSRDVCGRMRVDDPMEVSCLEPNEAWELFQMKVGENTLKGHPDIPELARKVAGKCCGLPLALNVIGETMACKRMVQEWRNAIDVLSSYAAEFPDYRMEKERLIDYWICEGFIDENESRERALSQGYEIIGILVRACLLLEEAIN…	Arabidopsis thaliana ecotype Colombia (RefSeq)	TAIR10.1
NP_001322914	CHAIN	chain	1	1017	(CC)(NBARC)(LRR)	NLR	GCF_000001735.4	CC-NLR	CNL	MAGELISFGIQNLWNLLSQECELFQGVEDQVTELKRDLNMLSSFLKDANAKKHTSAVVKNCVEEIKEIIYDGEDTIETFVLEQNLGKTSGIKKSIRRLACIIPDRRRYALGIGGLSNRISKVIRDMQSFGVQQAIVDGGYKQPQGDKQREMRQKFSKDDDSDFVGLEANVKKLVGYLVDEANVQVVSITGMGGLGKTTLAKQVFNHEDVKHQFDGLSWVCVSQDFTRMNVWQKILRDLKPKEEEKKIMEMTQDTLQGELIRLLETSKSLIVLDDIWEKEDWELIKPIFPPTKGWKVLLTSRNESVAMRRNTSYINFKPECLTTEDSWTLFQRIALPMKDAAEFKIDEEKEELGKLMIKHCGGLPLAIRVLGGMLAEKYTSHDWRRLSENIGSHLVGGRT…	Arabidopsis thaliana ecotype Colombia (RefSeq)	TAIR10.1
NP_001323308	CHAIN	chain	1	867	(CC)(NBARC)(LRR)	NLR	GCF_000001735.4	CC-NLR	CNL	MELVSFGVEKLWDRLSQEYDQFKGVEDQVTELKSNLNLLKSFLKDADAKKHISEMVRHCVEEIKDIVYDTEDIIETFILKEKVEMKRGIMKRIKRFASTIMDRRELASDIGGISKRISKVIQDMQSFGVQQIITDGSRSSHPLQERQREMRHTFSRDSENDFVGMEANVKKLVGYLVEKDDYQIVSLTGMGGLGKTTLARQVFNHDVVKDRFDGFAWVSVSQEFTRISVWQTILQNLTSKERKDEIQNMKEADLHDDLFRLLESSKTLIVLDDIWKEEDWDLIKPIFPPKKGWKVLLTSRTESIAMRGDTTYISFKPKCLSIPDSWTLFQSIAMPRKDTSEFKVDEEMENMGKKMIKHCGGLSLAVKVLGGLLAAKYTLHDWKRLSENIGSHIVERTSE…	Arabidopsis thaliana ecotype Colombia (RefSeq)	TAIR10.1
NP_001326119	CHAIN	chain	1	717	(TIR)(NBARC)(LRR)	NLR	GCF_000001735.4	TIR-NLR	TNL	MDSSFLLETVAAATGFFTLLGTILFMVYRKFKDHRENKENDSSSSTQPSPSPPLSSLSLTRKYDVFPSFRGEDVRKDFLSHIQKEFQRQGITPFVDNNIKRGESIGPELIRAIRGSKIAIILLSKNYASSSWCLDELVEIIKCKEEMGQTVIVIFYKVDPSLVKKLTGDFGKVFRNTCKGKERENIERWREAFKKVATIAGYDSRKWDNESGMIEKIVSDISEMLNHSTPSRDFDDLIGMGDHMEKMKPLLDIDSDEMKTIGIWGPPGVGKTTIARSLYNQHSDKFQLSVFMESIKTAYTIPACSDDYYEKLQLQQRFLSQITNQENVQIPHLGVAQERLNDKKVLVVIDDVNQSVQVDALAKENDWLGPGSRIIITTQDRGILRAHGIEHIYEVDYPN…	Arabidopsis thaliana ecotype Colombia (RefSeq)	TAIR10.1
NP_001326120	CHAIN	chain	1	896	(TIR)(NBARC)(LRR)	NLR	GCF_000001735.4	TIR-NLR	TNL	MDSSFLLETVAAATGFFTLLGTILFMVYRKFKDHRENKENDSSSSTQPSPSPPLSSLSLTRKYDVFPSFRGEDVRKDFLSHIQKEFQRQGITPFVDNNIKRGESIGPELIRAIRGSKIAIILLSKNYASSSWCLDELVEIIKCKEEMGQTVIVIFYKVDPSLVKKLTGDFGKVFRNTCKGKERENIERWREAFKKVATIAGYDSRKWDNESGMIEKIVSDISEMLNHSTPSRDFDDLIGMGDHMEKMKPLLDIDSDEMKTIGIWGPPGVGKTTIARSLYNQHSDKFQLSVFMESIKTAYTIPACSDDYYEKLQLQQRFLSQITNQENVQIPHLGVAQERLNDKKVLVVIDDVNQSVQVDALAKENDWLGPGSRIIITTQDRGILRAHGIEHIYEVDYPN…	Arabidopsis thaliana ecotype Colombia (RefSeq)	TAIR10.1
NP_001327784	CHAIN	chain	1	562	(TIR)(NBARC)(LRR)	NLR	GCF_000001735.4	TIR-NLR	TNL	MVVFYKVDPSDIKKLTGDFGSVFRKTCAGKTNEDTRRWIQALAKVATLAGYVSNNWDNEAVMIEKIATDISNKLNKSTPSRDFDELVGMGAHMERMELLLCLDSDEVRMIGIWGPSGIDNIDQSMQLDAIAKETRWFGHGSRIIITTQDQKLLKAHGINHIYKVDYPSTHEACQIFCMSAVGKKFPKDEFQELALEVTNLLGNLPLGLRVMGSHFRGMSKQEWINALPRLRTHLDSNIQSILKFSYDALCREDKDLFLHIACTFNNKRIENVEAHLTHKFLDTKQRFHVLAEKSLISIEEGWIKMHNLLELLGREIVCHEHESIREPGKRQFLVDARDICEVLTDDTGSKSVVGIYFNSAELLGELNISERAFEGMSNLKFLRIKCDRSDKMYLPRGLK…	Arabidopsis thaliana ecotype Colombia (RefSeq)	TAIR10.1
NP_001328297	CHAIN	chain	1	889	(NBARC)(LRR)	NLR	GCF_000001735.4	CC-NLR or CCR-NLR or CCG10-NLR	NL	MGSCISLQISCDQVLTRAYSCFFSLGNYIHKLKDNIVALEKAIEDLTATRDDVLRRVQMEEGKGLERLQQVQVWLKRVEIIRNQFYDLLSARNIEIQRLCFYSNCSTNLSSSYTYGQRVFLMIKEVENLNSNGFFEIVAAPAPKLEMRPIQPTIMGRETIFQRAWNRLMDDGVGTMGLYGMGGVGKTTLLTQIHNTLHDTKNGVDIVIWVVVSSDLQIHKIQEDIGEKLGFIGKEWNKKQESQKAVDILNCLSKKRFVLLLDDIWKKVDLTKIGIPSQTRENKCKVVFTTRSLDVCARMGVHDPMEVQCLSTNDAWELFQEKVGQISLGSHPDILELAKKVAGKCRGLPLALNVIGETMAGKRAVQEWHHAVDVLTSYAAEFSGMDDHILLILKYSYDN…	Arabidopsis thaliana ecotype Colombia (RefSeq)	TAIR10.1
NP_001328414	CHAIN	chain	1	927	(NBARC)(LRR)	NLR	GCF_000001735.4	CC-NLR or CCR-NLR or CCG10-NLR	NL	MCSRAHRVMFRSNARALNRALERLKNVQTKVNEALKRSGIQEKSLERKLRIWLRKVEENVPLGELILEKRSSCAIWLSDKDVEILEKVKRLEEQGQDLIKKISVNKSSREIVERVLGPSFHPQKTALEMLDKLKDCLKKKNVQKIGVWGMGGVGKTTLVRTLNNDLLKYAATQQFALVIWVTVSKDFDLKRVQMDIAKRLGKRFTREQMNQLGLTICERLIDLKNFLLILDDVWHPIDLDQLGIPLALERSKDSKVVLTSRRLEVCQQMMTNENIKVACLQEKEAWELFCHNVGEVANSDNVKPIAKDVSHECCGLPLAIITIGRTLRGKPQVEVWKHTLNLLKRSAPSIDTEEKIFGTLKLSYDFLQDNMKSCFLFCALFPEDYSIKVSELIMYWVAE…	Arabidopsis thaliana ecotype Colombia (RefSeq)	TAIR10.1
NP_001328445	CHAIN	chain	1	844	(TIR)(NBARC)(LRR)	NLR	GCF_000001735.4	TIR-NLR	TNL	MKKTRGSFLECSAPQSFLSIQYTCRRDFPQVDLCNHRPPLMAFASSSSSIVLSKCEFDVFVSFRGADTRHDFTSHLVKYLRGKGIDVFSDAKLRGGEYISLLFDRIEQSKMSIVVFSEDYANSWWCLEEVGKIMQRRKEFNHGVLPIFYKVSKSDVSNQTGSFEAVFQSPTKIFNGDEQKIEELKVALKTASNIRGFVYPENSSEPDFLDEIVKNTFRMLNELSPCVIPDDLPGIESRSKELEKLLMFDNDECVRVVGVLGMTGIGKTTVADIVYKQNFQRFDGYEFLEDIEDNSKRYGLPYLYQKLLHKLLDGENVDVRAQGRPENFLRNKKLFIVLDNVTEEKQIEYLIGKKNVYRLNDREAMELFCLQVFGNHYPTEEFVDLSNDFVCYAKGLPLA…	Arabidopsis thaliana ecotype Colombia (RefSeq)	TAIR10.1
NP_001328451	CHAIN	chain	1	871	(TIR)(NBARC)(LRR)	NLR	GCF_000001735.4	TIR-NLR	TNL	MKKTRGSFLECSAPQSFLSIQYTCRRDFPQVDLCNHRPPLMAFASSSSSIVLSKCEFDVFVSFRGADTRHDFTSHLVKYLRGKGIDVFSDAKLRGGEYISLLFDRIEQSKMSIVVFSEDYANSWWCLEEVGKIMQRRKEFNHGVLPIFYKVSKSDVSNQTGSFEAVFQSPTKIFNGDEQKIEELKVALKTASNIRGFVYPENSSEPDFLDEIVKNTFRMLNELSPCVIPDDLPGIESRSKELEKLLMFDNDECVRVVGVLGMTGIGKTTVADIVYKQNFQRFDGYEFLEDIEDNSKRYGLPYLYQKLLHKLLDGENVDVRAQGRPENFLRNKKLFIVLDNVTEEKQIEYLIGKKNVYRQGSRIVIITRDKKLLQKNADATYVVPRLNDREAMELFCLQV…	Arabidopsis thaliana ecotype Colombia (RefSeq)	TAIR10.1
NP_001328968	CHAIN	chain	1	1157	(TIR)(NBARC)(LRR)(LRR)	NLR	GCF_000001735.4	TIR-NLR	TNL	MDHGIVRSCIIADELITAIREARISIVIFSENYASSTWCLNELVEIHKCHKDKDLDQMVIPVFYGVDPSHVRKQIGGFGDVFKKTCEDKPEDQKQRWVKALTDISNLAGEDLRNGPSEAAMVVKIANDVSNKLFPLPKGFGDLVGIEDHIEAIKLKLCLESKEARIMVGIWGQSGIGKSTIGRALFSQLSSQFHHRAFITYKSTSGSDVSGMKLSWEKELLSEILGQKDIKIEHFGVVEQRLKHKKVLILLDDVDNLEFLRTLVGKAEWFGSGSRIIVITQDRQLLKAHEIDLIYEVKLPSQGLALKMICQYAFGKYSPPDDFKELAFEVAKLAGNLPLGLSVLGSSLKRRSKEEWMEMLAELQNGLNRDIMKTLRVSYVRLDPKDQDIFHYIAWLFNG…	Arabidopsis thaliana ecotype Colombia (RefSeq)	TAIR10.1
NP_001329036	CHAIN	chain	1	1307	(TIR)(NBARC)(LRR)(LRR)	NLR	GCF_000001735.4	TIR-NLR	TNL	MAAASSSGSDIFPSFSGEDVRKNFLSHLLKQLNRRSINTFMDHVIERSCIIADALISAIREARISIVIFSKNYAASTWCLNELVEIDNCSKYFGQKVIPVFYDVDPSHVRKQIGEFGKVFKKTCEDKPADQKQRWVKALTDISNIAGEDLRNGPNDAHMVEKIANDVSNKLFHPPKGFGDLVGIEDHIEAIKSILCLESKEAKIMVGIWGQSGIGKSTIGRALFSQLSSQFPLRAFVTYKSTSGSDVSGMKLSWQKELLSEILGQKDIKIDHFGVVEQRLKHKKVLILLDDVDNLEFLKTLVGKAEWFGSGSRIIVITQDRQLLKAHEIDLVYEVKLPSQGLALQMISQYAFGKDSPPDDFKALAFEVAELAGSLPLGLSVLGSSLKGRDKDEWVKMMP…	Arabidopsis thaliana ecotype Colombia (RefSeq)	TAIR10.1
NP_001329118	CHAIN	chain	1	686	(TIR)(NBARC)(LRR)	NLR	GCF_000001735.4	TIR-NLR	TNL	MAAASSSCSRRYDVFPSFSGVDVRKTFLSNLLEAFDRRSINTFMDHGIERSRTIAPELISAIREARISIVIFSKNYASSTWCLDELVEIHNRLNDWGQLVISVFYDVDPSEVRKQTGEFGDVFKKTCEDKEEDQKQRWMQALVDITNIAGEDLRNGPSEAAMVVKIANDVSNKLISPSNSFGDFVGIEAHLEAMNSILCLESKEARMVGIWGPSGIGKSTIGKALYSQLFCQFHFHAFVPHVYSMKSEWEEIFLSKILGKDIKIGGKLGVVEQMLNQKKVLIVLDDVDDPEFLKTLVGETKWFGPGSRIIVITQDMQLLKAHDIDLLYEVKFPSLDLALKMLCRSAFGENSPPDDFKALAFEVAVLAGNLPLGLSVLGSSLKRRTKEEWMEMMPRFRNG…	Arabidopsis thaliana ecotype Colombia (RefSeq)	TAIR10.1
NP_001329119	CHAIN	chain	1	905	(TIR)(NBARC)(LRR)	NLR	GCF_000001735.4	TIR-NLR	TNL	MAAASSSCSRRYDVFPSFSGVDVRKTFLSNLLEAFDRRSINTFMDHGIERSRTIAPELISAIREARISIVIFSKNYASSTWCLDELVEIHNRLNDWGQLVISVFYDVDPSEVRKQTGEFGDVFKKTCEDKEEDQKQRWMQALVDITNIAGEDLRNGPSEAAMVVKIANDVSNKLISPSNSFGDFVGIEAHLEAMNSILCLESKEARMVGIWGPSGIGKSTIGKALYSQLFCQFHFHAFVPHVYSMKSEWEEIFLSKILGKDIKIGGKLGVVEQMLNQKKVLIVLDDVDDPEFLKTLVGETKWFGPGSRIIVITQDMQLLKAHDIDLLYEVKFPSLDLALKMLCRSAFGENSPPDDFKALAFEVAVLAGNLPLGLSVLGSSLKRRTKEEWMEMMPRFRNG…	Arabidopsis thaliana ecotype Colombia (RefSeq)	TAIR10.1
NP_001330480	CHAIN	chain	1	889	(TIR)(NBARC)(LRR)	NLR	GCF_000001735.4	TIR-NLR	TNL	MISIVVFSKKYASSTWCLNELVEIHKCYKELTQIVIPIFYEVDPSDVRKQTREFGEFFKVTCVGKTEDVKQQWIEALEEVASIAGHDSKNWPNEANMIEHIAKDVLNKLIATSSSNCFGDLVGIEAHLKAVKSILCLESEEARMVGILGPSGIGKTTIARILYSKLSSQFDYHVFGSFKRTNQDNYGMKLSWEEQFLSEILDQKDLKISQLGVVKQRLKHKKVLIVLDDVDNLELLKTLVGQTGWFGPGSRIIVTTQDRILLKSHKIDHIYEVGYPSRKLALRILCRSAFDRNSPPDGFMQLANEVTELVGNLPLALNIMGSSLKGRDKEEWIEMMPSLRNSLVDGEILKTLRVSYDRLHGNYQEIFLYIACLLNCCGVEYIISMLGDNAIIGLKILAE…	Arabidopsis thaliana ecotype Colombia (RefSeq)	TAIR10.1
NP_001330641	CHAIN	chain	1	1125	(TIR)(NBARC)(LRR)	NLR	GCF_000001735.4	TIR-NLR	TNL	MAQGRERIPERWTYDVFVSFRGADVRKNFLSHLYDSLRRCGISTFMDDVELQRGEYISPELLNAIETSKILIVVLTKDYASSAWCLDELVHIMKSHKNNPSHMVFPIFLYVDPSDIRWQQGSYAKSFSKHKNSHPLNKLKDWREALTKVANISGWDIKNRNEAECIADITREILKRLPCQYLHVPSYAVGLRSRLQHISSLLSIGSDGVRVIVIYGMGGIGKTTLAKVAFNEFSHLFEGSSFLENFREYSKKPEGRTHLQHQLLSDILRRNDIEFKGLDHAVKERFRSKRVLLVVDDVDDVHQLNSAAIDRDCFGHGSRIIITTRNMHLLKQLRAEGSYSPKELDGDESLELFSWHAFRTSEPPKEFLQHSEEVVTYCAGLPLAVEVLGAFLIERSIRE…	Arabidopsis thaliana ecotype Colombia (RefSeq)	TAIR10.1
NP_001331068	CHAIN	chain	1	908	(CC)(NBARC)(LRR)	NLR	GCF_000001735.4	CC-NLR	CNL	MAEGFVSFGLEKLWDLLSRESERLQGIDEQLDGLKRQLRSLQSLLKDADAKKHGSDRVRNFLEDVKDLVFDAEDIIESYVLNKLRGEGKGVKKHVRRLARFLTDRHKVASDIEGITKRISDVIGEMQSFGIQQIIDGVRSLSLQERQRVQREIRQTYPDSSESDLVGVEQSVEELVGHLVENDIYQVVSIAGMGGIGKTTLARQVFHHDLVRRHFDGFAWVCVSQQFTLKHVWQRILQELQPHDGNILQMDESALQPKLFQLLETGRYLLVLDDVWKKEDWDRIKAVFPRKRGWKMLLTSRNEGVGIHADPTCLTFRASILNPEESWKLCERIVFPRRDETEVRLDEEMEAMGKEMVTHCGGLPLAVKALGGLLANKHTVPEWKRVSDNIGSQIVGGSC…	Arabidopsis thaliana ecotype Colombia (RefSeq)	TAIR10.1
NP_001331503	CHAIN	chain	1	857	(RPW8)(NBARC)(LRR)	NLR	GCF_000001735.4	CCR-NLR	RNL	MQFVSFVYLHFYEPHIDISVIPFFDFQRFYKQVFFFFLDSGFCLRSERMNDWASLGIGSIGEAVFSKLLKVVIDEAKKFKAFKPLSKDLVSTMEILFPLTQKIDSMQKELDFGVKELKELRDTIERADVAVRKFPRVKWYEKSKYTRKIERINKDMLKFCQIDLQLLQHRNQLTLLGLTGNLVNSVDGLSKRMDLLSVPAPVFRDLCSVPKLDKVIVGLDWPLGELKKRLLDDSVVTLVVSAPPGCGKTTLVSRLCDDPDIKGKFKHIFFNVVSNTPNFRVIVQNLLQHNGYNALTFENDSQAEVGLRKLLEELKENGPILLVLDDVWRGADSFLQKFQIKLPNYKILVTSRFDFPSFDSNYRLKPLEDDDARALLIHWASRPCNTSPDEYEDLLQKIL…	Arabidopsis thaliana ecotype Colombia (RefSeq)	TAIR10.1
NP_001332328	CHAIN	chain	1	655	(TIR)(NBARC)(LRR)	NLR	GCF_000001735.4	TIR-NLR	TNL	MNIYIYGTHMFVYLYHKHRKYKKKVRKSMATSKADEVFIDFSGIETRNSFVSHLSAAFRRRSVSVCLGGDCTDVVTPRKTNEGCKVFVVVFSEDYALSKQCLDTLVEFLERKDDGLVIVPVYYGGVTESMVKQQTERFGVAFTQHQNNYSYDQVAKWRDCLIQTASLPGHELNLQQEDSEFVEKIVADVREVLDATGKIGIYSRLLEIEKLLCKQSLKFYYLGLWGMPGIGKTTIAEAAFKQMSKDFDASFFVEDFHKEYHKGRPYKLREEHLKKVPKGGSIRGPILSFKELREKKVLFVLDDVRNLMDFESFLGGIEGVSPGSVIILTSRDKQVLHQCQVEDVFEVPSLNEEEAVRLFARTAFHKEGPSDAKLMDVSKKVARYAGGNPKALCFYGREL…	Arabidopsis thaliana ecotype Colombia (RefSeq)	TAIR10.1
NP_001332330	CHAIN	chain	1	725	(TIR)(NBARC)(LRR)	NLR	GCF_000001735.4	TIR-NLR	TNL	MNIYIYGTHMFVYLYHKHRKYKKKVRKSMATSKADEVFIDFSGIETRNSFVSHLSAAFRRRSVSVCLGGDCTDVVTPRKTNEGCKVFVVVFSEDYALSKQCLDTLVEFLERKDDGLVIVPVYYGGVTESMVKQQTERFGVAFTQHQNNYSYDQVAKWRDCLIQTASLPGHELNLQQEDSEFVEKIVADVREVLDATGKIGIYSRLLEIEKLLCKQSLKFYYLGLWGMPGIGKTTIAEAAFKQMSKDFDASFFVEDFHKEYHKGRPYKLREEHLKKVPKGGSIRGPILSFKELREKKVLFVLDDVRNLMDFESFLGGIEGVSPGSVIILTSRDKQVLHQCQVEDVFEVPSLNEEEAVRLFARTAFHKEGPSDAKLMDVSKKVARYAGGNPKALCFYGREL…	Arabidopsis thaliana ecotype Colombia (RefSeq)	TAIR10.1
NP_001332395	CHAIN	chain	1	1000	(TIR)(NBARC)(LRR)	NLR	GCF_000001735.4	TIR-NLR	TNL	MATSSSNVVVHQQQPPPQHKVFINFRGAELRHKFISHLLKALERERINVFIDTRETMGTGLENLFQRIQESKIAIVVISSRYTESQWCLNELVKIKECVEAGTLVVFPVFYKVDVKIVRFLTGSFGEKLETLVLRHSERYEPWKQALEFVTSKTGKRVEENSDEGAEVEQIVEHVKEILRTISGEIPRGRESESPRGEGEGEAEPKTTPSDDSLLHGIETRVEQLKEKLELKSENVTRFIGVVGMPGIGKTTLAKRLFSECGKHFLHKMFLDDVSQKPEPFLDETLHTDLLLGLWKSKNNGRDGNRAKLSIDYIKTQLQGKKVFVVLDNVGDKSQIDKILGGCDWIKAGSRIVITTSSKSVIQGLNSTYLVPGLSSCDALNHFNYHAFSASDGFYQPSF…	Arabidopsis thaliana ecotype Colombia (RefSeq)	TAIR10.1
NP_001332492	CHAIN	chain	1	1212	(TIR)(NBARC)(LRR)(WRKY)	NLR	GCF_000001735.4	TIR-NLR	TNLO	MTESEQIVYISCIEEVRYSFVSHLSKALQRKGVNDVFIDSDDSLSNESQSMVERARVSVMILPGNRTVSLDKLVKVLDCQKNKDQVVVPVLYGVRSSETEWLSALDSKGFSSVHHSRKECSDSQLVKETVRDVYEKLFYMERIGIYSKLLEIEKMINKQPLDIRCVGIWGMPGIGKTTLAKAVFDQMSGEFDAHCFIEDYTKAIQEKGVYCLLEEQFLKENAGASGTVTKLSLLRDRLNNKRVLVVLDDVRSPLVVESFLGGFDWFGPKSLIIITSKDKSVFRLCRVNQIYEVQGLNEKEALQLFSLCASIDDMAEQNLHEVSMKVIKYANGHPLALNLYGRELMGKKRPPEMEIAFLKLKECPPAIFVDAIKSSYDTLNDREKNIFLDIACFFQGENV…	Arabidopsis thaliana ecotype Colombia (RefSeq)	TAIR10.1
NP_001332515	CHAIN	chain	1	901	(CC)(NBARC)(LRR)	NLR	GCF_000001735.4	CC-NLR	CNL	MAEGVVSFGVQKLWALLNRESERLNGIDEQVDGLKRQLRGLQSLLKDADAKKHGSDRVRNFLEDVKDLVFDAEDIIESYVLNKLRGEGKGVKNHVRRLACFLTDRHKVASDIEGITKRISKVIGEMQSLGIQQQIIDGGRSLSLQDIQREIRQTFPNSSESDLVGVEQSVEELVGPMVEIDNIQVVSISGMGGIGKTTLARQIFHHDLVRRHFDGFAWVCVSQQFTQKHVWQRILQELRPHDGEILQMDEYTIQGKLFQLLETGRYLVVLDDVWKEEDWDRIKEVFPRKRGWKMLLTSRNEGVGLHADPTCLSFRARILNPKESWKLFERIVPRRNETEYEEMEAIGKEMVTYCGGLPLAVKVLGGLLANKHTASEWKRVSENIGAQIVGKSCLDDNSL…	Arabidopsis thaliana ecotype Colombia (RefSeq)	TAIR10.1
NP_172685	CHAIN	chain	1	885	(NBARC)(LRR)	NLR	GCF_000001735.4	CC-NLR or CCR-NLR or CCG10-NLR	NL	MGGCVSVSLSCDREVNQFSQWLCVSGSYIQNLSENLASLQKAMGVLNAKRDDVQGRINREEFTGHRRRLAQVQVWLTRIQTIENQFNDLLSTCNAEIQRLCLCGFCSKNVKMSYLYGKRVIVLLREVEGLSSQGVFDIVTEAAPIAEVEELPIQSTIVGQDSMLDKVWNCLMEDKVWIVGLYGMGGVGKTTLLTQINNKFSKLGGGFDVVIWVVVSKNATVHKIQKSIGEKLGLVGKNWDEKNKNQRALDIHNVLRRKKFVLLLDDIWEKVELKVIGVPYPSGENGCKVAFTTHSKEVCGRMGVDNPMEISCLDTGNAWDLLKKKVGENTLGSHPDIPQLARKVSEKCCGLPLALNVIGETMSFKRTIQEWRHATEVLTSATDFSGMEDEILPILKYSY…	Arabidopsis thaliana ecotype Colombia (RefSeq)	TAIR10.1
NP_172692	CHAIN	chain	1	894	(NBARC)(LRR)	NLR	GCF_000001735.4	CC-NLR or CCR-NLR or CCG10-NLR	NL	MGACLTLSFSCDEVVNQISQGLCINVGYICELSKNVVAMKKDMEVLKKKRDDVKRRVDIEEFTRRRERLSQVQGWLTNVSTVENKFNELLTTNDAELQRLCLFGFCSKNVKMSYLYGKRVVLMLKEIESLSSQGDFDTVTLATPIARIEEMPIQPTIVGQETMLERVWTRLTEDGDEIVGLYGMGGVGKTTLLTRINNKFSEKCSGFGVVIWVVVSKSPDIHRIQGDIGKRLDLGGEEWDNVNENQRALDIYNVLGKQKFVLLLDDIWEKVNLEVLGVPYPSRQNGCKVVFTTRSRDVCGRMRVDDPMEVSCLEPNEAWELFQMKVGENTLKGHPDIPELARKVAGKCCGLPLALNVIGETMACKRMVQEWRNAIDVLSSYAAEFPGMEQILPILKYSY…	Arabidopsis thaliana ecotype Colombia (RefSeq)	TAIR10.1
NP_172693	CHAIN	chain	1	884	(NBARC)(LRR)	NLR	GCF_000001735.4	CC-NLR or CCR-NLR or CCG10-NLR	NL	MGGCVSVQVSCDQLLNHLGRCFCRKLYYIQNIKENLTSLEEAMEDLKALRDDLLRKVQTAEEGGLQRLHQIKVWLKRVKTIESQFNDLDSSRTVELQRLCCCGVGSRNLRLSYDYGRRVFLMLNIVEDLKSKGIFEEVAHPATRAVGEERPLQPTIVGQETILEKAWDHLMDDGTKIMGLYGMGGVGKTTLLTQINNRFCDTDDGVEIVIWVVVSGDLQIHKIQKEIGEKIGFIGVEWNQKSENQKAVDILNFLSKKRFVLLLDDIWKRVELTEIGIPNPTSENGCKIAFTTRCQSVCASMGVHDPMEVRCLGADDAWDLFKKKVGDITLSSHPDIPEIARKVAQACCGLPLALNVIGETMACKKTTQEWDRAVDVSTTYAANFGAVKERILPILKYSY…	Arabidopsis thaliana ecotype Colombia (RefSeq)	TAIR10.1
NP_173041	CHAIN	chain	1	851	(NBARC)(LRR)	NLR	GCF_000001735.4	CC-NLR or CCR-NLR or CCG10-NLR	NL	MGNCVALEISCDQTLNHACGCLFGDRNYILKMEANLEALQNTMQELEERRDDLLRRVVIEEDKGLQRLAQVQGWLSRVKDVCSQVNDLLKAKSIQTERLCLCGYCSKNFISGRNYGINVLKKLKHVEGLLAKGVFEVVAEKIPAPKVEKKHIQTTVGLDAMVGRAWNSLMKDERRTLGLYGMGGVGKTTLLASINNKFLEGMNGFDLVIWVVVSKDLQNEGIQEQILGRLGLHRGWKQVTEKEKASYICNILNVKKFVLLLDDLWSEVDLEKIGVPPLTRENGSKIVFTTRSKDVCRDMEVDGEMKVDCLPPDEAWELFQKKVGPIPLQSHEDIPTLARKVAEKCCGLPLALSVIGKAMASRETVQEWQHVIHVLNSSSHEFPSMEEKILPVLKFSYDD…	Arabidopsis thaliana ecotype Colombia (RefSeq)	TAIR10.1
NP_173203	CHAIN	chain	1	1049	(TIR)(NBARC)(LRR)	NLR	GCF_000001735.4	TIR-NLR	TNL	MVSSSAPRVSKYDVFLSFRGEDTRKTIVSHLYAALDSRGIVTFKDDQRLEIGDHISDELHRALGSSSFAVVVLSENYATSRWCLLELQLIMELMKEGRLEVFPIFYGVDPSVVRHQLGSFSLVKYQGLEMVDKVLRWREALNLIANLSGVVSSHCVDEAIMVGEIARDISRRVTLMHKIDSGNIVGMKAHMEGLNHLLDQESNEVLLVGIWGMGGIGKTSIVKCLYDQLSPKFPAHCFIENIKSVSKDNGHDLKHLQKELLSSILCDDIRLWSVEAGCQEIKKRLGNQKVFLVLDGVDKVAQVHALAKEKNWFGPGSRIIITTRDMGLLNTCGVEVVYEVKCLDDKDALQMFKQIAFEGGLPPCEGFDQLSIRASKLAHGLPSAIQAYALFLRGRTASP…	Arabidopsis thaliana ecotype Colombia (RefSeq)	TAIR10.1
NP_174037	CHAIN	chain	1	1384	(TIR)(NBARC)(LRR)	NLR	GCF_000001735.4	TIR-NLR	TNL	MESGVVSKPHRLKYDVFLSFRGADTRDNFGDHLYKALKDKVRVFRDNEGMERGDEISSSLKAGMEDSAASVIVISRNYSGSRWCLDELAMLCKMKSSLDRRILPIFYHVDPSHVRKQSDHIKKDFEEHQVRFSEEKEKVQEWREALTLVGNLAGYVCDKDSKDDDMIELVVKRVLAELSNTPEKVGEFIVGLESPLKDLTGLIDTESSSGVQVLGLYGMGGIGKTTLAKAFYNKIVGNFEQRAFISDIRERSSAENGLVTLQKTLIKELFRLVPEIEDVSIGLEKIKANVHEKKIIVVLDDVDHIDQVHALVGETRWYGQGTLIVITTRDSEILSKLSVNQQYEVKCLTEPQALKLFSYHSLRKEEPTKNLLALSKKIVQISGLLPLAVEVFGSLLYDK…	Arabidopsis thaliana ecotype Colombia (RefSeq)	TAIR10.1
NP_174038	CHAIN	chain	1	1556	(TIR)(NBARC)(LRR)	NLR	GCF_000001735.4	TIR-NLR	TNL	MMKTGAVVSNPRSRVKWDAFLSFQRDTSHNFTDRLYEALVKEELRVWNDDLERVDHDHDHELRPSLVEAIEDSVAFVVVLSPNYANSHLRLEELAKLCDLKCLMVPIFYKVEPREVKEQNGPFEKDFEEHSKRFGEEKIQRWKGAMTTVGNISGFICGYEIQLEMETGVVPNRLKYSVFLSFRGFDTRTNFCERLYIALNEKQNVRVFRDNEGMEKGDKIDPSLFEAIEDSAASVIILSTNYANSSWCLDELALLCDLRSSLKRPMIPIFYGVNPEDVRKQSGEFRKDFEEKAKSFDEETIQRWKRAMNLVGNIPGYVCTAKTVGDDNEGINREKVDDMIDLVVKKVVAAVRNRPEIVADYTVGLESPIKDLMKLFNTESSSGIQVMGLYGMGGIGKTT…	Arabidopsis thaliana ecotype Colombia (RefSeq)	TAIR10.1
NP_174620	CHAIN	chain	1	787	(RPW8)(NBARC)(LRR)	NLR	GCF_000001735.4	CCR-NLR	RNL	MASFIDLFAGDITTQLLKLLALVANTVYSCKGIAERLITMIRDVQPTIREIQYSGAELSNHHQTQLGVFYEILEKARKLCEKVLRCNRWNLKHVYHANKMKDLEKQISRFLNSQILLFVLAEVCHLRVNGDRIERNMDRLLTERNDSLSFPETMMEIETVSDPEIQTVLELGKKKVKEMMFKFTDTHLFGISGMSGSGKTTLAIELSKDDDVRGLFKNKVLFLTVSRSPNFENLESCIREFLYDGVHQRKLVILDDVWTRESLDRLMSKIRGSTTLVVSRSKLADPRTTYNVELLKKDEAMSLLCLCAFEQKSPPSPFNKYLVKQVVDECKGLPLSLKVLGASLKNKPERYWEGVVKRLLRGEAADETHESRVFAHMEESLENLDPKIRDCFLDMGAFP…	Arabidopsis thaliana ecotype Colombia (RefSeq)	TAIR10.1
NP_175437	CHAIN	chain	1	857	(CC)(NBARC)(LRR)	NLR	GCF_000001735.4	CC-NLR	CNL	MAEAIVSVTVQKLGQLLLEEPLFLFGIGDQVKQLQDELKRLNCFLKDADEKQHESERVRNWVAGIREASYDAEDILEAFFLKAESRKQKGMKRVLRRLACILNEAVSLHSVGSEIREITSRLSKIAASMLDFGIKESMGREGLSLSDSLREQRQSFPYVVEHNLVGLEQSLEKLVNDLVSGGEKLRVTSICGMGGLGKTTLAKQIFHHHKVRRHFDRFAWVYVSQDCRRRHVWQDIFLNLSYKDENQRILSLRDEQLGEELHRFLKRNKCLIVLDDIWGKDAWDCLKHVFPHETGSEIILTTRNKEVALYADPRGVLHEPQLLTCEESWELLEKISLSGRENIEPMLVKKMEEIGKQIVVRCGGLPLAITVLGGLLATKSTWNEWQRVCENIKSYVSNG…	Arabidopsis thaliana ecotype Colombia (RefSeq)	TAIR10.1
NP_175559	CHAIN	chain	1	854	(NBARC)(LRR)	NLR	GCF_000001735.4	CC-NLR or CCR-NLR or CCG10-NLR	NL	MADWLLLIPWNKIFTAACGCFFSDRNYIHKMEANLDDLHTTMEELKNGRDDLLRRVSIEEDKGLQQLAQVKGWISRVEIVESRFKDLLEDKSTETGRLCLFGFCSENCISSYNYGEKVMKNLEEVKELLSKKHFEVVAHKIPVPKVEEKNIHTTVGLYAMVEMAWKSLMNDEIRTLCLHGMGGVGKTTLLACINNKFVELESEFDVVIWVVVSKDFQLEGIQDQILGRLRLDKEWERETENKKASLINNNLKRKKFVLLLDDLWSEVDLNKIGVPPPTRENGAKIVFTKRSKEVSKYMKADMQIKVSCLSPDEAWELFRITVDDVILSSHEDIPALARIVAAKCHGLPLALIVIGEAMACKETIQEWHHAINVLNSPAGHKFPGMEERILLVLKFSYDS…	Arabidopsis thaliana ecotype Colombia (RefSeq)	TAIR10.1
NP_176187	CHAIN	chain	1	906	(CC)(NBARC)(LRR)	NLR	GCF_000001735.4	CC-NLR	CNL	MQDLYMVDSIVSFGVEKLWKLLSQEYERFQGVEEQITELRDDLKMLMAFLSDADAKKQTRALARNCLEEIKEITYDAEDIIEIFLLKGSVNMRSLACFPGGRREIALQITSISKRISKVIQVMQNLGIKSDIMDGVDSHAQLERKRELRHTFSSESESNLVGLEKNVEKLVEELVGNDSSHGVSITGLGGLGKTTLARQIFDHDKVKSHFDGLAWVCVSQEFTRKDVWKTILGNLSPKYKDSDLPEDDIQKKLFQLLETKKALIVFDDLWKREDWYRIAPMFPERKAGWKVLLTSRNDAIHPHCVTFKPELLTHDECWKLLQRIAFSKQKTITGYIIDKEMVKMAKEMTKHCKRLPLAVKLLGGLLDAKHTLRQWKLISENIISHIVVGGTSSNENDSS…	Arabidopsis thaliana ecotype Colombia (RefSeq)	TAIR10.1
NP_176313	CHAIN	chain	1	889	(NBARC)(LRR)	NLR	GCF_000001735.4	CC-NLR or CCR-NLR or CCG10-NLR	NL	MGSCFSLQVSDQTLNRIFNCLIGKSYIRTLEKNLRALQREMEDLRAIQHEVQNKVARDEARHQRRLEAVQVWLDRVNSVDIECKDLLSVTPVELQKLCLCGLCSKYVCSSYKYGKKVFLLLEEVKKLNSEGNFDEVSQPPPRSEVEERPTQPTIGQEDMLEKAWNRLMEDGVGIMGLHGMGGVGKTTLFKKIHNKFAEIGGTFDIVIWIVVSKGVMISKLQEDIAEKLHLCDDLWKNKNESDKATDIHRVLKGKRFVLMLDDIWEKVDLEAIGIPYPSEVNKCKVAFTTRSREVCGEMGDHKPMQVNCLEPEDAWELFKNKVGDNTLSSDPVIVELAREVAQKCRGLPLALNVIGETMSSKTMVQEWEHAIHVFNTSAAEFSDMQNKILPILKYSYDSL…	Arabidopsis thaliana ecotype Colombia (RefSeq)	TAIR10.1
NP_176314	CHAIN	chain	1	967	(NBARC)(LRR)	NLR	GCF_000001735.4	CC-NLR or CCR-NLR or CCG10-NLR	NL	MGNFVCIEISGDQMLDRIIRCLCGKGYIRNLEKNLRALQREMEDLRATQHEVQNKVAREESRHQQRLEAVQVWLDRVNSIDIECKDLLSVSPVELQKLCLCGLCSKYVCSSYKYGKRVFLLLEEVTKLKSEGNFDEVSQPPPRSEVEERPTQPTIGQEEMLKKAWNRLMEDGVGIMGLHGMGGVGKTTLFKKIHNKFAETGGTFDIVIWIVVSQGAKLSKLQEDIAEKLHLCDDLWKNKNESDKATDIHRVLKGKRFVLMLDDIWEKVDLEAIGIPYPSEVNKCKVAFTTRDQKVCGQMGDHKPMQVKCLEPEDAWELFKNKVGDNTLRSDPVIVGLAREVAQKCRGLPLALSCIGETMASKTMVQEWEHAIDVLTRSAAEFSDMQNKILPILKYSYDS…	Arabidopsis thaliana ecotype Colombia (RefSeq)	TAIR10.1
NP_176325	CHAIN	chain	1	762	(NBARC)(LRR)	NLR	GCF_000001735.4	CC-NLR or CCR-NLR or CCG10-NLR	NL	MGCCFSVQFSFDDQTLVRIFNFLCGNINRNSFGVEERPTQPTIGQEEMLEKAWNRLMEDRVGIMGLHGMGGVGKTTLFKKIHNKFAKMSSRFDIVIWIVVSKGAKLSKLQEDIAEKLHLCDDLWKNKNESDKATDIHRVLKGKRFVLMLDDIWEKVDLEAIGVPYPSEVNKCKVAFTTRDQKVCGEMGDHKPMQVKCLEPEDAWELFKNKVGDNTLRSDPVIVELAREVAQKCRGLPLALSVIGETMASKTMVQEWEHAIDVLTRSAAEFSNMGNKILPILKYSYDSLGDEHIKSCFLYCALFPEDDEIYNEKLIDYWICEGFIGEDQVIKRARNKGYEMLGTLTLANLLTKVGTEHVVMHDVVREMALWIASDFGKQKENFVVRARVGLHERPEAKDW…	Arabidopsis thaliana ecotype Colombia (RefSeq)	TAIR10.1
NP_176326	CHAIN	chain	1	925	(NBARC)(LRR)	NLR	GCF_000001735.4	CC-NLR or CCR-NLR or CCG10-NLR	NL	MGSCFSFQIAVGDQTMNRIFDCLIGKSYIRTLEQNLRALQREMEDLRATQHEVQNKVAREESRHQQRLEAVQVWLDRVNSIDIECKDLLSVSPVELQKLCLCGLCTKYVCSSYKYGKKVFLLLEEVKILKSEGNFDEVSQPPPRSEVEERPTQPTIGQEEMLEKAWNRLMEDGVGIMGLHGMGGVGKTTLFKKIHNKFAEIGGTFDIVIWIVVSQGAKLSKLQEDIAEKLHLCDDLWKNKNESDKATDIHRVLKGKRFVLMLDDIWEKVDLEAIGIPYPSEVNKCKVAFTTRSREVCGEMGDHKPMQVNCLEPEDAWELFKNKVGDNTLSSDPVIVGLAREVAQKCRGLPLALNVIGETMASKTMVQEWEYAIDVLTRSAAEFSGMENKILPILKYSYD…	Arabidopsis thaliana ecotype Colombia (RefSeq)	TAIR10.1
NP_176451	CHAIN	chain	1	893	(NBARC)(LRR)	NLR	GCF_000001735.4	CC-NLR or CCR-NLR or CCG10-NLR	NL	MGISFSIPFDPCVNKVSQWLDMKGSYTHNLEKNLVALETTMEELKAKRDDLLRRLKREEDRGLQRLSEFQVWLNRVATVEDIIITLLRDRDVEIQRLCLCRFCSKNLTTSYRYGKSVFLRLREVEKLKGEVFGVITEQASTSAFEERPLQPTIVGQKKMLDKAWKHLMEDGTGIMGMYGMGGVGKTTLLTQLFNMFNKDKCGFDIGIWVVVSQEVNVEKIQDEIAQKLGLGGHEWTQRDISQKGVHLFNFLKNKKFVLFLDDLWDKVELANIGVPDPRTQKGCKLAFTSRSLNVCTSMGDEEPMEVQCLEENVAFDLFQKKVGQKTLGSDPGIPQLARIVAKKCCGLPLALNVIGETMSCKRTIQEWRNAIHVLNSYAAEFIGMEDKILPLLKYSYDNL…	Arabidopsis thaliana ecotype Colombia (RefSeq)	TAIR10.1
NP_176524	CHAIN	chain	1	898	(NBARC)(LRR)	NLR	GCF_000001735.4	CC-NLR or CCR-NLR or CCG10-NLR	NL	MGISFSIPFDPCVNKVSQWLDMKVSYTHNLEKNLVALETTMEELKAKRDDLLRKLKREEDRGLQTLGEIKVWLNRVETIESRVNDLLNARNAELQRLCLCGFCSKSLTTSYRYGKSVFLKLREVEKLERRVFEVISDQASTSEVEEQQLQPTIVGQETMLDNAWNHLMEDGVGIMGLYGMGGVGKTTLLTQINNKFSKYMCGFDSVIWVVVSKEVNVENILDEIAQKVHISGEKWDTKYKYQKGVYLYNFLRKMRFVLFLDDIWEKVNLVEIGVPFPTIKNKCKVVFTTRSLDVCTSMGVEKPMEVQCLADNDAYDLFQKKVGQITLGSDPEIRELSRVVAKKCCGLPLALNVVSETMSCKRTVQEWRHAIYVLNSYAAKFSGMDDKILPLLKYSYDSL…	Arabidopsis thaliana ecotype Colombia (RefSeq)	TAIR10.1
NP_176525	CHAIN	chain	1	884	(NBARC)(LRR)	NLR	GCF_000001735.4	CC-NLR or CCR-NLR or CCG10-NLR	NL	MGISFSIPFDPCVNKVSQWLDMKVSYTHNLEKNLAALEKTMKELKAKRDDLERRLKREEARGLQRLSEFQVWLDSVATVEDIIITLLRDRNVEIQRLCLCRFCSKSLTRSYRYGKSVFLRLREVEKLKGEVFGVITEQASTSAFEERPLQPTIVGQDTMLDKAGKHLMEDGVGIMGMYGMGGVGKTTLLTQLYNMFNKDKCGFDIGIWVVVSQEFHVEKVQDEIAQKLGLGGDEWTQKDKSQKGICLYNILREKSFVLFLDDIWEKVDLAEIGVPDPRTKKGRKLAFTTRSQEVCARMGVEHPMEVQCLEENVAFDLFQKKVGQTTLGSDPGIPQLARIVAKKCCGLPLALNVIGETMSCKRTIQEWRHAIHVLNSYAAEFIGMEDKVLPLLKYSYDNL…	Arabidopsis thaliana ecotype Colombia (RefSeq)	TAIR10.1
NP_177427	CHAIN	chain	1	1042	(TIR)(NBARC)(LRR)	NLR	GCF_000001735.4	TIR-NLR	TNL	MASSSSSSATRLRHYDVFLSFRGVDTRQTIVSHLYVALRNNGVLTFKDDRKLEIGDTIADGLVKAIQTSWFAVVILSENYATSTWCLEELRLIMQLHSEEQIKVLPIFYGVKPSDVRYQEGSFATAFQRYEADPEMEEKVSKWRRALTQVANLSGKHSRNCVDEADMIAEVVGGISSRLPRMKSTDLINLVGMEAHMMKMTLLLNIGCEDEVHMIGIWGMGGIGKSTIAKCLYDRFSRQFPAHCFLENVSKGYDIKHLQKELLSHILYDEDVELWSMEAGSQEIKERLGHQKVFVVLDNVDKVEQLHGLAKDPSWFGPGSRIIITTRDKGLLNSCGVNNIYEVKCLDDKDALQVFKKLAFGGRPPSDGFEQLFIRASRLAHGLPSALVAFASHLSAIVA…	Arabidopsis thaliana ecotype Colombia (RefSeq)	TAIR10.1
NP_177429	CHAIN	chain	1	1163	(TIR)(NBARC)(LRR)(LRR)	NLR	GCF_000001735.4	TIR-NLR	TNL	MASSSSSPIWKYDVFLSFRGEDTRKNIVSHLHKQLVDKGVVTFKDDKKLELGDSISEEISRAIQNSTYALVILSENYASSSWCLDELRMVMDLHLKNKIKVVPIFYGVDPSHVRHQTGSFTFDKYQDSKMPNKVTTWREALTQIASLAGKDFETCEDEASMIEEIVKDISKKLLIMQPVDFSDIVGMNAHMERLSPLLSMDSENEVRMIGIWGMGGIGKTTIAKCLFDQFSQGFPARCFLENVSKIYRKGGVSSLAEKFLSTTLGLSKKKMKGSGVKLGPQEIKARFGCRKVFVVLDNVDDMRQMHAFAQESSWFGPGSRIIITTRDKGLLNTYGVRTVYEVKCMDNDAALQLFNQLAFKGALPPSELYEKLSIRASWLAQGLPVAIEAYGLFFRRMTS…	Arabidopsis thaliana ecotype Colombia (RefSeq)	TAIR10.1
NP_187072	CHAIN	chain	1	867	(TIR)(NBARC)(LRR)	NLR	GCF_000001735.4	TIR-NLR	TNL	MDSSFLLETVAAATGFFTLLGTILFMVYRKFKDHRENKENDSSSSTQPSPSPPLSSLSLTRKYDVFPSFRGEDVRKDFLSHIQKEFQRQGITPFVDNNIKRGESIGPELIRAIRGSKIAIILLSKNYASSSWCLDELVEIIKCKEEMGQTVIVIFYKVDPSLVKKLTGDFGKVFRNTCKGKERENIERWREAFKKVATIAGYDSRKWDNESGMIEKIVSDISEMLNHSTPSRDFDDLIGMGDHMEKMKPLLDIDSDEMKTIGIWGPPGVGKTTIARSLYNQHSDKFQLSVFMESIKTAYTIPACSDDYYEKLQLQQRFLSQITNQENVQIPHLGVAQERLNDKKVLVVIDDVNQSVQVDALAKENDWLGPGSRIIITTQDRGILRAHGIEHIYEVDYPN…	Arabidopsis thaliana ecotype Colombia (RefSeq)	TAIR10.1
NP_187360	CHAIN	chain	1	926	(CC)(NBARC)(LRR)	NLR	GCF_000001735.4	CC-NLR	CNL	MASATVDFGIGRILSVLENETLLLSGVHGEIDKMKKELLIMKSFLEDTHKHGGNGSTTTTTQLFQTFVANTRDLAYQIEDILDEFGYHIHGYRSCAKIWRAFHFPRYMWARHSIAQKLGMVNVMIQSISDSMKRYYHSENYQAALLPPIDDGDAKWVNNISESSLFFSENSLVGIDAPKGKLIGRLLSPEPQRIVVAVVGMGGSGKTTLSANIFKSQSVRRHFESYAWVTISKSYVIEDVFRTMIKEFYKEADTQIPAELYSLGYRELVEKLVEYLQSKRYIVVLDDVWTTGLWREISIALPDGIYGSRVMMTTRDMNVASFPYGIGSTKHEIELLKEDEAWVLFSNKAFPASLEQCRTQNLEPIARKLVERCQGLPLAIASLGSMMSTKKFESEWKKV…	Arabidopsis thaliana ecotype Colombia (RefSeq)	TAIR10.1
NP_188064	CHAIN	chain	1	1424	(CC)(NBARC)(LRR)(LRR)	NLR	GCF_000001735.4	CC-NLR	CNL	MANSYLSSCANVMVERINTSQELVELCKGKSSSALLKRLKVALVTANPVLADADQRAEHVREVKHWLTGIKDAFFQAEDILDELQTEALRRRVVAEAGGLGGLFQNLMAGREAIQKKIEPKMEKVVRLLEHHVKHIEVIGLKEYSETREPQWRQASRSRPDDLPQGRLVGRVEDKLALVNLLLSDDEISIGKPAVISVVGMPGVGKTTLTEIVFNDYRVTEHFEVKMWISAGINFNVFTVTKAVLQDITSSAVNTEDLPSLQIQLKKTLSGKRFLLVLDDFWSESDSEWESFQVAFTDAEEGSKIVLTTRSEIVSTVAKAEKIYQMKLMTNEECWELISRFAFGNISVGSINQELEGIGKRIAEQCKGLPLAARAIASHLRSKPNPDDWYAVSKNFSSY…	Arabidopsis thaliana ecotype Colombia (RefSeq)	TAIR10.1
NP_190237	CHAIN	chain	1	835	(CC)(NBARC)(LRR)	NLR	GCF_000001735.4	CC-NLR	CNL	MVDAITEFVVGKIGNYLIEEASMFMAVKEDLEELKTELTCIHGYLKDVEAREREDEVSKEWSKLVLDFAYDVEDVLDTYHLKLEERSQRRGLRRLTNKIGRKMDAYSIVDDIRILKRRILDITRKRETYGIGGLKEPQGGGNTSSLRVRQLRRARSVDQEEVVVGLEDDAKILLEKLLDYEEKNRFIISIFGMGGLGKTALARKLYNSRDVKERFEYRAWTYVSQEYKTGDILMRIIRSLGMTSGEELEKIRKFAEEELEVYLYGLLEGKKYLVVVDDIWEREAWDSLKRALPCNHEGSRVIITTRIKAVAEGVDGRFYAHKLRFLTFEESWELFEQRAFRNIQRKDEDLLKTGKEMVQKCRGLPLCIVVLAGLLSRKTPSEWNDVCNSLWRRLKDDSI…	Arabidopsis thaliana ecotype Colombia (RefSeq)	TAIR10.1
NP_190255	CHAIN	chain	1	847	(CC)(NBARC)(LRR)	NLR	GCF_000001735.4	CC-NLR	CNL	MVDAITEFVVGKIDNYLIEEAPMLIGVKDDLEELKTELTCIQVYLKNVEVCDKEDEVSKEWTKLVLDIAYDVEDVLDTYFLKLEKRLHRLGLMRLTNIISDKKDAYNILDDIKTLKRRTLDVTRKLEMYGIGNFNEHRVVASTSRVREVRRARSDDQEERVVGLTDDAKVLLTKLLDDDGDNKIYMISIFGMEGLGKTSLARKLFNSSDVKESFEYRVWTNVSGECNTRDILMRIISSLEETSEGELEKMAQQELEVYLHDILQEKRYLVVVDDIWESEALESLKRALPCSYQGSRVIITTSIRVVAEGRDKRVYTHNIRFLTFKESWNLFEKKAFRYILKVDQELQKIGKEMVQKCGGLPRTTVVLAGLMSRKKPNEWNDVWSSLRVKDDNIHVSSLF…	Arabidopsis thaliana ecotype Colombia (RefSeq)	TAIR10.1
NP_190257	CHAIN	chain	1	847	(CC)(NBARC)(LRR)	NLR	GCF_000001735.4	CC-NLR	CNL	MVDAVTGFVLNKIGGYLINEVLALMGVKDDLEELKTELTCIHGYLKDVEAREREDEVSKEWTKLVLDIAYDIEDVLDTYFLKLEERSLRRGLLRLTNKIGKKRDAYNIVEDIRTLKRRILDITRKRETFGIGSFNEPRGENITNVRVRQLRRAPPVDQEELVVGLEDDVKILLVKLLSDNEKDKSYIISIFGMGGLGKTALARKLYNSGDVKRRFDCRAWTYVSQEYKTRDILIRIIRSLGIVSAEEMEKIKMFEEDEELEVYLYGLLEGKNYMVVVDDVWDPDAWESLKRALPCDHRGSKVIITTRIRAIAEGVEGTVYAHKLRFLTFEESWTLFERKAFSNIEKVDEDLQRTGKEMVKKCGGLPLAIVVLSGLLSRKRTNEWHEVCASLWRRLKDNS…	Arabidopsis thaliana ecotype Colombia (RefSeq)	TAIR10.1
NP_190664	CHAIN	chain	1	852	(CC)(NBARC)(LRR)	NLR	GCF_000001735.4	CC-NLR	CNL	MVDAVVTVFLEKTLNILEEKGRTVSDYRKQLEDLQSELKYMQSFLKDAERQKRTNETLRTLVADLRELVYEAEDILVDCQLADGDDGNEQRSSNAWLSRLHPARVPLQYKKSKRLQEINERITKIKSQVEPYFEFITPSNVGRDNGTDRWSSPVYDHTQVVGLEGDKRKIKEWLFRSNDSQLLIMAFVGMGGLGKTTIAQEVFNDKEIEHRFERRIWVSVSQTFTEEQIMRSILRNLGDASVGDDIGTLLRKIQQYLLGKRYLIVMDDVWDKNLSWWDKIYQGLPRGQGGSVIVTTRSESVAKRVQARDDKTHRPELLSPDNSWLLFCNVAFAANDGTCERPELEDVGKEIVTKCKGLPLTIKAVGGLLLCKDHVYHEWRRIAEHFQDELRGNTSETDN…	Arabidopsis thaliana ecotype Colombia (RefSeq)	TAIR10.1
NP_192816	CHAIN	chain	1	892	(NBARC)(LRR)	NLR	GCF_000001735.4	CC-NLR or CCR-NLR or CCG10-NLR	NL	MGSCISLQISCDQVLTRAYSCFFSLGNYIHKLKDNIVALEKAIEDLTATRDDVLRRVQMEEGKGLERLQQVQVWLKRVEIIRNQFYDLLSARNIEIQRLCFYSNCSTNLSSSYTYGQRVFLMIKEVENLNSNGFFEIVAAPAPKLEMRPIQPTIMGRETIFQRAWNRLMDDGVGTMGLYGMGGVGKTTLLTQIHNTLHDTKNGVDIVIWVVVSSDLQIHKIQEDIGEKLGFIGKEWNKKQESQKAVDILNCLSKKRFVLLLDDIWKKVDLTKIGIPSQTRENKCKVVFTTRSLDVCARMGVHDPMEVQCLSTNDAWELFQEKVGQISLGSHPDILELAKKVAGKCRGLPLALNVIGETMAGKRAVQEWHHAVDVLTSYAAEFSGMDDHILLILKYSYDN…	Arabidopsis thaliana ecotype Colombia (RefSeq)	TAIR10.1
NP_193420	CHAIN	chain	1	1147	(TIR)(NBARC)(LRR)	NLR	GCF_000001735.4	TIR-NLR	TNL	MASSSSSPSSRRYDVFPSFSGVDVRKTFLSHLIEALDRRSINTFMDHGIVRSCIIADALITAIREARISIVIFSENYASSTWCLNELVEIHKCYKKGEQMVIPVFYGVDPSHVRKQIGGFGDVFKKTCEDKPEDQKQRWVKALTDISNLAGEDLRNGPTEAFMVKKIANDVSNKLFPLPKGFGDFVGIEDHIKAIKSILCLESKEARIMVGIWGQSGIGKSTIGRALFSQLSSQFHHRAFITYKSTSGSDVSGMKLSWEKELLSEILGQKDIKIDHFGVVEQRLKHKKVLILLDDVDNLEFLKTLVGKAEWFGSGSRIIVITQDKQLLKAHEIDLVYEVELPSQGLALKMISQYAFGKDSPPDDFKELAFEVAELVGSLPLGLSVLGSSLKGRDKDEWV…	Arabidopsis thaliana ecotype Colombia (RefSeq)	TAIR10.1
NP_193424	CHAIN	chain	1	1040	(TIR)(NBARC)(LRR)	NLR	GCF_000001735.4	TIR-NLR	TNL	MAAASSSCSRRYDVFPSFSGVDVRKTFLSNLLEAFDRRSINTFMDHGIERSRTIAPELISAIREARISIVIFSKNYASSTWCLDELVEIHNRLNDWGQLVISVFYDVDPSEVRKQTGEFGDVFKKTCEDKEEDQKQRWMQALVDITNIAGEDLRNGPSEAAMVVKIANDVSNKLISPSNSFGDFVGIEAHLEAMNSILCLESKEARMVGIWGPSGIGKSTIGKALYSQLFCQFHFHAFVPHVYSMKSEWEEIFLSKILGKDIKIGGKLGVVEQMLNQKKVLIVLDDVDDPEFLKTLVGETKWFGPGSRIIVITQDMQLLKAHDIDLLYEVKFPSLDLALKMLCRSAFGENSPPDDFKALAFEVAVLAGNLPLGLSVLGSSLKRRTKEEWMEMMPRFRNG…	Arabidopsis thaliana ecotype Colombia (RefSeq)	TAIR10.1
NP_193425	CHAIN	chain	1	1304	(TIR)(NBARC)(LRR)(LRR)	NLR	GCF_000001735.4	TIR-NLR	TNL	MAAASSSGSDIFPSFSGEDVRKNFLSHLLKQLNRRSINTFMDHVIERSCIIADALISAIREARISIVIFSKNYAASTWCLNELVEIDNCSKYFGQKVIPVFYDVDPSHVRKQIGEFGKVFKKTCEDKPADQKQRWVKALTDISNIAGEDLRNGPNDAHMVEKIANDVSNKLFHPPKGFGDLVGIEDHIEAIKSILCLESKEAKIMVGIWGQSGIGKSTIGRALFSQLSSQFPLRAFVTYKSTSGSDVSGMKLSWQKELLSEILGQKDIKIDHFGVVEQRLKHKKVLILLDDVDNLEFLKTLVGKAEWFGSGSRIIVITQDRQLLKAHEIDLVYEVKLPSQGLALQMISQYAFGKDSPPDDFKALAFEVAELAGSLPLGLSVLGSSLKGRDKDEWVKMMP…	Arabidopsis thaliana ecotype Colombia (RefSeq)	TAIR10.1
NP_193640	CHAIN	chain	1	1201	(NBARC)(LRR)(LRR)	NLR	GCF_000001735.4	UNDETERMINED	NL	MEKQDQTSREEILKKIMDSLGQDGVPSKTVLVGEAGIGKTWLAKEVSQRVTQEKYNVLWLHLNKKIEDEKSLYEILAAQLSIIYEFEEGEEPDELDYPLESLKEKIKEEMIKHKKDNLLLILDDEGSMTTEEDVMQELNLQDFLKEYSAVKILVTRRDEREEKESTTIKVGPLTEKESLDLLHDAEDLLTSFTSEDWPVLLKRLCDNKEIKEPTLMSCILSKSKGLPAAIVVLIKSLNSIKSMSAKQRKIFKELILSSKSLDEAAASKNAIDRSRYNPVLQLSYELLKPDETVKRPVIACFWHILDFYKYSGCAYYRDLIVHWMLEGYFDPVKSVDKAYQEGHSILMDFMNRGILKIQEDNMVVPEFSMSNLLDLQDCGFFGRSSLGFDRVYGGDKRKG…	Arabidopsis thaliana ecotype Colombia (RefSeq)	TAIR10.1
NP_194339	CHAIN	chain	1	909	(NBARC)(LRR)	NLR	GCF_000001735.4	CC-NLR or CCR-NLR or CCG10-NLR	NL	MDFISSLIVGCAQVLCESMNMAERRGHKTDLRQAITDLETAIGDLKAIRDDLTLRIQQDGLEGRSCSNRAREWLSAVQVTETKTALLLVRFRRREQRTRMRRRYLSCFGCADYKLCKKVSAILKSIGELRERSEAIKTDGGSIQVTCREIPIKSVVGNTTMMEQVLEFLSEEEERGIIGVYGPGGVGKTTLMQSINNELITKGHQYDVLIWVQMSREFGECTIQQAVGARLGLSWDEKETGENRALKIYRALRQKRFLLLLDDVWEEIDLEKTGVPRPDRENKCKVMFTTRSIALCNNMGAEYKLRVEFLEKKHAWELFCSKVWRKDLLESSSIRRLAEIIVSKCGGLPLALITLGGAMAHRETEEEWIHASEVLTRFPAEMKGMNYVFALLKFSYDNL…	Arabidopsis thaliana ecotype Colombia (RefSeq)	TAIR10.1
NP_194449	CHAIN	chain	1	985	(NBARC)(LRR)	NLR	GCF_000001735.4	CC-NLR or CCR-NLR or CCG10-NLR	NL	MECCAPVIGEILRLMYESTFSRVANAIKFKSNVKALNESLERLTELKGNMSEDHETLLTKDKPLRLKLMRWQREAEEVISKARLKLEERVSCGMSLRPRMSRKLVKILDEVKMLEKDGIEFVDMLSVESTPERVEHVPGVSVVHQTMASNMLAKIRDGLTSEKAQKIGVWGMGGVGKTTLVRTLNNKLREEGATQPFGLVIFVIVSKEFDPREVQKQIAERLDIDTQMEESEEKLARRIYVGLMKERKFLLILDDVWKPIDLDLLGIPRTEENKGSKVILTSRFLEVCRSMKTDLDVRVDCLLEEDAWELFCKNAGDVVRSDHVRKIAKAVSQECGGLPLAIITVGTAMRGKKNVKLWNHVLSKLSKSVPWIKSIEEKIFQPLKLSYDFLEDKAKFCFL…	Arabidopsis thaliana ecotype Colombia (RefSeq)	TAIR10.1
NP_196092	CHAIN	chain	1	811	(RPW8)(NBARC)(LRR)	NLR	GCF_000001735.4	CCR-NLR	RNL	MADIIGGEVVTELVRQLYAVSQKTLRCRGIAKNLATMIDGLQPTIKEIQYSGVELTPHRQAQLRMFSETLDKCRKLTEKVLKSSRWNMVRQLLHVRKMENLQSKVSSFLNGQLLVHVLADVHHVRADSEFRFDRIDRKVDSLNEKLGSMKLRGSESLREALKTAEATVEMVTTDGADLGVGLDLGKRKVKEMLFKSIDGERLIGISGMSGSGKTTLAKELARDEEVRGHFGNKVLFLTVSQSPNLEELRAHIWGFLTSYEAGVGATLPESRKLVILDDVWTRESLDQLMFENIPGTTTLVVSRSKLADSRVTYDVELLNEHEATALFCLSVFNQKLVPSGFSQSLVKQVVGECKGLPLSLKVIGASLKERPEKYWEGAVERLSRGEPADETHESRVFAQ…	Arabidopsis thaliana ecotype Colombia (RefSeq)	TAIR10.1
NP_196159	CHAIN	chain	1	874	(NBARC)(LRR)	NLR	GCF_000001735.4	CC-NLR or CCR-NLR or CCG10-NLR	NL	MGACFSVAISCDQAVNNLTSCLSRNQNRFRNLVDHVAALKKTVRQLEARRDDLLKRIKVQEDRGLNLLDEVQQWLSEVESRVCEAHDILSQSDEEIDNLCCGQYCSKRCKYSYDYSKSVINKLQDVENLLSKGVFDEVAQKGPIPKVEERLFHQEIVGQEAIVESTWNSMMEVGVGLLGIYGMGGVGKTTLLSQINNKFRTVSNDFDIAIWVVVSKNPTVKRIQEDIGKRLDLYNEGWEQKTENEIASTIKRSLENKKYMLLLDDMWTKVDLANIGIPVPKRNGSKIAFTSRSNEVCGKMGVDKEIEVTCLMWDDAWDLFTRNMKETLESHPKIPEVAKSIARKCNGLPLALNVIGETMARKKSIEEWHDAVGVFSGIEADILSILKFSYDDLKCEKTK…	Arabidopsis thaliana ecotype Colombia (RefSeq)	TAIR10.1
NP_197291	CHAIN	chain	1	1613	(TIR)(NBARC)(LRR)(OTHER)(OTHER)	NLR	GCF_000001735.4	TIR-NLR	TNLO	MEPPAARVTPSIKADCSHSVNIICEETVLHSLVSHLSAALRREGISVFVDACGLQETKFFSIKQNQPLTDGARVLVVVISDEVEFYDPWFPKFLKVIQGWQNNGHVVVPVFYGVDSLTRVYGWANSWLEAEKLTSHQSKILSNNVLTDSELVEEIVRDVYGKLYPAERVGIYARLLEIEKLLYKQHRDIRSIGIWGMPGIGKTTLAKAVFNHMSTDYDASCFIENFDEAFHKEGLHRLLKERIGKILKDEFDIESSYIMRPTLHRDKLYDKRILVVLDDVRDSLAAESFLKRLDWFGSGSLIIITSVDKQVFAFCQINQIYTVQGLNVHEALQLFSQSVFGINEPEQNDRKLSMKVIDYVNGNPLALSIYGRELMGKKSEMETAFFELKHCPPLKIQDV…	Arabidopsis thaliana ecotype Colombia (RefSeq)	TAIR10.1
NP_197298	CHAIN	chain	1	780	(TIR)(NBARC)(LRR)	NLR	GCF_000001735.4	TIR-NLR	TNL	MASVSSSSSFSDRHSYHVFPSFCGEDVRRNFLSHLHKELQHNGIDAFKDGGIKRSRSIWPELKQAIWESKIFIVVLSKNYAGSCWCLDELVEIMECREVVGKTLVPIFYDVDPSSVRKQTGDFGKAFDKICDVRTEEERQRWRQALTNVGNIAGECSSKWDNDAKMIEKIVAYVSEELFCFTSSTDFEDLLGLEAHVANLKSMLGLESNEVKMIGVWGPAGIGKTTITRILYNQLSSSNDDDFQLFIFMENVKGSYRRKEIDGYSMKLHLRERFLSEITTQRKIKVSHLGVAQERLKNQKALIVLDDVDELEQLRALADQTQWVGNGTRILVTTEDRQLLKAHGITHVYEVDYPSRDEALKILCQCAFGKNSAPEGYNDLAVEVVELAGYLPLGLSVLG…	Arabidopsis thaliana ecotype Colombia (RefSeq)	TAIR10.1
NP_197337	CHAIN	chain	1	900	(TIR)(NBARC)(LRR)	NLR	GCF_000001735.4	TIR-NLR	TNL	MEESSSLSLQSCNWRHHVFPSFSGKDVRRTFLSHLLKEFRRKGIRTFIDNDIKRSQMISSELVRAIRESRIAVVVLSRTYASSSWCLNELVEIKKVSQMIMPVFYEVDPSDVRKRTGEFGKAFEEACERQPDEEVKQKWREALVYIANIAGESSQNWDNEADLIDKIAMSISYELNSTLSRDSYNLVGIDNHMRELDSLLCLESTEVKMVGIWGPAGIGKTTIARALFNRLSENFQHTIFMENVKGSSRTSELDAYGFQLRLQEQFLSEVIDHKHMKIHDLGLVKERLQDLKVLVVLDDVDKLEQLDALVKQSQWFGSGSRIIVTTENKQLLRAHGITCIYELGFPSRSDSLQIFCQYAFGESSAPDGCIELATEITKLAGYLPLALKVLGSSLRGMSK…	Arabidopsis thaliana ecotype Colombia (RefSeq)	TAIR10.1
NP_198826	CHAIN	chain	1	1017	(TIR)(NBARC)(LRR)	NLR	GCF_000001735.4	TIR-NLR	TNL	MASSSASRASSYDVFLSFRGEDTRHSIVSHLYEALTSRGIATFKDDKRLELGDHISEELQRAIEGSDFVVVVLSENYPTSRWCLMELQSIMELQMEGRLGVFPVFYRVEPSAVRYQLGSFDLEGYQRDPQMADMVPKWRQALKLIADLSGVASGQCIDEATMVRKIVEDISKRKTLKHKIDFRNFVGVDTHLQGLKSLLDMDSNNDEVRMIGIWGMGGIGKTTIAKCLYDQLSSQFTASYFTQDIKGIHKELDLLHLQNRLLYNTLGDDIMPWSVEAGREVIAARLGNHKVLLVLDGVDKLVQIHALAKETRWFGRQSRIIITTRDKGLLNSCGVKTIYDVKCLDDKDSLQMFKQIAFEGGSPPSVDFEQLSIRAARLAHGLPSALQAYALFLRGRANS…	Arabidopsis thaliana ecotype Colombia (RefSeq)	TAIR10.1
NP_199187	CHAIN	chain	1	862	(NBARC)(LRR)	NLR	GCF_000001735.4	CC-NLR or CCR-NLR or CCG10-NLR	NL	MLGWLVIPWNQIFTAACGCFLSDRNYIHMMESNLDALQKTMEELKNGRDDLLGRVSIEEDKGLQRLAQVNGWLSRVQIVESEFKDLLEAMSIETGRLCLLGYCSEDCISSYNYGEKVSKMLEEVKELLSKKDFRMVAQEIIHKVEKKLIQTTVGLDKLVEMAWSSLMNDEIGTLGLYGMGGVGKTTLLESLNNKFVELESEFDVVIWVVVSKDFQFEGIQDQILGRLRSDKEWERETESKKASLIYNNLERKKFVLLLDDLWSEVDMTKIGVPPPTRENGSKIVFTTRSTEVCKHMKADKQIKVACLSPDEAWELFRLTVGDIILRSHQDIPALARIVAAKCHGLPLALNVIGKAMSCKETIQEWSHAINVLNSAGHEFPGMEERILPILKFSYDSLKN…	Arabidopsis thaliana ecotype Colombia (RefSeq)	TAIR10.1
NP_199318	CHAIN	chain	1	1344	(TIR)(NBARC)(LRR)(WRKY)	NLR	GCF_000001735.4	TIR-NLR	TNLO	MTESEQIVYISCIEEVRYSFVSHLSKALQRKGVNDVFIDSDDSLSNESQSMVERARVSVMILPGNRTVSLDKLVKVLDCQKNKDQVVVPVLYGVRSSETEWLSALDSKGFSSVHHSRKECSDSQLVKETVRDVYEKLFYMERIGIYSKLLEIEKMINKQPLDIRCVGIWGMPGIGKTTLAKAVFDQMSGEFDAHCFIEDYTKAIQEKGVYCLLEEQFLKENAGASGTVTKLSLLRDRLNNKRVLVVLDDVRSPLVVESFLGGFDWFGPKSLIIITSKDKSVFRLCRVNQIYEVQGLNEKEALQLFSLCASIDDMAEQNLHEVSMKVIKYANGHPLALNLYGRELMGKKRPPEMEIAFLKLKECPPAIFVDAIKSSYDTLNDREKNIFLDIACFFQGENV…	Arabidopsis thaliana ecotype Colombia (RefSeq)	TAIR10.1
NP_199339	CHAIN	chain	1	1288	(TIR)(NBARC)(LRR)(WRKY)	NLR	GCF_000001735.4	TIR-NLR	TNLO	MTNCEKDEEFVCISCVEEVRYSFVSHLSEALRRKGINNVVVDVDIDDLLFKESQAKIEKAGVSVMVLPGNCDPSEVWLDKFAKVLECQRNNKDQAVVSVLYGDSLLRDQWLSELDFRGLSRIHQSRKECSDSILVEEIVRDVYETHFYVGRIGIYSKLLEIENMVNKQPIGIRCVGIWGMPGIGKTTLAKAVFDQMSSAFDASCFIEDYDKSIHEKGLYCLLEEQLLPGNDATIMKLSSLRDRLNSKRVLVVLDDVRNALVGESFLEGFDWLGPGSLIIITSRDKQVFCLCGINQIYEVQGLNEKEARQLFLLSASIKEDMGEQNLQELSVRVINYANGNPLAISVYGRELKGKKKLSEMETAFLKLKRRPPFKIVDAFKSTYDTLSDNEKNIFLDIAC…	Arabidopsis thaliana ecotype Colombia (RefSeq)	TAIR10.1
NP_199536	CHAIN	chain	1	843	(NBARC)(LRR)	NLR	GCF_000001735.4	CC-NLR or CCR-NLR or CCG10-NLR	NL	MNCCWQVVEPCYKSALSYLCVKVGNICMLKENLVLLKSAFDELKAEKEDVVNRVNAGELKGGQRLAIVATWLSQVEIIEENTKQLMDVASARDASSQNASAVRRRLSTSGCWFSTCNLGEKVFKKLTEVKSLSGKDFQEVTEQPPPPVVEVRLCQQTVGLDTTLEKTWESLRKDENRMLGIFGMGGVGKTTLLTLINNKFVEVSDDYDVVIWVESSKDADVGKIQDAIGERLHICDNNWSTYSRGKKASEISRVLRDMKPRFVLLLDDLWEDVSLTAIGIPVLGKKYKVVFTTRSKDVCSVMRANEDIEVQCLSENDAWDLFDMKVHCDGLNEISDIAKKIVAKCCGLPLALEVIRKTMASKSTVIQWRRALDTLESYRSEMKGTEKGIFQVLKLSYDY…	Arabidopsis thaliana ecotype Colombia (RefSeq)	TAIR10.1
NP_199539	CHAIN	chain	1	623	(NBARC)(LRR)	NLR	GCF_000001735.4	CC-NLR or CCR-NLR or CCG10-NLR	NL	MLFNLNDEARIIGISGMIGSGKTILAKELARDEEVRGHFANRVLFLTVSQSPNLEELRSLIRDFLTGHEAGFGTALPESVGHTRKLVILDDVRTRESLDQLMFNIPGTTTLVVSQSKLVDPRTTYDVELLNEHDATSLFCLSAFNQKSVPSGFSKSLVKQVVGESKGLPLSLKVLGASLNDRPETYWAIAVERLSRGEPVDETHESKVFAQIEATLENLDPKTKECFLDMGAFPEGKKIPVDVLINMLVKIHDLEDAAAFDVLVDLANRNLLTLVKDPTFVAMGTSYYDIFVTQHDVLRDVALHLTNRGKVSRRDRLLMPKRETMLPSEWERSNDEPYNARVVSIHTGEMTEMDWFDMDFPKAEVLIVNFSSDNYVLPPFIAKMGMLRVFVIINNGTSP…	Arabidopsis thaliana ecotype Colombia (RefSeq)	TAIR10.1
NP_201107	CHAIN	chain	1	888	(NBARC)(LRR)	NLR	GCF_000001735.4	CC-NLR or CCR-NLR or CCG10-NLR	NL	MGGCVSVSISCDQLTKNVCSCLNRNGDYIHGLEENLTALQRALEQIEQRREDLLRKILSEERRGLQRLSVVQGWVSKVEAIVPRVNELVRMRSVQVQRLCLCGFCSKNLVSSYRYGKRVMKMIEEVEVLRYQGDFAVVAERVDAARVEERPTRPMVAMDPMLESAWNRLMEDEIGILGLHGMGGVGKTTLLSHINNRFSRVGGEFDIVIWIVVSKELQIQRIQDEIWEKLRSDNEKWKQKTEDIKASNIYNVLKHKRFVLLLDDIWSKVDLTEVGVPFPSRENGCKIVFTTRLKEICGRMGVDSDMEVRCLAPDDAWDLFTKKVGEITLGSHPEIPTVARTVAKKCRGLPLALNVIGETMAYKRTVQEWRSAIDVLTSSAAEFSGMEDEILPILKYSYD…	Arabidopsis thaliana ecotype Colombia (RefSeq)	TAIR10.1
NP_201492	CHAIN	chain	1	815	(RPW8)(NBARC)(LRR)	NLR	GCF_000001735.4	CCR-NLR	RNL	MVVVDWLGLGLGSVAGALVSEGLKVLISEAKKVLAFKSVSNELASTMESLLPVIKEIESMQDGMELQDLKDTIDKALLLVEKCSHVEKWNIILKSKYTRKVEEINRKMLKFCQVQLQLLLFRNQLKSMPSMEAILNNYFQNINKKLDRLSGSPAPPLVSKRCSVPKLDNMVLVGLDWPLVELKKKLLDNSVVVVSGPPGCGKTTLVTKLCDDPEIEGEFKKIFYSVVSNTPNFRAIVQNLLQDNGCGAITFDDDSQAETGLRDLLEELTKDGRILLVLDDVWQGSEFLLRKFQIDLPDYKILVTSQFDFTSLWPTYHLVPLKYEYARSLLIQWASPPLHTSPDEYEDLLQKILKRCNGFPLVIEVVGISLKGQALYLWKGQVESWSEGETILGNANPTV…	Arabidopsis thaliana ecotype Colombia (RefSeq)	TAIR10.1
NP_849410	CHAIN	chain	1	1049	(TIR)(NBARC)(LRR)	NLR	GCF_000001735.4	TIR-NLR	TNL	MAFASSSSSIVLSKCEFDVFVSFRGADTRHDFTSHLVKYLRGKGIDVFSDAKLRGGEYISLLFDRIEQSKMSIVVFSEDYANSWWCLEEVGKIMQRRKEFNHGVLPIFYKVSKSDVSNQTGSFEAVFQSPTKIFNGDEQKIEELKVALKTASNIRGFVYPENSSEPDFLDEIVKNTFRMLNELSPCVIPDDLPGIESRSKELEKLLMFDNDECVRVVGVLGMTGIGKTTVADIVYKQNFQRFDGYEFLEDIEDNSKRYGLPYLYQKLLHKLLDGENVDVRAQGRPENFLRNKKLFIVLDNVTEEKQIEYLIGKKNVYRQGSRIVIITRDKKLLQKNADATYVVPRLNDREAMELFCLQVFGNHYPTEEFVDLSNDFVCYAKGLPLALKLLGKGLLTHDI…	Arabidopsis thaliana ecotype Colombia (RefSeq)	TAIR10.1
NP_851133	CHAIN	chain	1	1372	(TIR)(NBARC)(LRR)(WRKY)	NLR	GCF_000001735.4	TIR-NLR	TNLO	MTESEQIVYISCIEEVRYSFVSHLSKALQRKGVNDVFIDSDDSLSNESQSMVERARVSVMILPGNRTVSLDKLVKVLDCQKNKDQVVVPVLYGVRSSETEWLSALDSKGFSSVHHSRKECSDSQLVKETVRDVYEKLFYMERIGIYSKLLEIEKMINKQPLDIRCVGIWGMPGIGKTTLAKAVFDQMSGEFDAHCFIEDYTKAIQEKGVYCLLEEQFLKENAGASGTVTKLSLLRDRLNNKRVLVVLDDVRSPLVVESFLGGFDWFGPKSLIIITSKDKSVFRLCRVNQIYEVQGLNEKEALQLFSLCASIDDMAEQNLHEVSMKVIKYANGHPLALNLYGRELMGKKRPPEMEIAFLKLKECPPAIFVDAIKSSYDTLNDREKNIFLDIACFFQGENV…	Arabidopsis thaliana ecotype Colombia (RefSeq)	TAIR10.1
NP_974894	CHAIN	chain	1	858	(TIR)(NBARC)(LRR)	NLR	GCF_000001735.4	TIR-NLR	TNL	MASSSSSRNWLYDVFLSFRGGDVRVTFRSHFLKEFDRKLITAFRDNEIERSHSLWPDLEQAIKDSRIAVVVFSKNYASSSWCLNELLEIVNCNDKIIIPVFYGVDPSQVRYQIGDFGRIFEKTCKRQTEEVKNQWKKALTLVANMLGFDSAKWDDEAKMIEEIANDVLRKLLLTTSKDFDDFVGLEDHIANMSALLDLESKEVKMVGIWGSSGIGKTTIARALFNNLFRHFQVRKFIDRSFAYKSREIHSSANPDDHNMKLHLQESFLSEILRMPNIKIDDPTALEERLKYQKVLIIIDDLDDIMVLDTLVGQTQWFGYGSRIIVVTNDKHFLTAHGIDHIYEVSFPTDVHACQMLCQSAFKQNYAPEGFGDLVVDVVRHACSFPLGLNLLGKYLRGRN…	Arabidopsis thaliana ecotype Colombia (RefSeq)	TAIR10.1
NP_001235618	CHAIN	chain	1	920	(CC)(NBARC)(LRR)	NLR	GCF_000004515.6	CC-NLR	CNL	MAETAVSLAGQHALPKILEAVKMLRDLPNEVRDITDELESFQDFINDADKVAEAEEDDGRRHRIKERVMRLREAAFRMEDVIDEYNISCEDKQPDDPRCAALQCEAVDFIKTQILRLQSAYKIQDVKLLVRAERDGFQRHFPLEKRSTSSRGNQDVTWQTLRRAPLFIEEDEVVGLDNDRATLKYWLTNGREQRTVISVVGIAGVGKTTLAKQVYDQVRNNFECHALITVSQSFSAVGLLTHMLNELCKEKNEDPPKDVSTIESLTKEVRNRLRNKRYVVLFDDVWNETFWDHIESAVIDNKNGSRILITTRDEKVAEYCRKSSFVEVHNLEKPLTEEESLKLFCKKAFQYSSDGDCPEELKDISLEIVRKCKDLPLAIVAIGGLLSQKDESAPEWGQF…	Glycine max cv. Williams 82	Glycine_max_v4.0
NP_001235657	CHAIN	chain	1	863	(CC)(NBARC)(LRR)	NLR	GCF_000004515.6	CC-NLR	CNL	MAESFIFSIAESLITKLASHAFQEASRVVGLYDHLRDLKKTLSLVKAVLLDAEQKQEHNHELQEWLRQLKSVFYDAQDVLDEFECQTLRKQLLKAHGTIKDEVSHFFSSSNPLGFRSKMAQQIKDLSKRLDKVAADRHKFGLRIIDVDTRVVHRRDTSRMTHSRVSDSDVIGREHDKEKLIELLMQQNPNDDDKNLSVIPIVGIGGLGKTTLAKFVFNDERVDECFKLKMWVCVSDDFDIYQLFIKIINSANVADAPLPQQNLDMVDLEQLQNQLRNILAGQKFLLVLDDVWNDDRLKWVELRNLIKVGGAAGSRILVTTRIDSIASMMGTVTSHKLQSLSPENSLSLFVKWAFKEGEEEKHPHLVNIGKEIVKKCRGVPLAVRTLGSSLFSKFEANEW…	Glycine max cv. Williams 82	Glycine_max_v4.0
NP_001235671	CHAIN	chain	1	934	(CC)(NBARC)(LRR)	NLR	GCF_000004515.6	CC-NLR	CNL	MADSSVSFLLDKLTLLLQAEVNLQRGVREDVQHIKYELERHRGILRVADALEDKDPELKAWVKRVRDVAHDMEDAIDEFSLRLVDQHGQGNSSSFHVNFFIRHRIASNIQNIKSRVDIISQGRPNIAGIGSGSSQRLRLDSQGDALLLEEADLVGIDKPKRQLSDLLFNEEAGRAVIPIYGMGGLGKTTLAKQVYDDPKVKKRFRIHAWINVSQSFQLEVLLKDLVQQLHNVIGKPSPEAVGQMKSDQLKELIKNLLQQSRYLIVLDDVWHVKVWDSVKLALPNNNRGSRVMLTTRKKDIALYSCAELGKDFNLEFLPEEESWYLFCKKTFQGNPCPPYLEAVCRNILKMCGGLPLAIVAIGGALATKNRANIEEWQMVYRSFGSEIEGNDKLEDMKKV…	Glycine max cv. Williams 82	Glycine_max_v4.0
NP_001237395	CHAIN	chain	1	694	(CC)(NBARC)(LRR)	NLR	GCF_000004515.6	CC-NLR	CNL	MTLLLQHVLDPFHLGTSRASRVVGLYDHLRDLQKTLSLVKAVLLDAEQKQEHNHELQEWLRQLKSVFYDAEDVLDEFECQTLRKQVLKAHGTIKDEMAQQIKDVSKRLDKVAADRHKFGLRIIDVDTRVVHRRATSRMTHSRVSDSDVIGREHDKENIIELLMQQNPNDDGKSLSVIPIVGIGGLGKTTLAKFVFNDKRIDECFSLKMWVCVSDDFDINQLIIKIINSVNVNDAPLRQQNLDMVDLEQLQNQLTSKLAGQKFLLVLDDVWNDDRVRWVDLKNLIKVGVAAGSKILVTTRIDSIASMMGTVASYKLQSLSPKNSLSLFVKWAFKNEGEEEKHPHLVNIGKEIVNKCKGVPLAVRTLGSLLFSKFEANEWEYVRDNEIWNLPQNKDDILPA…	Glycine max cv. Williams 82	Glycine_max_v4.0
NP_001237442	CHAIN	chain	1	761	(CC)(NBARC)(LRR)	NLR	GCF_000004515.6	CC-NLR	CNL	MADTIVVFLIEKLTRLLAEEAKLLGSAHDKVTSLRNELRFMNLFLNNSQGKRKDHNMVAELVDQIRDIAHEAEDVIDNYISDMIKQRRRNMLEKFGRGVDHALMLRNLTVKIDRIKTTINDIFDNKVKYGIEAGRRDSEEEAERIRKQRRDVEEQEVVGFAHDSKVVVIEKLMASGSRLKLVSIVGMGGLGPMPPYFLPFLTEEESWELLSKKVFRGEDCPSDLEPMGKLIAESCNGLPLAIIVMAGILANKKSLRDWSRIKDHVNWHLGRDTTLKDILKLSYDTLPARLKPCFLYFGMYPEDYKIPVKQLIQLWISEGLLTQETCGSSTNIPEPEYIAEEYLDELVDRSLIQVVSRTSDGGVKTCRIHDLLRDLCISESKEDKFFEVCGEVDFQIRDS…	Glycine max cv. Williams 82	Glycine_max_v4.0
NP_001237766	CHAIN	chain	1	1124	(TIR)(NBARC)(LRR)	NLR	GCF_000004515.6	TIR-NLR	TNL	MAKQSSSSSFSYRFSNDVFLSFRGEDTRRGFTGNLYKALSDRGIHTFMDDKKIPRGDQITSGLEKAIEESRIFIIVLSENYASSSFCLNELDYILKFIKGKGILILPVFYKVDPSDVRNHTGSFGKALTNHEKKFKSTNDMEKLETWKMALNKVANLSGYHHFKHGEEYEYEFIQRIVELVSKKIDRAPLHVADYPVGLESRIQEVKALLDVGSDDVVHMLGIHGLGGVGKTTLAAAVYNSIADHFEALCFLQNVRETSKKHGLQHLQRNLLSETAGEDKLIGVKQGISIIEHRLRQKKVLLILDDVDKREQLQALAGRPDLFGPGSRVIITTRDKQLLACHGVERTYEVNELNEEYALELLNWKAFKLGKVDPFYKDVLNRAATYASGLPLALEVIGS…	Glycine max cv. Williams 82	Glycine_max_v4.0
NP_001237787	CHAIN	chain	1	1241	(CC)(NBARC)(LRR)	NLR	GCF_000004515.6	CC-NLR	CNL	MDFDKLVGSASLYAFLQIVLDKLASTEVVNLIRGEKKLLQKLKTTLIKVSAVLDDAEKKQITDDSRVKDWLNDLKDAVYKADDLLDELSTKAVTQKQVSNCFSHFLNNKKMASKLEDIVDRLKCLLKLKENLGLKEVEMEKNSYWPDEKTIPTTSLEARHIYGRDKDKEAIINLLLEDTSDGKEVAVILIVGVGGVGKTTLAQSVYNDDNLCDWFDFRAWVCVSDKFDIFNITKSVMENVTGKRCEINDLNLLQLGLMEKLAGKRFLIVFDDVWTEDCFSWSLLTYQHGARGSKILVTARNENIATIIDTVKVYRLDQLSNEDCWFVFAEHACLSVESNEDTTALEKIGWEIVKKCNGLPLAAISLGGLLRTKHHVWEWNDVLNNVLWGLSESVFPALE…	Glycine max cv. Williams 82	Glycine_max_v4.0
NP_001237835	CHAIN	chain	1	1280	(CC)(NBARC)(LRR)(LRR)	NLR	GCF_000004515.6	CC-NLR	CNL	MALELVGGALLSAFLQAAFQKLASHQIRDFFRGRKLDQKLLNNLEIKLNSIQALADDAELKQFRDPRVRNWLLKVKDAVFDAEDLLDEIQHEISKCQVDAEAEAESQTCTCKVPNFFKSSPVSSFYKEIKSRMEQVLEDLENLASQSGYLGLKNASGVGSGFGGAVSQQSQSTSLLVERVIYGRDDDKEMIFNWLTSDIDNCNKPSIFSIVGMGGLGKTTLAQHVFNDPRIENKFDIKAWVCVSDEFDVFNVTRTILEAVTKSTDDSRNREMVQGRLKEKLTGKRFFLVLDDVWNRNQKEWEALQTPLNDGAPGSKIVVTTRDKKVASIVGSNKTHCLELLQDDHCWQLLAKHAFQDDSHQPNADFKEIGTKIVAKCKGLPLALTTIGSLLHQKSSISE…	Glycine max cv. Williams 82	Glycine_max_v4.0
NP_001237924	CHAIN	chain	1	979	(CC)(NBARC)(LRR)	NLR	GCF_000004515.6	CC-NLR	CNL	MAQAIVNFIVQSLGDLLIQEAVFLYGVEDKVLQLQTELRMMRSYLQDADRKQDGNERLRNWISEIREAAYDSDDVIESYALRGASRRNLTGVLSLIKRYALNINKFIETHKVGSHVDNVIARISSLTKSLETYGIRPEEGEASNSMHGKQRSLSSYSHVIEEDIIGVQDDVRILELCLVDPNKGYRVVAICGMGGLGKTTLAKKVYHSLDVKSNFESLAWAYVSQHCQARDVWEGILFQLISPSQEQRQEIANMRDEELARTLYQVQEEKSCLVVLDDIWSVDTWRKLSPAFPNGISPPVVGSKIVLTTRNIDVPLKMDPSCYLHEPKCLNEHDSWELFQKKAFPKIDDPDYIQKQNLGREMVGRCGGLPLAIIVLGGLLASKTKFYDWDTVYKNINSY…	Glycine max cv. Williams 82	Glycine_max_v4.0
NP_001238129	CHAIN	chain	1	909	(CC)(NBARC)(LRR)(TRANSPOSON)	NLR	GCF_000004515.6	CC-NLR	CNLO	MAESFLFSIAESLITKLASHAFQEASRVVGLYDHLRDLKKTLSLVKAVLLDADQKQEHNHELQEWLRQLKSVFYDAEDVLNEFECQTLRKQVLKAHGTIKDEMAQQIKDVSKRLDKVAADRHKFGLRIIDVDTRVVHRRDTSRMTHSRVSDSDVIGREHDKEKIIELLMQQNPNDDDKSLSVIPIVGIGGLGKTTLAQFVFNDKRIYECFSLKMWVCVSDDFDINQLIMKIINSANDANAPFRQQNLNMVDLEQLQNQLRSKLAGKKFLLVLDDVWNDDRVKWVELRNLIQEGVAGSKILVTTRIDSIASMMGTVTSHKLQRLSSENSLSLFVKWAFKEGEEQKHPHLVNIGKEIVKKCRGIPLAVRTLGSSLFSKFEANEWECVRDNEIWNLPQKKDD…	Glycine max cv. Williams 82	Glycine_max_v4.0
NP_001239675	CHAIN	chain	1	1051	(TIR)(NBARC)(LRR)	NLR	GCF_000004515.6	TIR-NLR	TNL	MALGSCSSSFNYDVFLSFRGADTRHGFTGNLYKALDDRGIYTFIDDEELQSGEEITPALLKAIQESRIAITVLSINYASSSFCLDELAYILECFKSKNLLVVPVFYNVDPSDVRHQKGSYGEALAKHQERFNHNMEKLEYWKKALHQVANLSGFHFKHGEGYEYEFIGRIVELVSSKINHAPLPVADYPVGLESRLLEVTKLLDVESDDGVYMIGIHGIGGIGKSTLAIAVYNLIACHFDGSCFLKDLREKSNKKGLQHLQSILLREILGEKEINLASVEQGASIIQHRLQRKKVLLILDDVDKHEQLQAIVGRPCWFGPGSRVIITTRDKQLLASHGVKRTYEVELLNENNALQLLTWKSFKTEKVDPSYKEVLNDVVIYASGLPLALEVIGSNLFGK…	Glycine max cv. Williams 82	Glycine_max_v4.0
NP_001239717	CHAIN	chain	1	1029	(TIR)(NBARC)(LRR)	NLR	GCF_000004515.6	TIR-NLR	TNL	MAATTRSLASIYDVFLNFRGEDTRYGFTGNLYKALCDKGIHTFFDEDKLHSGDDITPALSKAIQESRIAITVLSQNYASSSFCLDELVTILHCKREGLLVIPVFHNVDPSAVRHLKGSYGEAMAKHQKRFKAKKEKLQKWRMALHQVADLSGYHFKDGDAYEYKFIGNIVEEVSRKINCAPLHVADYPVGLGSQVIEVMKLLDVGSDDLVHIIGIHGMGGLGKTTLALAVYNFIALHFDESCFLQNVREESNKHGLKHFQSILLSKLLGEKDITLTSWQEGASMIQHRLRRKKVLLILDDVDKREQLEAIVGRSDWFGPGSRVIITTRDKHLLKYHEVERTYEVKVLNHNAALQLLTWNAFKREKIDPIYDDVLNRVVTYASGLPLALEVIGSDLFGKT…	Glycine max cv. Williams 82	Glycine_max_v4.0
NP_001340545	CHAIN	chain	1	1217	(CC)(NBARC)(LRR)(LRR)	NLR	GCF_000004515.6	CC-NLR	CNL	MALELVGGALLSAFLQVAFEKLASPQVLDFFRGRKLDQKLLNNLEIKLNSIQALANDAELKQFRDPLVRNWLLKVKDAVFDAEDILDEIQHEISKCQVEAEAEAESQTCTCKVPNFFKSSPASSFNREIKSRMEEILDRLDLLSSQKDDLGLKNSSGVGVGSELGSAVPQISQSTSSVVESDIYGRDKDKKMIFDWLTSDNGNPNQPSILSIVGMGGMGKTTLAQHVFNDPRIEEARFDVKAWVCVSDDFDAFRVTRTILEAITKSTDDSRDLEMVHGRLKEKLTGKRFLLVLDDVWNENRLKWEAVLKHLGFGAQGSRIIATTRSKEVASTMRSKEHLLEQLQEDHCWKLFAKHAFQDDNIQPNPDCKEIGMKIVEKCKGLPLALKTMGSLLHNKSSV…	Glycine max cv. Williams 82	Glycine_max_v4.0
NP_001358765	CHAIN	chain	1	1403	(TIR)(NBARC)(LRR)(LRR)	NLR	GCF_000004515.6	TIR-NLR	TNL	MAVRSSSYDVFLSFRGEDTRHGFTGNLYNVLRERGIDTFIDDEELQKGHEITKALEEAIEKSKIFIIVLSENYASSSFCLNELTHILNFTKGKSDRSILPVFYKVDPSDVRYHRGSFGEALANHEKKLKSNYMEKLQIWKMALQQVSNFSGHHFQPDGDKYEYDFIKEIVESVPSKFNRNLLYVSDVLVGLKSPVLAVKSLLDVGADDVVHMVGIHGLGGVGKTTLAVAVYNSIACHFEACCFLENVRETSNKKGLESLQNILLSKTVGDMKIEVTNSREGTDIIKRKLKEKKVLLVLDDVNEHEQLQAIIDSPDWFGRGSRVIITTRDEQLLVLHNVKRTYKVRELNEKHALQLLTQKAFGLEKKVDPSYHDILNRAVTYASGLPLALKVIGSNLFGK…	Glycine max cv. Williams 82	Glycine_max_v4.0
NP_001358768	CHAIN	chain	1	942	(TIR)(NBARC)(LRR)	NLR	GCF_000004515.6	TIR-NLR	TNL	MAVRSFSYDVFLSFRGEDTRYCFTGNLYNVLRERGIHTFIDDDELQKGDQITSALQEAIEKSKIFIIVLSENYASSSFCLNELTHILNFTKGKNDLLVLPVFYIVDPSDVRHHRGSFGEALANHEKKLNSTNMENLETWKIALHQVSNISGYHFQHDGDKYEYKFIKEIVELVSNKFNRDLLHVSDALVGLESPVLEVKSLMDVGSDDVVQMVGIHGLGGVGKTTLAVAVYNSIADHFEASCFLENVRETSNKKGLQHLQSILLSKTVGEKKIKLTNWREGIHIIKRKLKEKKVLLILDDVDEQKQLQAIIGSPDWFGGGSRVIITTRDEHLLALHNVKITYKVRELNEKHALQLLSQKAFELEKEVDPSYHDILNRAVAYASGLPLALEVIGSNLFEK…	Glycine max cv. Williams 82	Glycine_max_v4.0
XP_003516593	CHAIN	chain	1	835	(RPW8)(NBARC)(LRR)	NLR	GCF_000004515.6	CCR-NLR	RNL	MEDLFSGGAVGAVMGELLKGAIATINKGRDFRPTLESNIETLNSLAPQVEEMKRYNKMLDRPIEEIERLESQMRAGEELVRKCSKFGRWRMLSFPYYQSKLRSKDEALKRHFSVNVSAENKRDLMEIVASVRQILDILSKKEGFGHSFHLRGLSGAPQEPECVGMDVPMSKLRIDLLKDGVSVLVLTGLGGSGKSTLAKKICWDPQVKGKFGGNVFFVTVSKTPNLKNIVETLFEHCGCPVPKFQSDEDAINRLGFLLRLVGKNPILLVLDDVWPSSEALVEKFKLDIPDYKILVTSRVSFPRFGTPCQLDKLDHDHAVALFCHFAQLNGKSSYMPDENLVHEIVRGCKGSPLALKVTAGSLCQQPYEVWQNMKDCLQSQSILLESSSSDLLFRLQQSL…	Glycine max cv. Williams 82	Glycine_max_v4.0
XP_003517205	CHAIN	chain	1	910	(CC)(NBARC)(LRR)	NLR	GCF_000004515.6	CC-NLR	CNL	MAEVAVSTVVTKLTELLVEQAAVAAVSVSQLAGVREQVENLKNELGWMQSFLRDADAKQEGNDRVRMWVSEIRDVAFEAEELIETYVYKTTMQSSLDKVFRPFHLYKVRTRIDKILSKIKSISDRRETYGVVVMTRDDGNNSNERLRHWRQPSPYSEEEYVIELEDDMRLLFTQLLAVEPTPHVVSIVGMGGLGKTTLAKKLYNHTRITNHFECKAWVYVSKEYRRRDVLQGILRDVDALTRDEMEKIPEEELVNKLRNVLSEKRYLVVLDDIWGMEVWDGLKSAFPRGKMGSKILLTTRNGDVALHADACSNPHQLRTLTEDESFRLLCNKAFPGANGIPLELVQLKSLAKEIVVKCGGLPLAVVVVGGLLSRKLKSSGEWKRVLQNISWHLLEEQEK…	Glycine max cv. Williams 82	Glycine_max_v4.0
XP_003517650	CHAIN	chain	1	946	(CC)(NBARC)(LRR)	NLR	GCF_000004515.6	CC-NLR	CNL	MAESAVSFLLERLKPVFENKLKLFIGVEAEVIYLKAQLELIRAFLRAADVFEETDEELKVWVRQVRDVVHEAEDLLDELELVQVHNHTNGFSNYLSIRNMKARYRIAHELKAINSRMKTISSTRKRFLSKLDTASEASNSTYTGNAWHDQRGDALLLDNTDLVGIDRPKKKLIGWLINGCPARKVISVTGMGGMGKTTLVKKVFDDPEVRKLFKACVWVTVSQSCKIEELLRDLARKLFSEIRRPIPEGMESMCSDKLKMIIKDLLQRKRYLVVFDDVWHLYEWEAVKYALPNNNCGSRIMITTRRSDLAFTSSIESNGKVYNLQPLKEDEAWDLFCRNTFQGHSCPSHLIEICKYILRKCGGLPLAIVAISGVLATKDKRRIDEWDMICRSLGAEIQG…	Glycine max cv. Williams 82	Glycine_max_v4.0
XP_003521990	CHAIN	chain	1	1248	(CC)(NBARC)(LRR)	NLR	GCF_000004515.6	CC-NLR	CNL	MAAAVVGGAFLSAFLDVLFDRLASPEFVHLILGKKLSKKLLQKLEITLRVVGAVLDDAEKKQTTNTNVKHWLNDLKDAVYEADDLLDHVFTKAANQNKVRNFFSRFSDRKIGSKLEDIVVTLESHLKLKESLDLKESAVENVSWKAPSTSLEDGSHIYGREKDKEAIIKLLSEDNSDGSEVSVVPIVGMGGVGKTTLAQLVYNDENLEEIFDFKAWVCVSQELDILKVTKTITEAVTGKPCKLNDLNLLHLELMDKLKDKEFLIVLDDVWTENYVNWRLLKKPFNRGIKRSKILLTTRSEKTASIVQTVHIYHLNQLSNEDCWSVFANHACLSSESNGNTTTLEKIGKEIVKKCNGLPLAAQSLGGMLRRKHDIMDWNNILNSDIWELSESECEVIPAL…	Glycine max cv. Williams 82	Glycine_max_v4.0
XP_003522002	CHAIN	chain	1	1246	(CC)(NBARC)(LRR)(LRR)	NLR	GCF_000004515.6	CC-NLR	CNL	MAAALVGGAFLSAFLDVLFDRLASPEFVDLILGKKLSKKLLQKLETTLRVVGAVLDDAEKKQITNTNVKHWLNDLKHAVYEADDLLDHVFTKAATQNKVRDLFSRFSDRKIVSKLEDIVVTLESHLKLKESLDLKESAVENLSWKAPSTSLEDGSHIYGREKDKEAIIKLLSEDNSDGSEVSVVPIVGMGGVGKTTLAQLVYNDENLKEKFDFDFKAWVCVSQEFDVLKVTKTIIEAVTGQPCKLNDLNLLHLELMDKLKDKKFLIVLDDVWTEDYVDWSLLKKPFQCGIIRRSKILLTTRSEKTASVVQTVQTYHLNQLSNEDCWSVFANHACLSLESNENTTLEKIGKEIVKKCDGLPLAAQSLGGMLRRKHDIGDWYNILNSDIWELCESECKVIP…	Glycine max cv. Williams 82	Glycine_max_v4.0
XP_003524576	CHAIN	chain	1	866	(NBARC)(LRR)	NLR	GCF_000004515.6	CC-NLR or CCR-NLR or CCG10-NLR	NL	MTTSSSGCGRTNSAKKNPNKKETDMSDYLKEKGGPRLVIMGETKQLVTLLTRFQAAMKMIKDIVEKSRSSKKSKRLLRKTLKNMTPLLQEINQYNEHLEPPREEINTLMKEKDAVEELVCYSCSRSIWWTKFLSWLPLYGDGLWHNKNNPLAADDNQVKYIKNTLYEVKEVLELLDIENFQQKLKGVGSPIKCPFGVPENPGFTVGLNPLLSKLKMEVLRDGMSTHLLTGLGGSGKTTLATKLCRDEEVKGKFKENILFFTFSQTPKLKNIIERLFEHCGYHVPEFISDEDAIKRLEILLRKIEGSPLLLVLDDVWPGSEALIEKFQFQMSDYKIVVTSRVAFPKYGTPYVLKPLAHEDAMTLFRHHALLEKSSSHIPDKEIVQKVVRYCKGLPLAVKV…	Glycine max cv. Williams 82	Glycine_max_v4.0
XP_003526943	CHAIN	chain	1	876	(CC)(NBARC)(LRR)	NLR	GCF_000004515.6	CC-NLR	CNL	MAEIYVSNIAASLLGKLASHVYEEASRAYVVYEDLQGIKDSLSIVNGVLLGAEEKKELRQGLREWLRQIQNVCYDAEDVLDEFECQKLRKQVVKASGSTSMKVGHFFSSLNPLVFRLRVTRRIKDVRERLDKIAADGNKFGLERIGGDHRLVPRREMTHSHVDASGVIGRGNDREEIIKLLMQPHPHGDGDGDKSLCVIPIVGIGGLGKTTLAKLVFNDKRMDELFQLKMWVCVSDDFDIRQMIIKIINSAAYASAPAIATQENISSLDIEQLQSRLRYKLSGQKFLLVLDDTWNDDRAKWTELKDLIKVGAAGSKIIVTTRSNSIASMIGTVPSYILEGLSIENCLSLFVKWAFKEGEEKKYPNLVEIGKEIVKKCQGVPLAVRTLGSSLFLNFDLER…	Glycine max cv. Williams 82	Glycine_max_v4.0
XP_003527295	CHAIN	chain	1	1098	(TIR)(NBARC)(LRR)	NLR	GCF_000004515.6	TIR-NLR	TNL	MASTSNAIIQCTSSSSSFEYDVFVSFRGEDTRNSFTGFLFEALKKQGIEAFKDDKDIRKGESIAPELIRAIEGSHVFLVVFSKDYASSTWCLRELAHIWNCIRTSSRLLLPIFYDVDPSQVRKQSGDYEKAFSQHQQSSRFQEKEIKTWREVLNHVGNLSGWDIRNKQQHAVIEEIVQQIKTILGCKFSTLPYDNLVGMESHFATLSKLICLGPVNDVPVVGITGMGGIGKSTLGRSLYERISHRFNSCCYIDDVSKLYRLEGTLGVQKQLLSQSLNERNLEICNVCDGTLLAWKRLPNAKALIVLDNVDQDKQLDMFTGGRNDLLRKCLGKGSIVIIISRDQQILKAHGVDVIYQVEPLNDNDALQLFCKKAFKNNYIMSDFEKLTSDVLSHCQGHPL…	Glycine max cv. Williams 82	Glycine_max_v4.0
XP_003530717	CHAIN	chain	1	946	(CC)(NBARC)(LRR)	NLR	GCF_000004515.6	CC-NLR	CNL	MAEMAVSFARDKLLSLLSNEAKLLWDLHTEFAEIKTELDFIQAFLKDADRRAEEEGDSTNEGIRTLVKQLREASFRIEDVIDEYLIFVEQQPDALGCAALFFECDITHFIEYLKRRHHIASEIQQIKSVVDGIMQRGKKYNFLRQPSVEQGQSSNAGSQSIQWHDPRIASRYLDEAEVVGFEGPRDELIDWLVEGPAERTVISVVGMGGLGKTTLASRVFNNQKVVGHFDFHAWITVSQSYTVEGMMRDLLKKLCKEKRENPPQDISEMDRDSLIDEVRNYLQQKRYVVILDDVWSVELWGQIKSAMFDNKNGSRILITTRKTGVVESCKNSPFDKVHELEPLSSEKSMELFYKKAFQFDFNGCCPDHLLNISSEIVKKCKGLPLAIVAIGGLLSGKEK…	Glycine max cv. Williams 82	Glycine_max_v4.0
XP_003530797	CHAIN	chain	1	926	(CC)(NBARC)(LRR)	NLR	GCF_000004515.6	CC-NLR	CNL	MAETAVSLLFDHLVKLLSEETTILKNVHKEVEGIKDQLSLINSYIRDAEKKQQKDAVKEWLNSLRNVAFRMEDVVDHYLLKVAERGQRDGAFGVVTEVKEKFKTVTHRHDIASEIKHVRETLDSLCSLRKGLGLQLSASAPNHATLRLDAYFVEESQLVGIDRKKRELTNWLTEKEGPVKVVVGPGGIGKTAIVKNVYNMQEQVSLQKKGTSYFEFCAWITMSGPQVDDHNMLIIRQIIENILEKDPGASATLQKETTAIHSLIRKVREYLKDKRYLIVFDDVHSSKFWNVIKHALTPNRSKSSKVIITTRDENVAKFIGSDDVYKVEPLSQSDALKLFCHKVFQSEKVENPELNALSQEFVEKSDGVPVAIVTFAGLLATTSKTTTKWRMVLNKLDSL…	Glycine max cv. Williams 82	Glycine_max_v4.0
XP_003533606	CHAIN	chain	1	900	(NBARC)(LRR)	NLR	GCF_000004515.6	CC-NLR or CCR-NLR or CCG10-NLR	NL	MDFIGPVLELIIRMWDCCACVREFEENLSCLRDIASDLRGVWIDVSVRVEVAEAQYLRRLNEVNDWLDKVEAMQREVEAIQQKVSQVQETHSRCLGSFCPGNFPTSCWMGRVIAQKIGEIRELIDKGHFDVVAQEMPHALVDEIPLEATVGLESTFDELGACFDDNHVGVIGLYGMGGVGKTTLLKKFNNEFLPTAFYDVVVWVVVSKEADVGNVQQSILEKLKVPDGKWVGKAINERAIVLYNILKRKKFVLLLDDLWERIDLLKLGIPLPDTNNGSKVIFTTRSMEVCRYMEANRCIKVECLAPKAAFELFKEKVGEETLNSHPEIFHLAQIMAKGCEGLPLALITVGRPMARKSLPEWKRAIRTLKNYPSKFSGMVKDVYCLLEFSYDSLPSAIHK…	Glycine max cv. Williams 82	Glycine_max_v4.0
XP_003534302	CHAIN	chain	1	937	(CC)(NBARC)(LRR)	NLR	GCF_000004515.6	CC-NLR	CNL	MADSSVSFLLDKLSSLLEAEVKLQRGVREDVQHIKYELEGYKGILRVADALEDKNPELKAWVKRVRDVAHDMEDAIDEFSLGLVDQHGQGNNSSFHMNFFTRHKIASNIQGIKSRLDIISQKRPDIPWIGSGSSQRLSSRLDSQGDALLLEEADLVGIDKPKKQLSDLLFNEEAGRAVIPVYGMGGLGKTTLAKQVYDDPKVKKRFRIHAWINVSQSFKLDELLKDLVQQLHTVIGKPAPEAVGQMKSDQLKEVIKNLLQRSRYLVVLDDVWQVKVWDSVKLALPNNNRGSRVMLTTRKKDIALHSCAELGKDFDLEFLPEEEAWYLFCKKTFQGNSCPPHLEEVCRKILKMCGGLPLAIVGIGGALATKGRANIEEWQMVCRSLGSEIEGNDKLEDMK…	Glycine max cv. Williams 82	Glycine_max_v4.0
XP_003537613	CHAIN	chain	1	912	(CC)(NBARC)(LRR)	NLR	GCF_000004515.6	CC-NLR	CNL	MAEVAVSTVVTKLTGLLVEQAAVAAVSVSQLAGVREQVENLKNELGWMQSFLRDADAKQEGNDRVRMWVSEIRDVAFEAEELIETYVYKTTMQGSLDKVFRPFHLYKVRTRIDKILSKIKSISDRRETYGVVVMTRDDGNNSNERLRHWRQPSPYSEEEYVIELEDDMGLLFTQLLAVEPTPHVVSIVGMGGLGKTTLAKKLYNHARITNHFECKAWVYVSKEYRRRDVLQGILKDVDALTRDGMERRIPEEELVNKLRNVLSEKRYLVVLDDIWGMEVWDGLKSAFPRGKMGSKILLTTRNWDVALHVDACSNPHQLRPLTEDESFRLLCNKAFPGAKGIPLELVQLESLAKEIVVKCGGLPLAVVVVGGLLSRKLKSSGEWKRVLQNISWHLLEEQE…	Glycine max cv. Williams 82	Glycine_max_v4.0
XP_003539653	CHAIN	chain	1	1376	(TIR)(NBARC)(LRR)	NLR	GCF_000004515.6	TIR-NLR	TNL	MAISGYAPMFSDFSYDVFLSFSGGTSNPFVDPLCRALRDKGISIFRSEDGETRPAIEEIEKSKMVIVVFCQNYAFSTESLDELVKIREYVDNRRKQVWTIFYIVEPSDVRKQRNSYKDAMNGHEMTYGKDSEKVKAWREALTRVCDLSGIHCKDHMFEAELQKIVEAASCKLFRVPGQMNHAVGLDDHFEQVKAFIDVESNDKVGVLGIYGGGGIGKTTFAVYLYEKIRHYYFEAASFLIKVREQSKESKNHLEDLQNRLLSQLGVDTGTMIGSTNKGELEIKHRLGHRRVLLVLDDVDSKEQLELLAGKHDWFGSGSRIIITTRDEAVLDYGVKVKKYKMTELNDRHSLELFCQNAFDKPEPAKNFESISHRAIGYAKGVPLALQVIGSNLKGRSIEE…	Glycine max cv. Williams 82	Glycine_max_v4.0
XP_003539655	CHAIN	chain	1	1014	(TIR)(NBARC)(LRR)	NLR	GCF_000004515.6	TIR-NLR	TNL	MIKQPTPSLCSFTCGWTYDVFLSFSGIDTRHSFTDNLYNSLKQRGIHAFIDDEGLRRGEEITPTLLKAIRESRIGIIVFSKSYASSTYCLDELVEILECLKVEGRLVWPVFYDVDPSQVRYQTGTYAEALAKHKERFQDDKGKVQKWRKALHEAANLSGWHFQHGSESEYKFIKKIVDEASKKINRTPLHVADNPVGLESSVLEVMSLLGSGSEVSMVGIYGIGGIGKTTVARAAYNMIADQFEGLCFLADIREKAISKHRLVQLQETLLSDILGEKDIKVGDVSRGIPIIERRLRKKKVLLILDDVDKLVQLQVLAGGYCWFGSGSKIIITTRDKKLLATHGVVKLHEVKQLNDEKAFELFSWHAFKRNKFDPSYVDILNRAVFYACGLPLALEVIGS…	Glycine max cv. Williams 82	Glycine_max_v4.0
XP_003541580	CHAIN	chain	1	1208	(CC)(NBARC)(LRR)	NLR	GCF_000004515.6	CC-NLR	CNL	MESLTSNYSFPFVHSNPFPTMALEFVGGAVLSSFLQVTFDRLGSHQVLDFFRGRKLDETLLSKLKVKLLSIDALADDAEQKQFRDSRVKAWLVAVKDAVHESEDVLDEIEYEHSKCQVEAEPESQTCTCKVPNFFKSSPLSSFNKEVKSRMEQLIGSLEFLSSQKGDLGLNNASGVGSGFGSEVSQKSPSTSLVVESVIYGRDNDKEMIINWLTSDSGNHSKLSILSIVGMGGMGKTTLAQHAYNDPRIDDVFDIKAWVCVSDDFTVFKVTRTILEAITKSTDDSRNLQMVHERLLVELKDKKFLLVLDDVWNEKLDEWVAVQTPLYFGAEGSRIIVTTRNKKVASSMRSKEHYLQQLQEDYCWQLFAEHAFQNANPQSNPDFMKIGMKIVEKCKGLPL…	Glycine max cv. Williams 82	Glycine_max_v4.0
XP_003542813	CHAIN	chain	1	1095	(TIR)(NBARC)(LRR)	NLR	GCF_000004515.6	TIR-NLR	TNL	MSKAVSESTDIRVYDVFLSFRGEDTRRSFTGNLYNCLEKRGIHTFIGDYDFESGEEIKASLSEAIEHSRVFVIVFSENYASSSWCLDGLVRILDFTEDNHRPVIPVFFDVEPSHVRHQKGIYGEALAMHERRLNPESYKVMKWRNALRQAANLSGYAFKHGDGYEYKLIEKIVEDISNKIKISRPVVDRPVGLEYRMLEVDWLLDATSLAGVHMIGICGIGGIGKTTLARAVYHSAAGHFDTSCFLGNVRENAMKHGLVHLQQTLLAEIFRENNIRLTSVEQGISLIKKMLPRKRLLLVLDDVCELDDLRALVGSPDWFGPGSRVIITTRDRHLLKAHGVDKVYEVEVLANGEALELLCWKAFRTDRVHPDFINKLNRAITFASGIPLALELIGSSLYG…	Glycine max cv. Williams 82	Glycine_max_v4.0
XP_003543819	CHAIN	chain	1	979	(TIR)(NBARC)(LRR)	NLR	GCF_000004515.6	TIR-NLR	TNL	MKIIMDEQNMIRAVASSSNSSSMVSSKKYDVFLSFRGEDTRKNFTSHLYEALKQKKIETYIDYRLEKGDEISAALIKAIEDSHVSVVIFSENYASSKWCLGELGKIMECKKERGQIVIPVFYNIDPSHVRKQTGSYEQSFAKHTGEPRCSKWKAALTEAANLAAWDSQIYRTESEFLKDIVKDVLRKLAPRYPNHRKELVGVEENYEKIESLLKIGSSKVRILGIWGMGGIGKTTLASALYDKLSPEFEGCCFLANVREESDKHGFKALRNKLFSELLENENLCFDASSFLVSHFVLSRLGRKKVFIVLDDVDTSEQLENLIEDFDFLGLGSRVIVTTRNKQIFSQVDKIYKVKELSIHHSLKLFCLSVFREKQPKHGYEDLSRSAISYCKGIPLALKV…	Glycine max cv. Williams 82	Glycine_max_v4.0
XP_003543829	CHAIN	chain	1	1236	(CC)(NBARC)(LRR)	NLR	GCF_000004515.6	CC-NLR	CNL	MALAMVGEALISASVEILIKKIASREFRDFFSSRKLNVYVLDELKMKLLALNAVLNDAEEKQITDPVVKEWLEELKDAVLDAEDLLDEINTDALRCEVEGESKTFANKVRSVFSSSFKNFYKSMNSKLEAISERLEHFVRQKDILGLQSVTRRVSYRTVTDSLVESVVVAREDDKEKLLSMLLYDDDAMSNDIEVITVLGMGGLGKTTLVQSLYNVSEVQKHFDLTAWAWVSDDFDILKVTKKIVESLTLKDCHITNLDVLRVELKNNLRDKKFLLVLDDLWNEKYNDWHHLIAPFSSGKKGSKIIVTTRQQKVAQVTHTFPIYELKPLSDENCWHILARHAFGNEGYDKYSSLEGIGRKIARKCNGLPLAAKTLGGLLRSNVDVGEWNRILNSNLWAH…	Glycine max cv. Williams 82	Glycine_max_v4.0
XP_003544442	CHAIN	chain	1	839	(RPW8)(NBARC)(LRR)	NLR	GCF_000004515.6	CCR-NLR	RNL	MKKQKEKKNSTSWRKTMVLTEFFHAEISSELWKMLVSISRKALRCKSSAKSLISYVHELLPTIEEIKYSGVELPAPRQSQVDRLSEILRSGVELSHQALSSSRWNVYRNFQLAKKMEKLEKHVTRFLQVPMQAHILADVNHVRFEMAERFDRVEAANQRMEKFIGEMKIGVNGGGWVEEAVRSMQEDETWVEGCNGNNNGFGVGLEFGKNKVMEMVFTRSDVSVVGIWGIGGSGKTTLAREVCRDDQVRCYFKERILFLTVSQSPNLEQLRARIWGHVMGNQGLNGTYAVPQWMPQFECKVETQVLVVLDDVWSLPVLEQLVWKIPGCKFLVVSRFNFPTIFNATYRVELLGEHDALSLFCHHAFGQKSIPMGANVSLVKQVVAECGRLPLALKVIGAS…	Glycine max cv. Williams 82	Glycine_max_v4.0
XP_003544443	CHAIN	chain	1	816	(RPW8)(NBARC)(LRR)	NLR	GCF_000004515.6	CCR-NLR	RNL	MALNDFFAGEIATELLKMLISISRKSLLCRASADQLISYIHDLLPSIEEIKYSGVELPALRQSQLDRLSEILRSGVELSHKVLSSSRWNVYRNLQLAKKMDKLEKNVSKFLLGPLQAHMLADIHHTRFEMTERFDRVDNSVQRLEKYFGNMKIGVGGGGWVEEAVRSVDEDVVDSSSAVGLGFGKNKVREMVVGRDDLWVVGISGIGGSGKTTLARELCKDDQVRCYFRDRILFLTVSQSPNVEQLRTNIWEYIMGNERLDANYMVPQWMPQFECRSEARTLIVLDDVWTLSVVDQLVCRIPGCKFLVVSRPKFQTVLSYEVELLSEEDALSLFCHHAFGQKSIPLAANENLVKQVVTECGRLPLALKVIGASLRDQTEMFWLSVKNRLSQGQSIGESH…	Glycine max cv. Williams 82	Glycine_max_v4.0
XP_003544933	CHAIN	chain	1	1307	(NBARC)(LRR)	NLR	GCF_000004515.6	CC-NLR or CCR-NLR or CCG10-NLR	NL	MGDIVLSIVAKLAEYTVGPILHHAQYLCCFNNIAGNLPNAKEELELTRNSVKERVEEAIMRTEKIEPAVEKWLKDVEKVLEEVHMLQGRISEVSKSYFRRQFQYFLTKEIARKIEKMAQLNHNSKFEPFSKIAELPGMKYYSSKDFVRFKSRESTYENLLEALKDKSACTIGLIGLGGSGKTTLAKEVGKKAEELKLFEKVVMATVSQTPNITSIQMQIADKLGLKFEEKTEEGRAQRLSERLRTGTTLLILDDVWEKLEFEAIGIPYNENNKGCGVILTTRSREVCISMQCQTIIELILLAGNEAWDLFKLNANITDESPYALKGVATKIVDECKGLAIAIVTVGSTLKGKTVKEWELALSRLKDSEPLDIPKGLRSPYACLGLSYDNLTNELAKSLF…	Glycine max cv. Williams 82	Glycine_max_v4.0
XP_003545830	CHAIN	chain	1	1204	(CC)(NBARC)(LRR)	NLR	GCF_000004515.6	CC-NLR	CNL	MALECVGGAVLSSILGALFQKLASPQVLDFFRGTKIDQKLRKDLENKLLSIQAVLDDAEKKQFGNMQVRDWLIKLKVAMLDVEDVLDEIQHSRLQVQPQSESQTCTCKVPNFFKSSPVTSFNKEINSSMKNVLDDLDDLASRMDNLGLKKPSDLVVGSGSGGKVPQSTSLVVESDICGRDGDKEIIINWLTSNTDNKLSILTIVGMGGLGKTTLAQLVYNDPRIVSKFDVKAWICVSEEFDVFNVSRAILDTITDSTDHGRELEIVQRRLKENLADKKFLLVLDDVWNESRPKWEAVQNALVCGAQGSRILVTTRSEEVASTMRSEKHRLGQLQEDYCWQLFAKHAFRDDNLPRDPVCSDIGMKILKKCKRLPLALKSMGSLLHNKPAWEWESVLKSEI…	Glycine max cv. Williams 82	Glycine_max_v4.0
XP_003546705	CHAIN	chain	1	1175	(CC)(NBARC)(LRR)(LRR)	NLR	GCF_000004515.6	CC-NLR	CNL	MAAEMVAGALVSTFVQMTIDSLASRFGDYFRGRKHHKKLLSNLKVKLLAIDVVADDAELKQFRDARVRDWLFKAKDVVFEAEDLLEEIDYELSKCQVEAESQPIFNKVSNFFKPSSLSSFEKEIESRMEQILDDLDDLESQSGYLGLTRTSGVGVGSGSGSKVLEKLPSASSVVESDIYGRDDDKKLIFDWISSDTDEKLSILSIVGMGGLGKTTLAQLVYNDPRIVSKFDVKAWICVSEEFDVFNVSRAILDTITDSTDHSRELEIVQRRLKEKLADKKFLLVLDDVWNESRPKWEAVQNALVCGAQGSKILVTTRSEEVASTMRSKEHRLGQLQEDYCWQLFAKHAFRDDNLPRDPGCPEIGMKIVKKCKGLPLALKSMGSLLHNKPFSGEWESLLQ…	Glycine max cv. Williams 82	Glycine_max_v4.0
XP_003546757	CHAIN	chain	1	1612	(NBARC)(LRR)(LRR)	NLR	GCF_000004515.6	UNDETERMINED	NL	MDAIAHVPDVSEIAHLPGVSQIANYVITFIKDQIGYISSYEENLEKLMTEVQRLKDTQDGVQHRVVEAKRNGEKIENIVQNWLKKANEIVAAANKVIDVDGTRWCLGQYCPYLWTRCQLSKSFEKMTKEILDVIKKAKFDNRFSYRDAPDVTITPLERGYETLESRTSMLNEIKEILKDPKMYVIGVHGMGGVGKTTLVNELAWQVKKDGLFGAVAIADITNSQDVKKIQGQIADALDLKLEKESERGRATELRQRIKKEEKVLIILDDIWSELNLTEVGIPFGDEHNGCKLVITSREREVLTKMNTKKYFNLTALLEEDSWNLFQKIAGNVVNEVSIKPIAEEVAKCCAGLPLLIAAVAKGLIQKEVHAWRVALTKLKKFKHKELENIVYPALKLSYD…	Glycine max cv. Williams 82	Glycine_max_v4.0
XP_003548282	CHAIN	chain	1	1420	(TIR)(NBARC)(LRR)(TRANSPOSON)	NLR	GCF_000004515.6	TIR-NLR	TNLO	MAWGSSSSSSSSSSNYDVFLSFRGEDTRHAFTGHLYKALHDKGIHTFIDDEKLQRGEQITRALMEAIQDSRVAITVLSQNYASSSFCLDELATILHCHQRKRLLVIPVFYKVDPSDVRHQKGSYAEALEKLETRFQHDPEKLQKWKMALKQVADLSGYHFKEGDGYEFKFIEKIVERVSREINPRTLHVADYPVGLESRVLDVRRLLDAGSDDGVHMIGIHGMGGLGKSTLARAVYNELIIAEKFDGFCFLANVREKSDKKDGLEHLQRILLSEILGEKNISLTSTQQGISIIQSRLKGKKVLLILDDVNTHGQLQAIGRRDWFGPGSKIIITTRDEQLLAYHEVNETYEMKELNQKDALQLLTWNAFKKEKADPTYVEVLHRVVAYASGLPLALEVIG…	Glycine max cv. Williams 82	Glycine_max_v4.0
XP_003548629	CHAIN	chain	1	1059	(TIR)(NBARC)(LRR)	NLR	GCF_000004515.6	TIR-NLR	TNL	MEFVASSSSFSQSKPSSSFSKSKPKRLYDVFINFRGEDTRGKFVSHLHYALSKAGVNTFIDDENLLKGMTLKDELMRAIEGSQISLVVFSKSYTESTWCLDELEKILECRKLHDQIVMPIFYDIEPSVVRHQKGAFGKALKSAVEKTYSGEHAEQVLWRWSSALNRAADLSGFHVVDRRNEAILVKEIVEDVLRKLVYEDLYVTEFPVGLESRVQKVIGLINNQFTKVCMIGIWGMGGLGKTSTAKGIYNQIHRKFIDKSFIEDIREICQTEGRGHILLQKKLLSDVLKTEVDILSVGMGKTTIKERLSGKRMLVVLDDVNELGQVEHLCGNREWFGQGTVIIITTRDVRLLKQLKVDSIYKLEEMDKNESLELFSWHAFGNAEPREDFKELARSVVAY…	Glycine max cv. Williams 82	Glycine_max_v4.0
XP_003548631	CHAIN	chain	1	1113	(TIR)(NBARC)(LRR)	NLR	GCF_000004515.6	TIR-NLR	TNL	MFSIYTKGVYFNGFIINFFFGSYGEKTHTVSCLLSRASSRIHFLHSMASSSSNSYSKVNDVFLNFRGEDTRKTFVSHLYAALSNAGINTFIDHKLRKGTELGEELLAVIKGSRISIVVFSANYASSTWCLHELVEIIYHRRAYGQVVVPVFYDVDPSDVRHQTGAFGQRLKALMQKSKPIDFMFTSWKSALKEASDLVGWDARNWRSEGDLVKQIVEDISRKLDTRLLSIPEFPVGLESRVQEVIEFINAQSDTGCVVGIWGMGGLGKTTMAKVIYNKIHRRFRHSSFIENIREVCENDSRGCFFLQQQLVSDILNIRVGMGIIGIEKKLFGRRPLIVLDDVTDVKQLKALSLNREWTGTGCVFIITTRDVRLLNVLKPYHRVHVCRIKEMDENESLEL…	Glycine max cv. Williams 82	Glycine_max_v4.0
XP_003548883	CHAIN	chain	1	1079	(TIR)(NBARC)(LRR)	NLR	GCF_000004515.6	TIR-NLR	TNL	MALRSFSYDVFLSFRGEDTRYGFTGNLYNVLRERGIHTFIDDQELQKGDQITKALEEAIEKSKIFIIVLSENYASSSFCLNELTHILNFTKGKNDVLVLPVFYKVDPSDVRKHRGSFGEALANHEKKLNSNNMEKLETWKMALHQVSNISGHHFQHDGDKYEYKFIKEIVELVSSKFNRDLLYVSDVLVGLESPVLAVKSLLDVGSDDVVHMVGIHGLGGVGKTTLAVAVYNSIARHFEASYFLENVRETSNKKGLQHLQSILLSKIVRDKKIKLTNWREGTHIIKHKLKQKKVLLILDDVNEHIQLQAIIGSPDWFGRGSRVIITTRDEHLLALHNVKKTYMLRELNKKYALQLLIQKAFELEKEVDPSYHDILNRAVTYASGLPLALEVIGSNLFGK…	Glycine max cv. Williams 82	Glycine_max_v4.0
XP_003550350	CHAIN	chain	1	820	(RPW8)(NBARC)(LRR)	NLR	GCF_000004515.6	CCR-NLR	RNL	MALNDFFAGEIATELLKMLINISRKSLLCRGSADQLISYIQDLLPTIEEIKYSGVELPAQRQSQLDRLSEILRSGVELSHKVLASSRWNVYRNLHLAKKMDKLEKNVSKFLVGPMQAHIMADIHHTRFQMEERFDRVDNSVRRLEKYFGNMKIGVGGGGWVEEAVRSVDEDVVDSSSAVGLGFGKNKVREMVIGREDLWVVGISGIGGSGKTTLARELCKDNQVRCYFKDRILFLTVSQSPNVEKLRTKIWGYIMGNERLDANYVVPQWQWMPQFECRSEARTLIVLDDVWTLSVVDQLVCRIPGCKFLVVSRSKFQTVLSYEVELLSEEDALSLFCHHAFGQRSIPLAANENLVKQVVTECGRLPLALKVIGASLRDQTEMFWMSVKNRLSQGQSIGE…	Glycine max cv. Williams 82	Glycine_max_v4.0
XP_003550351	CHAIN	chain	1	825	(RPW8)(NBARC)(LRR)	NLR	GCF_000004515.6	CCR-NLR	RNL	MALTEFFHGEISSELWKMLVSISRKALRCKSSAESLITYVRELLPTIEEIKYSGVELPAPRQSQLDRLSEILRSGVELSHQALSSSRWNVYRNFQLAKKMEKLEKHVTRFLQVPMQAHILADVNHVRFEMAERFDRVEASNRRMERLIGEMKIGVNGGGWVEEAVRSMQEDETWVEGCNGNNNNGFGVGLEFGKNKVLEMIFTRSGDVSVVGICGIGGSGKTTLAREVCRDDQVRCYFKERILFLTVSQSPNVEQLRESIWVHIMGNQGLNGNYAVPQWMPQFECKVETQVLVVLDDVWSLSVLDKLVLKIPGCKFLVVSRFNFPTIFNATYHVELLGEHDALSLFCHHAFGQKSIPMGANVSLVKQVVAECGRLPLALKVIGASLRDQNEMFWLSVKS…	Glycine max cv. Williams 82	Glycine_max_v4.0
XP_003551056	CHAIN	chain	1	667	(NBARC)(LRR)	NLR	GCF_000004515.6	CC-NLR or CCR-NLR or CCG10-NLR	NL	MEEMAQQVKRPFGVPEEPEFTVGLDAPLRELKMELLKEGVSIIVLTGLGGSGKTTLATKLCWDEQVIGSFKENILFVTFSKTPKLKIIVERLFEYCGYQVPQFQSDEDVVNQSGLLLRKIDASPMLLVLDDVWPGSEPLVEKFKVQMPDYKILVTSRVAFPRFGSPYILKPLVHEDAMALFCHHTLLGKNSSNIPEEVVQKIVRHCKGLPLAIKVIGRSLSNQPYELWQKMVEKLSQGHSILDSNTKLVASLKKISDVLEDNSIIKECFIDLALFPENQKIPVAALVDMWVELYGLDNDGIVMANVNKLASMNLANVLETRKNTSDTDSYYYNNHFIILHGILRDITIYQGTQEQVELRKRLMIGITENKTEWWLIREKQQGMMIRILSISTDETCTSY…	Glycine max cv. Williams 82	Glycine_max_v4.0
XP_003551057	CHAIN	chain	1	679	(NBARC)(LRR)	NLR	GCF_000004515.6	CC-NLR or CCR-NLR or CCG10-NLR	NL	MNRERTRKVELFMEETAQQVKRPFDVPEEPEFIVGLDAPLSELKMELLKEGVSIIVLTGLGGSGKTTLVTKLCWDELVIGKFKGNILFVTISKTPKLKIIIERLFEYYGCQVPAFQSDEDAVNHLGILLRKIDVSPMLLVLDDVWPGSEGFIEKVKVQISDYKILVTSRVAFPRFGTPFILKNLVHEDAMTLFRHHALLEKNSSNIPEEVVQKIVRHCKGLNLPLVIKVIGRSLSNRPYELWQKMVEQLSQGHSILDSNTELLTSFQKILDVLEDNPTIKECFMDLALFPEDQRIPVAALVDMWVELYGLDNDGIETVAIVNKLASMNLVNVLVTRKNTSDTDSYYYNNHFIILHDILRDFGIHQSNQEQVEQRKRLMIDITENKPEWWPREKQIPAQT…	Glycine max cv. Williams 82	Glycine_max_v4.0
XP_003551059	CHAIN	chain	1	693	(NBARC)(LRR)	NLR	GCF_000004515.6	CC-NLR or CCR-NLR or CCG10-NLR	NL	MEETAQLVVFPMKSAFGVPETPEFSVGLDVPLSQLKIELLKEGVSIIVLSGFGGLGKTTLATKLCWDEQVMGKFRKNIFFVTFSKTPKLKIIAERLFEHFGFQVPKFQSNEDALSQLGLLLRKFEGIPMLLILDDVWPGSEALVEKFKFHLSDYKILVTSRVAFHRFGIQCVLKPLVYEDAMTLFHHYALLDCNSLNTPDEDVVQKVVKSCKGLPLAIKVIGRSLSHQPFELWQKMVEELSHGHSILDSNSTELLTYLQKILDVLEDNTMIKECFMDLSLFPEDQRISITALIDMWAELYGLDNDGIEAMAIINKLESMNLVNVLIARQNTSDTDNCFYNNHFMVIHDLLRELAIHQSNQEPIEERKRLIIETNENKSEWGLCEKQQGMMTRILSFCFR…	Glycine max cv. Williams 82	Glycine_max_v4.0
XP_003551061	CHAIN	chain	1	804	(RPW8)(NBARC)(LRR)	NLR	GCF_000004515.6	CCR-NLR	RNL	MAMIMDAVLGKLLDELLKEVVNVKDRAVKFRATLITLESTLNKVGRLAKQIDGLNNQLNKPAEEMKELKDKLAKGKKLVMECSEIQWWNCCYKANYQEELEALYESIRLYFNLDMQGLILTNELQNQVILTEIHATVMESGPRRTELKGVCSPPAPPAFTVGLDVHLREMKVKLLNNHHHAGSVLTVTGTPGSGKSTLVKKFCCDEEVKGIFKENIFFITFAQKPKLNTIVQRLFQHNACQVPEFQSDDDAVYQLENLLKQIGKNPILLVLDDVPSESVSLVDKFVFQIPKYKILVTSRITIRGFDQPYVLKSLNEVDAINLFRHSASLNQSSSDIPENIVKKIARGCSGSPLALIVTGKSLSREPPWAWNNRAKKLSKGQPILAFSADVLTCLQKSFD…	Glycine max cv. Williams 82	Glycine_max_v4.0
XP_003551452	CHAIN	chain	1	938	(CC)(NBARC)(LRR)	NLR	GCF_000004515.6	CC-NLR	CNL	MAETAVAFLLDHLVKLLSEEATILGKVHKEVEEIKNQLERINSYIRDAEKKQLSDDQSSVKSWLKSLRNVAFEMEDVIDHYLLKVEERGQRHGIHGAATELIEKVKTVTHRHDIASDIKKVRKTLDGLYSEGMVLKLEPSSRAPYRATPRLGAHFVKEPQLVGIDRHKQQLTNWLTERGVPIRVVVGPPGIGKTAIVKNVYSKQEQVSLQKNGTSYFEFCAWITMSRSQVDDEQNMLIRQIIENILEKDPGAATLRSETTTLESRIRKLKEYFEDKRYLIVFDDMQDLNFWNVIQYALNQNSSTSSKVIITTRDESVANMIGSDHFVSVYRVEPLSLSDALMLFRHKAFQFEKVEYPELNGLSEEFVEKCNRVPLAILAIASHLATKEKTTTEWRKALI…	Glycine max cv. Williams 82	Glycine_max_v4.0
XP_003551523	CHAIN	chain	1	919	(CC)(NBARC)(LRR)	NLR	GCF_000004515.6	CC-NLR	CNL	MAETAVSLAGQHALPKILEAVKMLRDLPNEVRDITDELESFQDFINDADKVAEAEEDDRRRHRIKERVMRLREAAFRMEDVIDEYNISGEDEQPDDPRCAALLCEAVAFIKTQILRLQSAYKIQDVKSLVRAERDGFQRHFPLEQRPTSSRGNQDVTWKNLRRVPLFIEEDEVVGLDNDRATLKNWLTKGREKRTVISVVGIAGVGKTTLAKQVYDQVRNNFECHALITVSQSYSAEGLLRRLLDELCKLKKEDPPKDVSNMESLIEEVRNRLRNKRYVVLFDDVWNETFWDHIESAVIDNKNGSRILITTRDEKVAGYCRKSSFVEVHKLEKPLTEEESLKLFCKKAFQNSSNGDCPEELKDISLQIVRKCKGLPLAIVVIGGLLSQKDENAPEWGQF…	Glycine max cv. Williams 82	Glycine_max_v4.0
XP_003551528	CHAIN	chain	1	919	(CC)(NBARC)(LRR)	NLR	GCF_000004515.6	CC-NLR	CNL	MAETAVSLAGQHALPKILEAIKMVRDLPKEVRDITDELESFQDFINDADKVAEAEQDDGRRHRIKERVMRLREAAFCMEDVIDEYNISCEDKQPGDPRCAALLCEAVAFIKTQILLLQSAYKIQDVKSLVRAERDGFQTHFPLEPRLTSSRGNQDVTWQKLRMDPLFIDEDDVVGLDGPRDTLKNWLTKGREKRTVISVVGIPGVGKTTLAKQVYDQVRNNFECHALITVSQSYSAEGLLRRLLDELCKVKKEDPPKDVSNMESLTEEVRNRLRNKRYVVLFDDVWNETFWDHIESAVIDNKNGSRILITTRDEKVAGYCKKSSFVEVLKLEEPLTEQESLKLFSKKAFQYSSDGDCPEELKDISLHIVRKCKGLPLAIVAVGGLLSQKDESAPEWGQF…	Glycine max cv. Williams 82	Glycine_max_v4.0
XP_003551547	CHAIN	chain	1	920	(CC)(NBARC)(LRR)	NLR	GCF_000004515.6	CC-NLR	CNL	MAETAVSLAGQHALPKILEAFKILRDLPKEVRDITDELESFQDFINDADKVAEAEEDDGRRHRIKERVMRLREAAFRMEDVIDEYNISCEDKQPDDPRCAALLCEAVAFIKTQILLLQSAYKIQDVKSLVRAERDGFQTHFPLEQRQTSSRGNQDITWQKLRRDPLFIEEDEVVGLDGPRGILENWLTKGRKIRTVISVVGIAGVGKTTLAKQVYDQVRNKFDCNALITVSQSFSSEGLLRHMLNELCKENKEDPPKDVSTIESLTEEVRNRLRNKRYVVLFDDVWNGKFWDHIESAVIDNKNGSRILITTRDEKVAEYCRKSSFVEVFKLEKPLTEEESLKLFYKKAFQYSSDGDCPEELKEISLEIVRKCKGLPLAIVAIGGLLSQKDESAPEWGQF…	Glycine max cv. Williams 82	Glycine_max_v4.0
XP_003551565	CHAIN	chain	1	923	(CC)(NBARC)(LRR)	NLR	GCF_000004515.6	CC-NLR	CNL	MAETAVSLAGQHALPKILEAVKMLRDIPKEVRDITDELESFQDFINDADKVTEAEEDDGRRHRIKERVMQLREAAFRMEDVIDEYNISCEDKQPDDPRCATLLCEAVDFIKTQILRLQSAYKIQDVKSLVRAERDGFQSHFPLEQRQTNSRGNQDITWQKLRRDPLFIEEDEVVGLDGPRGILKNWLTKGREKRTVISVVGIAGVGKTTLAKQVFDQVRNNFDCHALITVSQSFSAEGLLRHMLNELCKEKKEDPPKDVSTIESLTEEVRNRLRNKRYVVLFDDVWNGKFWDHIESAVIDNKNGSRILITTRDEKVAEYCRKSSFVEVLKLEEPLTEKESLKLFCKKAFQYSSDGDCPEELKDISLEIVRKCKGLPLAIVAIGGLLSQKDESAPEWEQF…	Glycine max cv. Williams 82	Glycine_max_v4.0
XP_003553063	CHAIN	chain	1	903	(CC)(NBARC)(LRR)	NLR	GCF_000004515.6	CC-NLR	CNL	MEKLQEIAASLAVDYLLPPLKKAVNSVMEVPKDVADMKDKLDRIQAIIHDVDKMAAAEEGNSHDGLKAKLKQLVETSFCMEDIADEYMIHEEKQLGDDPGCAALPCKAIDFVKTTASRLQFAYMNEDVKSEFRGIKERNESEDSSQIQSSGGNQNIPFDNLRMAPLYLKEAEVVGFDGPRDTLEKWLKEGRKKRTVISVVGMGGLGKTTLAKKVFDKVRNHFTLHAWITVSQSYTIEGLLRDMLLNFVEEEKRVDHASMDKKSLIDQVRKHLHHKRYVVVFDDVWNTLFWQEMEFALIDDENGSRILMTTRNQDVVNSCKRSAVIKVHELQPLTLEKSLELFYTKAFGSDFDGHCPSNLKDISTEIVKKCQGLPLAIVVIGGLLFNEKREILKWQRFYQ…	Glycine max cv. Williams 82	Glycine_max_v4.0
XP_003553066	CHAIN	chain	1	912	(CC)(NBARC)(LRR)	NLR	GCF_000004515.6	CC-NLR	CNL	MEKLQEIAASLAVDYLLPPLMKAVTSVMEVPKDVAEMKDKLDGIQAIIHDVDKMAEAEEGNSHDGLKAKVKQLVETSFRMEDIVDEYTIHEEKQLGDDPGCAALPCKAIDFVKTTASLLQFAYMNEDVKSEFCTINERNGNEDSSPMKSFGGNQNITFDNLRMAPLYLKEAEVVGFDGPRDTLEKWLKEGRKKRTVISVVGMGGLGKTTLAKKVFDKVRTHFTLHAWITVSQSYTIEGLLRDMLLKFVEEEKRVDHSQNDYSTMDKKSLIDQVRNQLRHKRYVVVFDDVWNNCFWQQMEFALIDNENGSRILITTRNQDVVNSCKRSAVIQVHELQPLTLEKSLELFYTKAFGSEFDGHCPSNLKDISTEIVKKCQGLPLAIVVIGGLLFDEKKEILKW…	Glycine max cv. Williams 82	Glycine_max_v4.0
XP_003553068	CHAIN	chain	1	897	(CC)(NBARC)(LRR)	NLR	GCF_000004515.6	CC-NLR	CNL	MANLLEIVAPFAVDYLQTPLKKAVKSVMEVPKDVADMKDKLDGIQAIIHDVDKMAAAEEGNSHDGLKAKLKQLVETSFCMEDIVDECMIHEEKQLGDDPGCKALPCKAIDFVKTTASRLQFAYMNEDVKSEFRGIKERNGSEDSSQIQSSGGNQNITFHNLRMAPLYLKEAEVLGFDGPGDTLEKWLKEGREERTVISVVGMGGLGKTTLVKKVFDKVRTHFTLHAWITVSQSYTAEGLLRDMLLEFVEEEKRGDYSSMDKKSLIDQVRKHLHHKRYVVVFDDVWNTLFWQEMEFALIDDENGSRILITTRNQDAVNSCKRSAAIQVHELKPLTLEKSLELFYTKAFGSDFNGRCPSNLKDISTEIVKKCQGLPLAIVVIGGLLFDKKREILKWQRFYQ…	Glycine max cv. Williams 82	Glycine_max_v4.0
XP_003553356	CHAIN	chain	1	1119	(TIR)(NBARC)(LRR)	NLR	GCF_000004515.6	TIR-NLR	TNL	MARQSSSSSFSYRFTNDVFLSFRGKDTRHSFTGNLYKALSERGINTFIDDKKLPRGDEITSALEKAIEESRIFIIVLSENYAWSSFCLNELDYILKFIKGKGLLVLPVFYKVDPSDVRNHTGSFGESLAYHEKKFKSTNNMEKLETWKMALNQVANLSGYHHFKHGEEYEYQFIQRIVELVSKRINRAPLHVADYPVGLESRIQEVKMLLDVGSDDVVHMVGIHGLGGIGKTTLAAAIYNSIADHFEALCFLENVRETSKTHGLQYLQRNLLSETVGEDELIGVKQGISIIQHRLQQKKVLLILDDVDKREQLQALVGRPDLFCPGSRVIITTRDKQLLACHGVKRTYEVNELNEEYALQLLSWKAFKLEKVNPCYKDVLNRTVTYSAGLPLALEVIGS…	Glycine max cv. Williams 82	Glycine_max_v4.0
XP_003553414	CHAIN	chain	1	880	(CC)(NBARC)(LRR)	NLR	GCF_000004515.6	CC-NLR	CNL	MAESFVFHIAESLLQKLASYVSEEASRAYDVYEDLQVIKGTLSIVKGVLLDAEEKKEQKHGLREWLMQIQNVCFDAEDVLDGFECQNLRKQVVKASGSTRMKVGHFFSSSNSLVFRLSMARQIKHVRCRLDKIAADGNKFGLERISVDHRLVQRREMTYSHIDASGVIGRDNDREEIIKLLMQPHPHGDGDGDKSVCVIPIVGLGGMGKTTLAKLVFNDKRIDELFQLKMWVCVSDDFDIRQIIIKIINCASASTSAPSIALAHHESINNLDIEQLQSQLRHKLSGQTYLLVLDDIWNDNRAKWIELNDLIKVGAVGSKILVTTRSDSIASMVGTVPSYVLEGLSVENCLSLFVKWAFKEGEEKKYPNLVDIGKEMVKKCQGVPLAVRTLGSSLFLNFD…	Glycine max cv. Williams 82	Glycine_max_v4.0
XP_003556794	CHAIN	chain	1	932	(CC)(NBARC)(LRR)	NLR	GCF_000004515.6	CC-NLR	CNL	MAEIAVSSALDKLLPLIADEANLLRGISKEFADIKKELEYIQAFLKDADRKAAAEGDNTDDRIKIWVKELREASFSIEDVIDEYMILVEQQPRDPGCATSLCKVIHFIKTLMPRRQIASKIKQAKSSVHGIKQRGVDYHFLIHSSLQLGPSRYRGSHNNVQWHDPRMHSRYLDEAEVVGLEDTRDELIGWLVEGPAERTVISVVGMGGLGKTTLAGRVFNNQKVISHFDYHAWITVSQSYTVEGLMRNLLKNLCKEKMGDLLEGISEMDRDSLIDEVRNHLKQKRYVVIFDDVWSVELWGQIENAMFDNNNGSRILVTTRMEGVVNSCKKSPSDQVHKLEPLTKQESMELFCKMAFRCHNNGRCPEELKKISTDFVEKCKGLPLAIVAIASLLSGKEKT…	Glycine max cv. Williams 82	Glycine_max_v4.0
XP_003556801	CHAIN	chain	1	1258	(CC)(NBARC)(LRR)(LRR)	NLR	GCF_000004515.6	CC-NLR	CNL	MALAMVGEALISASVEILLDRITSAEFRDFFANRKLNVSLLDELKIKLLTLNAVLNDAEEKQITNSAVKAWLNELKDAVLDAEDLLDEINTDSLRCKVEGEFKTFTSQVRSLLSSPFNQFYRSMNSKLEAISRRLENFLKQIDSLGLKIVAGRVSYRKDTDRSVEYVVARDDDKKKLLSMLFSDEDENNNHIQVLTIWGMGGLGKTTLAQSLLNDDAVQNHFDLKAWAWVSDPFDVFKATKAIVESATSKTCDITNFDALRVELKNTFKDKKFLLVLDDLWNMQYHDWDQLIAPFSCGKKGSKIIVTTRHHRIAEITRTFPIHELKILTDDNCWCILAKHAFGNQGYDKYPILAEIGRQIATKCKGLPLAAKTLGGLLRSNVDAEYWNGILNSNMWANN…	Glycine max cv. Williams 82	Glycine_max_v4.0
XP_003556802	CHAIN	chain	1	1258	(CC)(NBARC)(LRR)(LRR)	NLR	GCF_000004515.6	CC-NLR	CNL	MAFAMVGEALISASVEILLDRITSAEFRDFFANRKLNVSLLDELKIKLLELNAVLNDAEEKQITNEAVKAWLDELKDAVLDAEDLLDEINTDSLRCKVEGQCKTFTSQVWSSLSSPFNQFYKSMNSKLEAISRRLENFLKRIDSLGLKIVAGRVSYRKDTDRSVEYVVARDDDKKKLLSMLLSDEDENNNHIQVLTIWGMGGLGKTTLAQSLLNDDAVQNHFDLKAWAWVSDPFDVFKATKAIVESATSKTCDITNFDALRVELKTTFKDKFFLLVLDDLWNMQYHDWDQLITPFSCGKKGSKIIVTTRQHRIAEITRTFPIHELKILTDDNCWCILAKHAFGNQGYDKYPILAEIGRQIATKCKGLPLAAKTLGGLLRSNVDAEYWKGILNSNMWANN…	Glycine max cv. Williams 82	Glycine_max_v4.0
XP_003556833	CHAIN	chain	1	1239	(CC)(NBARC)(LRR)(LRR)	NLR	GCF_000004515.6	CC-NLR	CNL	MAGVGEALISASVEILLNKIASTVRDFLFSTKLNVSMLEELNTKLWELTVVLNDAEEKQITDPSVKTWLHGLKDAVYDAEDLLDEINTESHRCKVEGESKAFTTKVRSFVSSRSKIFYKNMNSKLEDLSKKLENYVNQKDRLMLQIVSRPVSYRRRADSLVEPVVIARTDDKEKIRKMLLSDDDEKNNNIGVIPILGMGGLGKTTLAQSLYNDGEVKKHFDSRVWVWVSDDFDNFRVTKMIVESLTLKDCPITNFDVLRVELNNILREKKFLLVLDDLWNDKYNDWVDLIAPLRSGKKGSKIIVTTRQQGVAQVARTLYIHALEPLTVENCWHILARHAFGDEGYDKHPRLEEIGRKIARKCEGLPLAAKTLGGLLRSNVDVGEWNKILNSNSWAHGDV…	Glycine max cv. Williams 82	Glycine_max_v4.0
XP_006572949	CHAIN	chain	1	1091	(CC)(NBARC)(LRR)(LRR)	NLR	GCF_000004515.6	CC-NLR	CNL	MAQPERKSMDAAILVDSISDILKCSLAPPATRLSAKDLQQFQNHLEGIRDMVQKANNNINSQDSYVLAWLLEVKEVVNDLEDLIEVLRHKESATANATRSLIKASQNMAHRLKVTHHVKKASEELKRFLTEAQNLSFSKEARNIERKLLDTVAKFENTLVAVGRENVKKEIINQLKQFVNSGGDGVVPVVTIVGVPGIGKTKLARLVCEDEQVKAHFGEQIWVHGNRETLDVESIATPVAGTVKKGNRFLLVLDDLRDENVEECLHKLRKRLTEAVGAILITTRSNFVANYKIPGTVKLYALRGLNQEESWSLFQQIREQGSSNHINESVEREKVKEYCGGGVPMKIITIARLLNCSESPLSEAVLKEEFLQELKFTYYHQLPMHQKLCYVYCSLFPQD…	Glycine max cv. Williams 82	Glycine_max_v4.0
XP_006573066	CHAIN	chain	1	870	(CC)(NBARC)(LRR)	NLR	GCF_000004515.6	CC-NLR	CNL	MAEAVVEIVLEKLNSLIQKELGLFFGFDEDMKRIASLLTTIKATLEDAEEKKFSNIGIKYWLGKLKDAARILDDILDECGPSNKVQSSYLSSFLPKHVVFHYKIVKKMKRVREMLEEISDERNKFNLTEMVLERSRVIEWRKTTSSITDRQIYGREEDKDKIVNFLVDDAPQSEDLSVYPIVGLGGLGKTTLAQLVFNHKKVVSHFELRFWVCVSEDFSLRRMIKAIIKAASGHACEDLDLEPQQRRLQDLLQRKRYLLVLDDVWDDKQENWQKLKSLLACGAKGASILVTTRLSKVAEIMGTIKIPHELSLLSDNDCWELFKHQAFGPNEVELENMGKEIVKKCRGLPLAAKALGSLLHSARKKHEWFMNVKGRNLLELSLEDNSIMASLRLSYFKLP…	Glycine max cv. Williams 82	Glycine_max_v4.0
XP_006573080	CHAIN	chain	1	1379	(TIR)(NBARC)(LRR)	NLR	GCF_000004515.6	TIR-NLR	TNL	MMPESDITLSSFRLRWDVFLSFRGTDTRDTFTMSLYHALHRRGLRVFRDDDGLERGDEIQKKLLEAIEDSAAAVVVLSPDYASSHWCLDELAKICKCGRLILPVFYWVDPSHVRKQKGPFEDSFGSHANKFPEESVQQWRDAMKKVGGIAGYVLDEKCDSEKSDKLIQHLVQILLKQMRNTPLNVAPYTVGLDDRVEELKKLLDVKSNDVRVLGLYGMGGVGKTTLAKSLFNSLVVHNFERRSFITNIRSQVSKHDGLVSLQNTIHGDLSGGKKDPINDVNDGISAIKRIVQENRVLLILDDVDEVEQLKFLMGEREWFYKGSRVVITTRDREVLTKAKSYVDKHYEVKELEFSPSMELFCYHAMRRKEPAEGFLDLAKQIVEKTGGLPLALEVFGSFL…	Glycine max cv. Williams 82	Glycine_max_v4.0
XP_006573178	CHAIN	chain	1	886	(CC)(NBARC)(LRR)	NLR	GCF_000004515.6	CC-NLR	CNL	MAEAVLEVALGNLSSLIGKELELYLGFDHDLERLASLLTTIKATLEDAEEKQFSDRAIKDWLQKLKDAAHILDEILDEYATEALKLEYHEIKCGLSNKVQSSCLSAFHPNHVVFRYKIAKKMKRISERLERIAEERIKFHLTEMVSERSGIIEWRQTSSFITEPQVYGREEDTDKIVDFLIGDASHLEDLSVYPIVGLSGLGKTTLAQLIFNCERVVNHFELRIWVCVSEDFSLKRMTKAIIEATTGHASEDLDLEPLQRRLQDLLQRKRYLLVLDDVWDEVQENWQRLKSVLACGAKGASILVTTRLPKVAAIMGTMPPHELSMLSDNDCWELFKHRAFGPNEVEQVELVIIGKEIVKKCRGVPLAAKALGGLLRFKRDEKEWIYVKESNLWSLPNNE…	Glycine max cv. Williams 82	Glycine_max_v4.0
XP_006573620	CHAIN	chain	1	822	(RPW8)(NBARC)(LRR)	NLR	GCF_000004515.6	CCR-NLR	RNL	MTDPLAGAAAGELLKGALEIIRSGYEFRPTLERSRETFDSLSSRVQKIKQLNRNLDSSTEEIDKLEALVRDGKELIDKYSKVTWWRFLCFPCYQCKLKASEDALTRHTTTIEPVHIRLGMMEIQSGIKIILQTLLMSGKENIGGAIEEPECIGMEQHLNKLKIELLKDGMSVLVLTGLPGSGKTTLAKKICWDTDIKGKFGVNIFVTVSKTPNLKSIVGTVFHGCRRPVPEFQSDDDAINRLSALLLSVGGNDKNPILLVLDDVWPGSEALVDKFTVQIPYYKILVTSRVAYPRFGTKILLGQLDHNQAVALFAHYAKLNDNSPYMPEEDLLHEIVRRCMGSPLVLKVTAGSLCGQPFEMWEKKKDRLQNQSKMEFSQTDLFCHLQQSLDALEDEFHIN…	Glycine max cv. Williams 82	Glycine_max_v4.0
XP_006573928	CHAIN	chain	1	1082	(CC)(NBARC)(LRR)(LRR)	NLR	GCF_000004515.6	CC-NLR	CNL	MDVTILADAISDILGRTGSSLALPKENVKEFEDVLRKINDVVHKAKQNNSLDPNVLLWLKEVKDKVNDLNDLMDDLPHKQGNAAIISLIKTGQSMVHRHKVTQQLKKATGLLKSFATEGEKLSFTQEAKKNERKLKDISGDKFVAVGRENAKKEIVDQLKLFVKNSGNGAVSFPVVTIVGVAGIGKTKLARLVCEDEEVKALFGSPTWVQGNHETFDVESVATCVTKIVDQGNRFLLVVDGLKDEESLQKLQRKLACVSGVVLVTTRNNFVANNIAVSGAVKPYALQGLNQDESWLLFQQIRGQGSSNIKEDVERQIVWEYCGGVPMKIATAAKLIKCSESSFFRDKLEEEFLQELKFTYYHQLSMHQKLCFVYCSLFPQDHVIEAEKLIHLWMAEGFL…	Glycine max cv. Williams 82	Glycine_max_v4.0
XP_006574585	CHAIN	chain	1	859	(CC)(NBARC)(LRR)	NLR	GCF_000004515.6	CC-NLR	CNL	MAEAVVEIVLEKLNSLIQKELGLFLGFDQDIKRIANLLTSIKATLEDAEEKKFSNRDIKHWLGKLKDAARILDDILDECGPSDKVQNSYLSSFHPKHVVFHYKIAKNMKMIREKLEKIANERTEFNLTEMVRERSGVIEWRKTSSVITEPHIYGREEDKDKIIEFLVDDASHYEDLSVYPIVGLGGLGKTTLAQLIFNHEKVVHHFELRIWVCVSEDFSLRRMTKVIIEEATGRAREDMDLEPQQRGLQDLLQRKRYLLVLDDVWDDKQENWQKLKSLLACGAPGASILVTTRLSKVAEIMGTIKIPHELSLLSDNDCWELFKHQAFGPNEVEHVELEDIGKEIVKKCGGLPLAAKELGSLLRFERKKNEWLNVKERNLLELSHNGNSIMASLRLSYLN…	Glycine max cv. Williams 82	Glycine_max_v4.0
XP_006574586	CHAIN	chain	1	859	(CC)(NBARC)(LRR)	NLR	GCF_000004515.6	CC-NLR	CNL	MAEAVVEIVLEKLNSLIQKELGLFLGFDQDIKRIANLLTSIKATLEDAEEKKFSNRDIKHWLGKLKDAARILDDILDECGPSDKVQNSYLSSFHPKHVVFHYKIAKNMKMIREKLEKIANERTEFNLTEMVRERSGVIEWRKTSSVITEPHIYGREEDKDKIIEFLVDDASHYEDLSVYPIVGLGGLGKTTLAQLIFNHEKVVHHFELRIWVCVSEDFSLRRMTKVIIEEATGRAREDMDLEPQQRGLQDLLQRKRYLLVLDDVWDDKQENWQKLKSLLACGAPGASILVTTRLSKVAEIMGTIKIPHELSLLSDNDCWELFKHQAFGPNEVEHVELEDIGKEIVKKCGGLPLAAKELGSLLRFERKKNEWLNVKERNLLELSHNGNSIMASLRLSYLN…	Glycine max cv. Williams 82	Glycine_max_v4.0
XP_006574772	CHAIN	chain	1	1017	(TIR)(NBARC)(LRR)	NLR	GCF_000004515.6	TIR-NLR	TNL	MAHRTAPSWSTFTLKWIYDVFLSFRGEDTRQKFTGNLYNSLCEKGVHTFIDDEGLRRGEEITPALLNAIQNSRIAIVVFSKNYASSTFCLDKLVKILECLKEEKGRSVFPIFYDVDPSHVRHQKGTYSEALAKHEERFPDDSDKVQKWRKALYEAANLSGWHFQHGELEYKSIRKIVKEVYKRISCIPLHIADNPIGLEHAVLEVKSLLGHGSDVNIIGIYGIGGIGKTTISRAVYNLICSQFEGTCFLLDIREKAINKQGLVQLQEMLLSEVLKKKHIKVGDVNRGIPIIKRRLEKKKVLLVLDDVDKLEQLKVLAGESRWFGNGSIIIITTRDKHLLATHGVVKIYDVKPLNVAKALELFNWCAFKNHKADPLYVNIANRAVSYACGIPLALEVIGS…	Glycine max cv. Williams 82	Glycine_max_v4.0
XP_006575644	CHAIN	chain	1	1724	(TIR)(NBARC)(LRR)	NLR	GCF_000004515.6	TIR-NLR	TNL	MAKQHEEETFGFTYDVFISFRGEDTRNNFIGHLRKELSRKGMKIFFDDRDLPVGNVISPSLSKAIEESKILIIVFSKNYASSTWCLDELVKILEQSKISEMKQLVFPVFYHVDPSDVRKQTESYGEHMTKHEENFGKASQKLQAWRTALFEASNFPGHHITTRSGYEIDFIEKIVEKVQKNIAPKPLYTGQNPVGLGPRVEEVMSLLDMKPYDETVRMLGVWGLGGVGKTELAKALYDNIVQSFDAASFLADVREKLNKINGLEDLQKTLLSEMREELDTELGSAIKGMFEIKRKLKGKKVLLVLDDVDDKDKLEKLAGGRDWFGSGSRIIITTRDKDVLIAHQVDNIYQMEELDKHHSLELFCWNAFKQSHPKTGFEDVSLRAIYVAKGLPLALKVIG…	Glycine max cv. Williams 82	Glycine_max_v4.0
XP_006576198	CHAIN	chain	1	1081	(TIR)(NBARC)(LRR)	NLR	GCF_000004515.6	TIR-NLR	TNL	MEFASSSSPFSKSKTQWMYDVFINFRGEDIRKNFVSHLHSALLHAEVKTFLDDENLLKGMKSEELIRAIEGSQIAVVVFSKTYTESSLCLRELEKIIESHETRGQRVLPIFYEVDPSDVRQQKGDFGEALKAAAQKGFSGEHLESGLSRWSQAITKAANLPGWDESNHENDAELVEGIINFVLTKLDYGLSITKFPVGLESRVEKVIGFIENQSTKVCKVGIWGMGGLGKTTIAKGIYNRIHRSFIDKSFIEDVREVCETDGRGVTLLQEQLLSDVLKTKVEITSVGKGRTMIKGRLCGKRLLIVLDDVNKFGQLKDLCGNHEWFGQGSVLIITTRDLHLLDLLKVDYVYEIEEMDENESLQLFSWHAFGQPKPREDFNELARDVVAYCGGLPLALEVL…	Glycine max cv. Williams 82	Glycine_max_v4.0
XP_006576200	CHAIN	chain	1	925	(TIR)(NBARC)(LRR)	NLR	GCF_000004515.6	TIR-NLR	TNL	MEFASSSSPFSKSKTQWMYDVFINFRGEDIRKNFVSHLHSALLHAEVKTFLDDENLLKGMKSEELIRAIEGSQIAVVVFSKTYTESSLCLRELEKIIESHETRGQRVLPIFYEVDPSDVRQQKGDFGEALKAAAQKGFSGEHLESGLSRWSQAITKAANLPGWDESNHENDAELVEGIINFVLTKLDYGLSITKFPVGLESRVEKVIGFIENQSTKVCKVGIWGMGGLGKTTIAKGIYNRIHRSFIDKSFIEDVREVCETDGRGVTLLQEQLLSDVLKTKVEITSVGKGRTMIKGRLCGKRLLIVLDDVNKFGQLKDLCGNHEWFGQGSVLIITTRDLHLLDLLKVDYVYEIEEMDENESLQLFSWHAFGQPKPREDFNELARDVVAYCGGLPLALEVL…	Glycine max cv. Williams 82	Glycine_max_v4.0
XP_006576451	CHAIN	chain	1	1249	(CC)(NBARC)(LRR)	NLR	GCF_000004515.6	CC-NLR	CNL	MAAAVVGGAFLSAFLDVLFDRLASPDFVHLILGKKLSKKLLRKLETTLRVVGAVLDDAEKKQITNTNVKHWLNDLKDAVYEADDLLDHVFTKAATQNKVRDLFSRFSDRKIVSKLEDIVVRLESHLKLKESLDLKESAVENLSWKAPSTSLEDGSHIYGREKDMEAIIKLLSEDNSDGSDVSVVPIVGMGGVGKTTLAQLVYNDENLKQIFDFDFKAWVCVSQEFDVLKVTKTIIEAVTGKACKLNDLNLLHLELMDKLKDKKFLIVLDDVWTEDYVDWSLLKKPFNRGIRRSKILLTTRSEKTASIVQTVHTYHLNQLSNEDCWSVFTNHACLSSESNKNPTTLEKIGKEIVKKCNGLPLAAQSLGGMLRRKHDIGDWNNILNNDIWDLSEGECKVIP…	Glycine max cv. Williams 82	Glycine_max_v4.0
XP_006576474	CHAIN	chain	1	1219	(CC)(NBARC)(LRR)	NLR	GCF_000004515.6	CC-NLR	CNL	MAELVGGAFLSAFLNVVFDKLATDEVVDFFRGKKVDLNLLENLKSTLRVVGGVLDDAEKKQTKLSSVNQWLIELKDVLYDADDMLDEISTKAATQKKVRKVFSRFTNRKMASKLEKVVGKLDKVLEGMKGLPLQVMAGESNEPWNALPTTSLEDGYGMYGRDTDKEAIMELVKDSSDGVPVSVIAIVGMGGVGKTTLARSVFNDGNLKEMLFDLNAWVCVSDQFDIVKVTKTMIEQITQKSCKLNDLNLLQHELMDKLKDKKFLIVLDDVWIEDYDNWSNLTKPFLHGTRGSKILLTTRNENVANVVPYRIVQVYPLSKLSNEDCWLVFANHAFPLSESSGEDRRALEKIGREIVKKCNGLPLAAQSLGGMLRRKHAIRDWDIILKSDIWDLPESQCKI…	Glycine max cv. Williams 82	Glycine_max_v4.0
XP_006576493	CHAIN	chain	1	847	(CC)(NBARC)(LRR)	NLR	GCF_000004515.6	CC-NLR	CNL	MAELFLFSIAESLITKLASHAFQEASRVVGLYHHLRDLKKTLSLVKAVLLDAEQKQEHNHELQEWLSQLKSVFYDAQDVLDEFECQTLRKHVLKAHGTIKDEVSHFFSSSNPLVFRSKMAQQIKDVSKRLDKVAADRHKFGLRIIDVDTRVVHRRDTSRMTHSRVSDSDVIGREHDKEKIIELLMQQNPNDHDKSLSVIPIVGIGGLGKTTLAKFVFNDKRIDECFSLKMWVCVSDDFDINQLIIKIINSANDASAPLRQQNLNMVDLEQLQNHLRSKLAGQKFLLVLDDVWNDDRVKWVELRNLIQEGVAGSKILVTTRIDSIASMMGTVTSHKLQSLSPENSLSLFVKWAFKEGEEEKHPHFVNIGKEIVNKCKGVPLAVRTLGSLLFSKFEANEWE…	Glycine max cv. Williams 82	Glycine_max_v4.0
XP_006576565	CHAIN	chain	1	1127	(TIR)(NBARC)(LRR)	NLR	GCF_000004515.6	TIR-NLR	TNL	MPSDREIDHFDFLSQWPSAIPVLKRIYEVFLSFRGEDTRASFTSHLYTALLNAGIIVFKDDESLLRGDQIAPSLRLAIEQSRISVVVFSRNYAESRWCLDELEKIMECHRTIGQVVVPVFYDVDPSEVRHQTGEFGRTFEKLSDRILKEKQEVVPGWQDSKKNMLSRWKELRSTIRSSERWKELLWKTTVQSWKEALREAAGISGVVVLNSRNESEAIKSIVENVTHLLDKRELFVADNPVGVEPRVQEMIQLLDLKSSNHVLLLGMWGMGGIGKTTTAKAIYNKIGRNFEGRSFLAHIREVWGQDTGKICLQKQILFDICKQTETIHNVESGKYLLKQRLCHKRVLLVLDDVSELEQLNTLCGSREWFGRGSRIIITSRDKHILRGKGVDKVYIMKGM…	Glycine max cv. Williams 82	Glycine_max_v4.0
XP_006576576	CHAIN	chain	1	1128	(TIR)(NBARC)(LRR)	NLR	GCF_000004515.6	TIR-NLR	TNL	MPTEIAMNNRRYEVFMSFRGEDTRATFTSHLYAALQNAGIIVFKDDESLPRGDQISDSLLLAIEQSQISVVVFSTNYADSRWCLQELEKIMNCKRTIGQVVLPVFYDVDPSQVRYQTGHFGESFQNLSNRILKDDDEKAVGEGESDKEYMMSRVLISRWRKVLREAASIAGVVVLNSRNESETIKNIVENVTRLLDKIELPLVDNPVGVESRVQDMIERLDLNHKQSNSNDVLLLGIWGMGGIGKTTIAKAIYNKIGRNFEGRSFLEQIGELWRQDAIRFQEQLLFDIYKTKRKIHNVELGKQALKERLCSKRVFLVLDDVNDVEQLSALCGSREWFGSGSRIIITTRDKHILRGDRVDKMYTMKEMDESESIELFSWHAFKQASPREGFTELSNDVIE…	Glycine max cv. Williams 82	Glycine_max_v4.0
XP_006576644	CHAIN	chain	1	1037	(TIR)(NBARC)(LRR)	NLR	GCF_000004515.6	TIR-NLR	TNL	MEFASSSSPFSKSKPQFMYDVFINFRGEDTRKKFVCHIYKALSNAGINTFIDEENIQKGMTLDELMTAIEGSQIAIVVFSKTYTESTWCLRELQKIIECHENYGQRVVPVFYHIDPSHIRHQEGDFGSALNAVAERRHSGEDLKSALSNWKRVLKKATDFSGWNERDFRNDAELVKEIVNDVLTKLEYEVLPITRFPVGLESQVQEVIRFIETTTYSCIIGIWGMGGSGKTTTAKAIYNQIHRSFMDKSFIEDIREACKRDRGQIRLQKQLLSDVLKTKVEIHSIGRGTTVIENRLSKKRLLIVLDDVNKSGQLKALCGNLQWIGEGSVIIITTRDKHLFTGLKVDYVHEMKEMHANESLELLSWHAFREAKPKEDFNELARNVVAYCGGLPLALEDLG…	Glycine max cv. Williams 82	Glycine_max_v4.0
XP_006576646	CHAIN	chain	1	905	(TIR)(NBARC)(LRR)	NLR	GCF_000004515.6	TIR-NLR	TNL	MEFASSSSPFSKSKPQFMYDVFINFRGEDTRKKFVCHIYKALSNAGINTFIDEENIQKGMTLDELMTAIEGSQIAIVVFSKTYTESTWCLRELQKIIECHENYGQRVVPVFYHIDPSHIRHQEGDFGSALNAVAERRHSGEDLKSALSNWKRVLKKATDFSGWNERDFRNDAELVKEIVNDVLTKLEYEVLPITRFPVGLESQVQEVIRFIETTTYSCIIGIWGMGGSGKTTTAKAIYNQIHRSFMDKSFIEDIREACKRDRGQIRLQKQLLSDVLKTKVEIHSIGRGTTVIENRLSKKRLLIVLDDVNKSGQLKALCGNLQWIGEGSVIIITTRDKHLFTGLKVDYVHEMKEMHANESLELLSWHAFREAKPKEDFNELARNVVAYCGGLPLALEDLG…	Glycine max cv. Williams 82	Glycine_max_v4.0
XP_006576824	CHAIN	chain	1	858	(CC)(NBARC)(LRR)	NLR	GCF_000004515.6	CC-NLR	CNL	MAESFLFSIAESLLSKLASQAYEEASRVLGLYDHLKNLKDTLSLVQAVLLDADQKQEKNHELREWLRQLKRVFFDAENVLDEFECQTLQNQVIKAHGTTKDKVSHFLSTSNPLVFRYKMAQQIKDISMRLDKVAADRHKFGLQPIDVDTRVVHRREMREMTYSHVNDSDVIGREQDKGEIIELLMQQNPNDDHKSLSVIPIVGMGGLGKTTLAKFVFNDKGINKCFPLKMWVCVSDDFDLKQLIIKIINSADDSVFLADAPDRQKNLNKMDLEQLQNQLRNKLADQKFLLVLDDVWNEDRVKWVGLRNLIHVGAAAGSKILVTTRSHSIASMMGTASSHILQGLSLEDSWSLFVRWAFNEGEEENYPQLINIGREIVKKCRGVPLAVRTLGSLLFSKFE…	Glycine max cv. Williams 82	Glycine_max_v4.0
XP_006578494	CHAIN	chain	1	855	(CC)(NBARC)(LRR)	NLR	GCF_000004515.6	CC-NLR	CNL	MEAIVRIVLQNLNSFSQEEFGIIWNLKDDIQRMKRTVSAIKAVCQDAGAKANNLQVSNWLEELKDVLYDADDLLEDISIKVLERKAMGGNSLLREVKIFFSHSNKIVYGFKLGHEMKEIRKRLEDIAKNKTTLQLTDCPRETPIGCTEQRQTYSFVRKDEVIGREEEKKLLTSYLLHPDASVADNVCVVPIVGIGGLGKTTLAQLVYNDNAVQRYFEEKLWVCVSDEFDIKKIAQKMIGDDKNSEIEQVQQDLRNKIQGRKYLLVLDDVWNEDRELWLKLKSLVMEGGKGSIIIVTTRSRTVAKIMATHPPIFLKGLDLERSLKLFSHVAFDGGKEPNDRELLAIGRDIVKKCAGVPLAIRTIGSLLYSRNLGRSDWLYFKEVEFSQIDLQKDKIFAIL…	Glycine max cv. Williams 82	Glycine_max_v4.0
XP_006579882	CHAIN	chain	1	808	(NBARC)(LRR)	NLR	GCF_000004515.6	CC-NLR or CCR-NLR or CCG10-NLR	NL	MEETTERVALQERLRMMSSEIVEKGQSSESNKQILRSTLKDNAPVVLEIKQYNEHLNPPREEINTLIGEKDAKEKFVCKCFSKCLSLFLCRFGQKRGHSFAGGEKQALVAKDIEENLYKMREILELLSKGSFEKNLGGVGGPMKCPFGVPQKPEFTVGLDEPLSKLKVEVLRDGVSVVLLTGLGGTGKTTLATKLCWDEQVKGKFSENIIFVTFSKTPQLKIIVERLFEHCGCQVPDFQSDEDAVNQLGLLLRQIGRSSVLLVLDDVWPGSEALVEKFKVQIPEYKILVTSRVAFSSFGTQCILKPLVHEDAVTLFRHYALLEEHGSSIPDEELVQKVVRICKGLPLAVKVIGRSLSHQPSELWLKMVEELSQHSILDSNTELLTCLQKILNVLEDDPV…	Glycine max cv. Williams 82	Glycine_max_v4.0
XP_006579883	CHAIN	chain	1	687	(NBARC)(LRR)	NLR	GCF_000004515.6	CC-NLR or CCR-NLR or CCG10-NLR	NL	MEDTAQQIKRPFGVPEGPEFTVGLDVPLSELKVELLKEGVSIIMLTGLGGSGKTTLATKLCWDEQVIGKFKENILFVTFSKKPKLKIIVERLFEHCGYQVPEFQSDEDAVNQLGLLLRKIDASPMLLVLDDVWPGSEALVEKFKVQISDYKILVTSRIAFHRFGTPFILKPLVHNDAITLFRHHALLEKNSSNIPDEDLVQKVVRHCKGLPLAIKVIGRSLSNRSYEMWQKMVEEFSHGHTILDSNIELITSLQKILDVLEDNHIIKECFMDLALFPEGQRIPVAALVDMWVELYGLDNDGIATAIVKKLASMNLANVLVTRKNTSDTDSYYYNNHFIILHDILRDFAIYQSNQEQVEQRKRLMIDITENKPKWWPREKQQGLMIRVLSNIFGWRVEQK…	Glycine max cv. Williams 82	Glycine_max_v4.0
XP_006580204	CHAIN	chain	1	989	(NBARC)(LRR)	NLR	GCF_000004515.6	CC-NLR or CCR-NLR or CCG10-NLR	NL	MSGLEVVAPLVGEVGAHGIGELHSTIASKIASSRNLDDNYNILLKDMEMLLAIKKDKEREVQRNNHKDTTNAYKLWTNRVSDAAEEVQKLKVKYEEKMLPWWRIQRRSHLSEEMEKKCNYVRELKKDECLRDFLVDKPPEPVLKELNVPQISGYPTLQGALKNMLGLLKNNKIKVIGVCGTKGVGKTTIMQNLNNNEEVAKLFEIVIFVKATADDHKLQEKIANRLMLDIETNKKHSGDVARRIHKELEKKKYLLILDEVEDAINLEQLGIPSHVNNGGKVVIATRLPRVYKLNKVQRVIKVMELSPEEAWKMFRDTVHAFNPKIDSLEIQPIAKLVCKRCSRLPLLIYNIANSFKLKESASSWSAGLEDLKPWPELQNQGLEELYSCLKFCYDELKDK…	Glycine max cv. Williams 82	Glycine_max_v4.0
XP_006580205	CHAIN	chain	1	765	(NBARC)(LRR)	NLR	GCF_000004515.6	CC-NLR or CCR-NLR or CCG10-NLR	NL	MSGLEVVAPLVGEVGAHGIGELHSTIASKIASSRNLDDNYNILLKDMEMLLAIKKDKEREVQRNNHKDTTNAYKLWTNRVSDAAEEVQKLKVKYEEKMLPWWRIQRRSHLSEEMEKKCNYVRELKKDECLRDFLVDKPPEPVLKELNVPQISGYPTLQGALKNMLGLLKNNKIKVIGVCGTKGVGKTTIMQNLNNNEEVAKLFEIVIFVKATADDHKLQEKIANRLMLDIETNKKHSGDVARRIHKELEKKKYLLILDEVEDAINLEQLGIPSHVNNGGKVVIATRLPRVYKLNKVQRVIKVMELSPEEAWKMFRDTVHAFNPKIDSLEIQPIAKLVCKRCSRLPLLIYNIANSFKLKESASSWSAGLEDLKPWPELQNQGLEELYSCLKFCYDELKDK…	Glycine max cv. Williams 82	Glycine_max_v4.0
XP_006582229	CHAIN	chain	1	1143	(TIR)(NBARC)(LRR)	NLR	GCF_000004515.6	TIR-NLR	TNL	MASNTIIQYSSSSSHSIITTYDVFVSFRGEDTRNNFTAFLFDALSQNCINAFKDDADLKKGESIAPELLQAIEGSRLFVVVFSKNYASSTWCLRELAHICNCTIEASPGRVLPIFYDVDPSEVRKQSAYYGIAFEEHEGRFREDKEKMEEVLRWREALTQVANLSGWDIRNKSQPAMIKEIVQNIKYILGPKFQNPPNGNLVGMESSVEELEKCLALESVSDVRVVGISGMGGIGKTTLARALYEKIADQYDFHCFVDDVNNIYRHSSSLGVQKQLLSQCLNDENLEICNVSKGTYLVSTMLRNKRGLIVLDNVGQVEQLHMFTQSRETLLRECLGGGSRIIITSRDEHILRTHGVNHVYQVQPLSWDNAVKLFCINAFKCTYIMSDYEMLTHGVLSHA…	Glycine max cv. Williams 82	Glycine_max_v4.0
XP_006582232	CHAIN	chain	1	778	(TIR)(NBARC)(LRR)	NLR	GCF_000004515.6	TIR-NLR	TNL	MASKAIIQYSSSSSSSHAIITTYDVFVSFRGEDTRNNFTAFLFDALFENGIHAFKDDTHLQKGESIAPELLLAIQGSRLFVVVFSKNYASSTWCLRELAHICNCTIEASPSRVLPIFYDVDPSEVRKQSGYYGIAFAEHEERFREDKVKMEEVQRWREALTQMANLSGWDIRNKSQPAMIKEIVQKINYILGPKFQNLPSGNLVGMESRVEELEKCLALESVTDVRVVGISGMGGIGKTTLALALYEKIAYQYDDVNKIYQHYGSLGVQKQLLDQCLNDENLEICNVSRGTYLIGTRLRNKRGLIVLDNVSQVEQLHMFTGSRETLLRECLGGGSRIIIISRDEHILRTHGVNHVYRVRPLNQDNAVQLFCNNAFKCDYIMSDYKMLTHDALWHAQGHP…	Glycine max cv. Williams 82	Glycine_max_v4.0
XP_006583154	CHAIN	chain	1	1090	(TIR)(NBARC)(LRR)	NLR	GCF_000004515.6	TIR-NLR	TNL	MPYSYSFRVVSHTIIKHVLVCLLLAIAKIDNNNSSNPVTCFTCRPNDTPQIKYDVFVSFSGADIRQDFLSHLVEGFYRRQIHAFVDYKILKGDQLSEALLDAIEGSLISLIIFSENYASSHWCLFELVKIVECRKKDGQILLPIFYKVDPSNVRYQKGTYGDAFAKHEVRHNLTTMQTWRSALNESANLSGFHSSTFRDEAELVKEIVKCVSLRLNHVHQVNSKGLVGVGKRIAHVESLLQLEATDVRVIGIWGMGGIGKTTIAQEVYNKLCFEYEGCCFLANIREESGRHGIISLKKKLFSTLLGEEDLKIDTPNGLPQYVERRLRRIKVLIILDDVNDSEQLEILAGTRDWFGLGSRIIITTRDKQVLAKESANIYEVETLNFDESLRLFNLNAFKE…	Glycine max cv. Williams 82	Glycine_max_v4.0
XP_006583266	CHAIN	chain	1	2384	(NBARC)(LRR)(LRR)	NLR	GCF_000004515.6	UNDETERMINED	NL	MDAVSSALLEPVTNSLLDLLKKQLDYIHYSRNFDELRECVKQLKLVKEKVDHQCEEAFKNGHEIEGKAREWLGKVGKFETEVEKYWNDDGHKKTRFSNYLFPYFRHRLGRLAKKMAVEGKKITDDCPKSDEIAHRVYVTSNDAIFSNNDLMDFGSRKSIMEQIMATLVEDPTVKMIGVYGRSGVGKSTLIKAIAKIARDKKLFNVVAFSEITDNPNLKQVQEDIAYPLGLKLEGEGENVRADHLRRRLKKEKENTLIILDDLWDRLDLNRLGIPLDGDVEDKQGPKGPTKEKSLGDYKGCKILLTSRKQNVLTDKMEVKLTFCVEELDEKDALKLFRKEAGIHGEMSKSKQEIVKKYCSGLPMAIITVGRALRDKSDSEWEKLKNQDLVGDQNPMEISV…	Glycine max cv. Williams 82	Glycine_max_v4.0
XP_006583272	CHAIN	chain	1	2463	(NBARC)(LRR)(LRR)(LRR)(LRR)(LRR)	NLR	GCF_000004515.6	UNDETERMINED	NL	MESVLSPIVERTFNFAVDPIIRQLAYILRCRQNVDELLTSFESLELEKESIDRRCDQAQNNLQNIEAKVKEWSRKVDEFKTELEKFRNDEGHTKTGLSNVLFLFPYFWNRHRLGRQAKKMAEIVKNLIDESAKFNDVSYTDNLTFNDFTLSNPGYMGFASRHSTVEKIIAKLEDSSVRMIGLHGSGGMGKTTLIKAIAKKAMEKKLFNVVAVSEITANPNPQKIQEDIAYRLGLRLEGEGENARAHRLMTRLKQEKENTLIILDDLWDRLDLNKLGIPLDGDVDDNDLNTKTSNAKQGPKEVTKEKSLGDYKGCKILLTSRDKNVLTDKMEVKSTFCVEELDDDDALRLFRKEARIQGEMSKWKQEIVKKYCAGLPMAIVTVGRALREKSDSEWEKLKN…	Glycine max cv. Williams 82	Glycine_max_v4.0
XP_006583273	CHAIN	chain	1	2430	(NBARC)(LRR)(LRR)(LRR)	NLR	GCF_000004515.6	UNDETERMINED	NL	MESVLSPIVERTFNFAVDPIIRQLAYILRCRQNVDELLTSFESLELEKESIDRRCDQAQNNLQNIEAKVKEWSRKVDEFKTELEKFRNDEGHTKTGLSNVLFLFPYFWNRHRLGRQAKKMAEIVKNLIDESAKFNDVSYTDNLTFNDFTLSNPGYMGFASRHSTVEKIIAKLEDSSVRMIGLHGSGGMGKTTLIKAIAKKAMEKKLFNVVAVSEITANPNPQKIQEDIAYRLGLRLEGEGENARAHRLMTRLKQEKENTLIILDDLWDRLDLNKLGIPLDGDVDDNDLNTKTSNAKQGPKEVTKEKSLGDYKGCKILLTSRDKNVLTDKMEVKSTFCVEELDDDDALRLFRKEARIQGEMSKWKQEIVKKYCAGLPMAIVTVGRALREKSDSEWEKLKN…	Glycine max cv. Williams 82	Glycine_max_v4.0
XP_006583274	CHAIN	chain	1	2489	(NBARC)(LRR)(LRR)(LRR)(LRR)	NLR	GCF_000004515.6	UNDETERMINED	NL	MNYLNKVGEKAFGCVLDLGIRHVAYIFSYGKKVDELNNSIKDLGHAKERVDHLRDEAKKNLHNIEGQVTEWFRKVEECKTEVEEFGNDEGHRKTRLLHDLFPYLWNRYRLGKQAVEMTEDVKNLIDECSKFKEVAYRENITSNDVTLSNAGYVEFGSRKSILEGVMAQLEDSTVRMIGLHGPGGVGKSTLIKDIAKKSLDKKLFDVVVKLEITANPNLQKIQEEIAYVLGLRLEGEGENVRADCLRRRLKQEKESILVILDDLWDRLDLNKLGVPLDGDVDHNDLSKKTLDGDVDHNDLSKKTSKAKMGPKEANKEKSLGDCKGCKILLTSRDKNVLTDKMEVKSTFCVEELDDDDALRLFQKEARIQGEMSKWKQEIVKKYCAGLPMAIVTVGRALRD…	Glycine max cv. Williams 82	Glycine_max_v4.0
XP_006583276	CHAIN	chain	1	2458	(NBARC)(LRR)(LRR)(LRR)(LRR)	NLR	GCF_000004515.6	UNDETERMINED	NL	MEAVSSALLEPVTNSVLDLLKKQVDYIRYRRNFDELDECVKQLKLEKARVDHQCDEAVKNGHKIEGKAREWLGKVGKFETEVEKYWNDDGHKKTRFSNCLFPYFRHRLGRLAKKMAVEGKKITDDCPKSAEIAYRVNVTSNDAILSNTDLMDFGSRKSIMEQIMATLEDPTVKMIGVHGPGGVGKSTLIKAIAEIARDKKLFNVVAFSEITVNPNLKKVQEDIAYVLGLRLEGEGENVRADHLRRRLKKEKENTLIILDDLWDRLDLNRMGIPLDGDVDDNDKQGLKGPTKEKSLGDYKGCKILLTSRNKNVLTDKMEVKSTFCVEELDEKDALKLFRKEARIQGEMSQWKQEIVKKYCAGLPMAIVTVGRALRDKSDSEWEKLKKQDLVGIQNSMEIS…	Glycine max cv. Williams 82	Glycine_max_v4.0
XP_006583342	CHAIN	chain	1	2597	(NBARC)(LRR)(LRR)	NLR	GCF_000004515.6	UNDETERMINED	NL	MGSLIVVCHLFLTSPRLKAWLKDQWIHLKSYEARVRELECVVQKLKKKRDVIQHTIDEEEHRRGREIHVEVEEWKDRVDKLFFKYEDFKNDRYRELAEFNLLQSGYLPKPGIRYGRSREAYAIIREANGLLQTAKFDTLSYWPGPPSMAAFFSNVGYESYPSREETMRKIIEELEDPSVRMIGLHGLSGVGKTTLVKEVVKKALKDKMFDVVTMASLTKNPDIRKIQGQIADTLGVTLDEESDIARAARIQKILKNDKKNTLVILDDLWDKMDLNMLGIPYEIDNGSSQRNVTEGKSFGTDGFKNSKEGKALNDLSATRVKKEETFSQYKGCKILMISESKQALLRQMEGKANCILSLEVLKEKEAHMLFKKKAGIGDKNSEFENLAAQIANKCNGLPM…	Glycine max cv. Williams 82	Glycine_max_v4.0
XP_006583345	CHAIN	chain	1	2375	(NBARC)(LRR)(LRR)(LRR)	NLR	GCF_000004515.6	UNDETERMINED	NL	MQFVGIFVQVLPHLKSVCLHLKSGLGYLKLLPYELWRYESIVKELDRGFNNLQRERKRIGHKVKEEENRYGRAIDDDVIKWLQEADKIISEYDDFRLDEDSPYAVFCDGYLPKPSIRFRLSRIAVDLARRGNVLLQSANPDWLGRSSTDADFQSFASRNQTKKRIVDALADSNVGVIGVYGWSGVGKTSLIKEVAKEVKGKMFDVVIMVNVSFPEIRNIQGQIADRLGMILEEESESGRAARIRERLKNPKEKTLIILDDMEVKLDFGMLGIPFDDTVGSQMNNKKKNPLAHHKYAMKTEEFEASSLMKIEEPIARYTGCKILMISDSEQLLISQMGGKGIQTFSVEALTDKEAKKMFMTMAEIIPLMEKKAETMFKTMAEIIALREMEAETMSKIMTE…	Glycine max cv. Williams 82	Glycine_max_v4.0
XP_006583346	CHAIN	chain	1	2374	(NBARC)(LRR)(LRR)(LRR)	NLR	GCF_000004515.6	UNDETERMINED	NL	MQFVGIFVQVLPHLKSVCLHLKSGLGYLKLLPYELWRYESIVKELDRGFNNLQRERKRIGHKVKEEENRYGRAIDDDVIKWLQEADKIISEYDDFRLDEDSPYAVFCDGYLPKPSIRFRLSRIAVDLARRGNVLLQSANPDWLGRSSTDADFQSFASRNQTKKRIVDALADSNVGVIGVYGWSGVGKTSLIKEVAKEVKGKMFDVVIMVNVSFPEIRNIQGQIADRLGMILEEESESGRAARIRERLKNPKEKTLIILDDMEVKLDFGMLGIPFDDTVGSQMNNKKKNPLAHHKYAMKTEEFEASSLMKIEEPIARYTGCKILMISDSEQLLISQMGGKGIQTFSVEALTDKEAKKMFMTMAEIIPLMEKKAETMFKTMAEIIALREMEAETMSKIMTE…	Glycine max cv. Williams 82	Glycine_max_v4.0
XP_006583492	CHAIN	chain	1	1171	(TIR)(NBARC)(LRR)	NLR	GCF_000004515.6	TIR-NLR	TNL	MASTCSYVVGCASSSSLSVTKKYDAFITFRGDDTRSDFASHLHAALRRNNVDTYIDYRIEKGAKIWLEIERAIKDSTLFLVIFSENYASSSWCLNELLQLMQCKKQEENVHVIPVFYKIDPSQVRKQSENYHVAFAKHKKDGKVSEEKMQKWKDALSEAANLSGFHSNTYRTEPDLIEDIIKVVLQKLDHKYPNDFRGPFISNENYTNIESFLNINSKEVRIIGIWGMGGIGKTTLAAAIFHKVSSHYEGTCFLENVAEESKRHDLNYVCNKLLSQLLREDLHIDTLKVIPSIVTRKLKRKKVFIVLDDVNTSELLEKLVGVGREWLGSGSRIIVTTRDKHVLIREVVDKIHEVKKMNFQNSLELFSLNAFGKTYPEKGYEELSKRAMDYAKGIPLALK…	Glycine max cv. Williams 82	Glycine_max_v4.0
XP_006585198	CHAIN	chain	1	991	(NBARC)(LRR)	NLR	GCF_000004515.6	CC-NLR or CCR-NLR or CCG10-NLR	NL	MSGVEVVAPLVGEVGALGVGELHTTIASKIASSRNLDDNYNILLKDMEKLLAIKKDKEREIQRNNHKDTTNAYKLWTNRVSDAAEEVQKLKVKYKEKMLPWWRIRRRSRLSENMVKKSNCVRELVKDECLRDFLVDKPPEPVLKELNVPRISGYPTLQDALEKTLGLLRNNKIKVIGVCGTKGVGKTTIMRNLNNNEEVAKLFEIVIFVKATTDDHMLQEKIANRLMLDIGTNKEHSDDVARRIHKELEKKKYLLILDEVEDAINLEQLGIPTGINGSKVVIATRFPRVYKLNRVQRLVKVEELTPDEAWKMFRDTVHAFNPKIDSLDIQPIAQLVCQRCSCLPLLIYNIANSFKLKESASSWSVGLEDLKPWPELQNQGLQELYSCLKFCYDELKDKK…	Glycine max cv. Williams 82	Glycine_max_v4.0
XP_006585845	CHAIN	chain	1	894	(CC)(NBARC)(LRR)	NLR	GCF_000004515.6	CC-NLR	CNL	MADGVVAFLLQNLSRLLEDELKLFSGVEDKISSLCNELKFIDIFLKSSEGKSNDKVVKEVVSQIRDVAYKAEDVVDTYIANITKHRTRNTLSMLFHFKERFMVLHKVDAEIEKIKICIDEIYKNKERYGIRESEYKSEEEEAETLRKRRRDVEEEDVVGLVHDSSVVIKQLTMESDSCRKVVSIIGMGGLGKTTLARKIYNNNQVSELFTCRAWGYVSNDYRARELLLSLLKCLLSTDEYNDLFKKRMDGGGEDISEEELKKKVAEWLKGKKYLVVLDDIWETQVWDEVKGAFPDDQRGSRILITSRDKEVAYYIGTKSPYYLPFLNKGESWELFSKKVFRGEECPSNLQPLGRSIVEICGGLPLAIVVLAGLVARKEKSEREWKRIKEVSWHLTQEKT…	Glycine max cv. Williams 82	Glycine_max_v4.0
XP_006585989	CHAIN	chain	1	1430	(TIR)(NBARC)(LRR)	NLR	GCF_000004515.6	TIR-NLR	TNL	MPYKSPPESDVTAPTPGAFRLRWDVFLSFRGIDTRDTITKGLYSSLEARGVRVFLDDVGLERGEEIKQGLMEAIDDSAAFIVIISESYATSHWCLEELTKICDTGRLVLPVFYRVDPSHVRDQKGPFEAGFVEHERRFGKNEVSMWREAFNKLGGVSGWPFNDSEEDTLIRLLVQRIMKELSNTPLGAPKFAVGLDERVEKLMKVLQVQSNGVKVLGLYGMGGVGKTTLAKALFNNLLNHFEHRCFISNVREVSSKQDGLVSLRTKIIEDLFPEPGSPTIISDHVKARENRVLLVLDDVDDVKQLDALIGKREWFYDGSRVIITTRDTVLIKNHVNELYEVEELNFDEALELFSNHALRRNKPPENFLNLSKKIVSLTGRMPLALEVFGSFLFDKRRVE…	Glycine max cv. Williams 82	Glycine_max_v4.0
XP_006585990	CHAIN	chain	1	1429	(TIR)(NBARC)(LRR)	NLR	GCF_000004515.6	TIR-NLR	TNL	MPYKSPPESDVTAPTPGAFRLRWDVFLSFRGIDTRDTITKGLYSSLEARGVRVFLDDVGLERGEEIKQGLMEAIDDSAAFIVIISESYATSHWCLEELTKICDTGRLVLPVFYRVDPSHVRDQKGPFEAGFVEHERRFGKNEVSMWREAFNKLGGVSGWPFNDSEEDTLIRLLVQRIMKELSNTPLGAPKFAVGLDERVEKLMKVLQVQSNGVKVLGLYGMGGVGKTTLAKALFNNLLNHFEHRCFISNVREVSSKQDGLVSLRTKIIEDLFPEPGSPTIISDHVKARENRVLLVLDDVDDVKQLDALIGKREWFYDGSRVIITTRDTVLIKNHVNELYEVEELNFDEALELFSNHALRRNKPPENFLNLSKKIVSLTGRMPLALEVFGSFLFDKRRVE…	Glycine max cv. Williams 82	Glycine_max_v4.0
XP_006585991	CHAIN	chain	1	1396	(TIR)(NBARC)(LRR)	NLR	GCF_000004515.6	TIR-NLR	TNL	MPYKSPPESDVTAPTPGAFRLRWDVFLSFRGIDTRDTITKGLYSSLEARGVRVFLDDVGLERGEEIKQGLMEAIDDSAAFIVIISESYATSHWCLEELTKICDTGRLVLPVFYRVDPSHVRDQKGPFEAGFVEHERRFGKNEVSMWREAFNKLGGVSGWPFNDSEEDTLIRLLVQRIMKELSNTPLGAPKFAVGLDERVEKLMKVLQVQSNGVKVLGLYGMGGVGKTTLAKALFNNLLNHFEHRCFISNVREVSSKQDGLVSLRTKIIEDLFPEPGSPTIISDHVKARENRVLLVLDDVDDVKQLDALIGKREWFYDGSRVIITTRDTVLIKNHVNELYEVEELNFDEALELFSNHALRRNKPPENFLNLSKKIVSLTGRMPLALEVFGSFLFDKRRVE…	Glycine max cv. Williams 82	Glycine_max_v4.0
XP_006586027	CHAIN	chain	1	1231	(TIR)(NBARC)(LRR)(TRANSPOSON)	NLR	GCF_000004515.6	TIR-NLR	TNLO	MTQQSCSSSSTCEWTYDVFLSFRGDDTRSGFTGSLYKSLCDQGIHTFMDDEGLRRGEEIRHALFKAIQQSRIAIVVFSENYASSTYCLEELVMILECIMKKGRLVWPVFYGVTPSYVRHQKGSYGKALDKLGERFKNDKEKLQKWKLALQEAANLSGSHFKLKHGYEHEVIQKIVEEVSRKINRSPLHVANYPIGLESRVQEVNSLLDVGSNQGVSMVGIYGIGGIGKTAIACAVYNLIADQFEGQCFLGDIREKSKHGLVELQETILSEMVGEKSIKLGSTNRGKAVLKSKLQRKKVLLILDDVDRLEQLKALAGDPSWFGHGSRIIVTTTDKHLLRVHGVERRYEAKGLDDKEALELFSWHAFKSNEVSPSYMDISKRAVLYSNGLPLALEIIGSNL…	Glycine max cv. Williams 82	Glycine_max_v4.0
XP_006586033	CHAIN	chain	1	920	(TIR)(NBARC)(LRR)	NLR	GCF_000004515.6	TIR-NLR	TNL	MNEQQRITDVASSSNSSSMSSSKQYDVFLSFRGEDTRRSFTSHLYESLNEVKVQTYIDDRLEKGEEISPTLTKAIENSRVSIVIFSENYASSKWCLGELIKIMESKKEKGQIVIPVFYNIDPSHVRKQTGSYEQAFEKHEGEPRCNKWKTALTEAAGLAGFDSRNYRTDPELLKDIVGAVLRKLPPRYQNQRKGLIGIEDHCKQIESLLKIGSSEVKTLGIWGMGGIGKTTLATTLYDKLSHKFEDACFLANLSEQSDKPKNRSFGNFDMANLEQLDKNHSRLQDKKVLIILDDVTTSEQLDKIIPDFDCDFLGPGSRVIVTTRDKQILSRVDEIYPVGEWSFDKSLQLFCLTAFGEKQPNDGYADLSRMVVSYCKGIPLALKVLGASLRSRSKEIWEC…	Glycine max cv. Williams 82	Glycine_max_v4.0
XP_006586093	CHAIN	chain	1	903	(CC)(NBARC)(LRR)	NLR	GCF_000004515.6	CC-NLR	CNL	MQKLQEIAVSLAVDYLLPPLKKAVNSVMEVPKDAADMKDKLDEIQAMIHDVDKMAAAEEGNSRDGLKAKVKQLVETSFCMEDIVDEYIIHEERQLAHDPGCASLPCKAIDLVKTTASRLQFAYLNQDVKSEFRGIKERNKSEDCSQIQSPGGPQNITFDNLRMAPMFLKEAEVVGFDSPRHTLERWLKEGRKKLTVISVVGMGGSGKTTLAKKVFDKVQTHFTRHVWITVSQSYTIEGLLLKFLEAEKEKDPSQRVYSTMDKASLIHEVRNHLSCNSYVVVFDDVWNENFWEEMKFALVDVENGSRIIITTRHREVAESCRTSSLVQVHELQPLTDDKSFELFCKTAFGSELDGHCPNNLKDISTEIVKKCGGLPLAIVATGGLLSRKSRDAREWQRFS…	Glycine max cv. Williams 82	Glycine_max_v4.0
XP_006586109	CHAIN	chain	1	906	(CC)(NBARC)(LRR)	NLR	GCF_000004515.6	CC-NLR	CNL	MEKLQEIAVSLAVDYLLPPLKKAVNSVMEVPKDAADMKDKLDGIQAMIHDVDKMAAAEEGNSRDGLKAKVKQLVETSFCMEDLVDEYIIHEERQLADDPGCASLHCKAIDFVKTTASRLQFAYMNQDVKSEFRGIKERNKSEDCYQIHSSGGPQNITFDNLRMAPMFLKEAEVVGFDSPRDTLERWLKEGPEKLTVVSVVGMGGSGKTTLAKKVFDKVQTHFTRHVWITVSQSYTIEGLLLKFLEALLKFLEAEKGKDPSQSVYSTMDKASLIHEVRNHLSCNIYVVVFDDVWNENFWEEMKFALVDVENGSRIIITTRHREVAESCRTSSLVQVHELQPLTDDKSFELFCKMAFGSELDGHCPNNLKGISTEIVKKCEGLPLAIVATGGLLSRKSRDA…	Glycine max cv. Williams 82	Glycine_max_v4.0
XP_006586404	CHAIN	chain	1	1137	(TIR)(NBARC)(LRR)	NLR	GCF_000004515.6	TIR-NLR	TNL	MAASNSAAVVGNASSSLSLSVTKKYDVFISFRGEDTRGDFTSHLHAALGRSSIETYIDYRIQKGEEVWVELVKAIKGSTLFLVIFSENYANSSWCLNELVELMECRKQEEEVHVIPVFYKIDPSQVRKQTGSYRAAVANQKWKDALYEAANLSGFHSHTYRTETDLIEDIIKVVLQKLNHKYTYDFRGLFISDENYTSIESLLKIDSMEVRVIGIWGKGGIGKTTLAAAIFHKVSFQYEGTCFLENVAEESKRHGLNYACNKLFSKLLREDINIDTNKVIPSNVPKRLRRKKVFIVLDDVNTPQLLENLVGAGAEWLGAGSRVIVTTRDRHVLKSRGVEKIHEVKEMNFHNSLKLFSLNAFGKTYPTEEYEELSKRVMVYAKGIPLALKVLGSFLRSKS…	Glycine max cv. Williams 82	Glycine_max_v4.0
XP_006586820	CHAIN	chain	1	1006	(CC)(NBARC)(LRR)	NLR	GCF_000004515.6	CC-NLR	CNL	MAEFTLETVLRNLNTLVQKELPLFLGFDKDLERLATLFTTIKAALEDAEEKQFSDRAMKDWLGKLKDAALILDDIIDECAYEGLALENQRVKSGPSDKVQGSCLSSFNPKRVVFRYKIATKMKGINERLIEIAEERKKFHLTELVRERRSEVIQLRQTGSSITETQVFGREEDKNKILDFLIGDATHSEELSVYPIAGVGGLGKTTVAQLIFNHERVVNHFELRMWVCVSEYFSLKRVTKAIIEAAGHTCQDLDLESQQRRLHDLLQRKRYLLVLDDVWDDNQENWQRLKSALACGAKGASLLVTTRLLKVVAIMGTLPRHELSVLSDNDCWELFKHQAFGPNEEEHVELEDIGKEMVKKCRGMPLAAKALGGLLRFKRNKNEWLNVKENNLLELSHNE…	Glycine max cv. Williams 82	Glycine_max_v4.0
XP_006586822	CHAIN	chain	1	1007	(CC)(NBARC)(LRR)	NLR	GCF_000004515.6	CC-NLR	CNL	MAEFVLEIVLENLISLVRKELVLFLGFDQDLERLSSLFTTIKATLQDAEEKQFSNAAIKDWLGKLKYAAHVLDDFIDECAYEGLRLENQGVMCGPSDKVQCSCLSSLHPKRVVFRYKIVKKMKRISQRLIQIAEERTKFHLTEMVPERRSGVLEWRQTVSLLTEPKVYGREEEKDKILDFLIGDASHFEDLSVYPITGLGGLGKTTLAQFIFNHEKVVNHFELRIWVCVSEDFSLKRMTKVIIEAASGRACEDLDLEPQQRRLQDLLQRKRYLLVLDDVWDDKQQNWQRLKPVLACGAKGASILVTTRLLQVAKIMGTLPPHELSVLSDNDCWELFKHQAFGPNEGEQIELEKIGKEIVKKCQGMPLAAKALGGLLRFKRNKNEWLNAKESNLLELSHN…	Glycine max cv. Williams 82	Glycine_max_v4.0
XP_006587620	CHAIN	chain	1	948	(CC)(NBARC)(LRR)	NLR	GCF_000004515.6	CC-NLR	CNL	MAESAVSFLLERLKPVFVNKLKLFTGVEAEVIYLKGQLELIRAFLRAADAFEESDEELKVWVRQVRDVVHEAEDLLDELELVQLHNHTNGLSNYLSIRNMKAHYRIAHELKAINSRMKTISLTRKRFLSKLDTASEASNSTYTVNAWHDQRGDALLLDNTDLVGIDRPKKQLIGWLINGCTGRKVISVTGMGGMGKTTLVKKVFDDPEVRKHFKACVWVTVSQSCKTEELLRDLARKLFSEIRRPIPEGLESMCSDKLKMIIKDLLQRKRYLVVFDDVWQMYEWEAVKYALPNNNCGSRIMITTRKSNLAFTSSIESNGKVYNLQPLKEDEAWDLFCRNTFQGHSCPSHLIDICKYILRKCGGLPLAIVAISGVLATKDKHRIDEWDMICRSLGAEIQG…	Glycine max cv. Williams 82	Glycine_max_v4.0
XP_006589349	CHAIN	chain	1	1384	(CC)(NBARC)(LRR)	NLR	GCF_000004515.6	CC-NLR	CNL	MADLAASFILTKVTDELADFLVKESARALKFVRSRVEWIEKELRCMLAFIEHLEHREGPNPNQLELVEDIRIVALDAQDVIETFQRRRRKGVMYWSYKYNLGSELDKISNRMRQISERIRNAESEQTNIVPTVETPGVGATTIVAPALEKLDHILTQNLIIRDEELIEIVEHVRDDVLGDIKNAVSNLNSTTGELSQRENVWLEEVKEVCDYTVGVAEKFIARRDKRLSMGRLCQVLYLFELYASKNEFMRQMKYICTQFEDALYRRWTFGEDIGAKTGSRSTPVPSVSSVALVNTINILFWFLNLVPFPFFLFVFVTILKSAIQGREPRTTVRNPLMTFLYCIFVDAMLVVASLVLPFKAFITLLVGYELTKVIAWIEFMLRSLEPNLKNTERYLALI…	Glycine max cv. Williams 82	Glycine_max_v4.0
XP_006590663	CHAIN	chain	1	835	(RPW8)(NBARC)(LRR)	NLR	GCF_000004515.6	CCR-NLR	RNL	MADLFSGGAVGAVMGELLKGAIATINKGRDFGPTLESNIETLNSLAPQVEEMKRYNKMLDRPIEEIARLESQMQAGEELVRKCSKFGRWRMLSFPYYQSKLKSNDANLKRHFSVNVPAENKRDLMEVVASVRQILEILSKKEDFRHSFHLRGLSGAPQEPECVGMDVPLSKLRIDLLKDGVSVLVLTGLGGSGKSTLAKKICWDPQVKGKFEGNIFFVTVSKTPNLKYIVETLFEHCGCPVPKFQSDEDAINRLGVLLRLVGKNPILLVLDDVWPSSEALVEKFKIDIPDYKILVTSRVSFPRFGTPCQLDKLDHDHAVALFCHFAQLNGKSSYMPDEKLVDEIVRGCKGSPLALKVTAGSLCQQPYEVWQNMKDRLQSQSILLESSSSDLLFRLQQSL…	Glycine max cv. Williams 82	Glycine_max_v4.0
XP_006591044	CHAIN	chain	1	2029	(NBARC)(LRR)	NLR	GCF_000004515.6	CC-NLR or CCR-NLR or CCG10-NLR	NL	MEFLYGFASSISRDLVCGAVNQLRYPCCFNNFVEELEKEEGYLIATIDSVQNRFELAKKQTRKVAEVGDKWLKDANIDANKVNQLLKEARTKKSSCFGHCPNWIWRYQLGKKLANRKRKLEKCIEEGRQYVEIESIATLPFGTHDFLSEKSLTFESRQPAYEQLMEALKDDEVAVIGLYGMGGCGKTTLAMEVRKKVEAERLFDEVLFVPVSSTVQVQRIQEKIASSMQYIFPENEEMERAQRLYTRLTQDNRILVILDDVWEKLDFGAIGIPSTEHHKGCKILITTRSEEVCTMMDCHKKIHLPILTDGEAWNLFQKKALVSEGASDTLKHLAREISDKCKGLPVAIAAVASSLKGKAEEVWSVTLMRFTSSKPVNIGKGLQNPYTCLQLSYDNLDSE…	Glycine max cv. Williams 82	Glycine_max_v4.0
XP_006591996	CHAIN	chain	1	929	(CC)(NBARC)(LRR)	NLR	GCF_000004515.6	CC-NLR	CNL	MADSVVSFVLDHLSQLLAREAKLLCGVEDRILSLQNELEMINEFLNTSKSKKGIEKIVVSQIRDVAHLAEDVIDTFLAKVVVHKRRSMLGRMLHGVDHAKLLHDLSEKIDKIKITLNEIRDNKIKYVEFQESNNQSTIKEEEKAESLHERRRNVEVENVVGFVHDSKVVIKQLVEGGSLRNAVSIIGMGGLGKTTLARKVYNSSQVKQYFGCRAWVYVSNECRVRELLLGLLEQLMPNPEYEYAGKKKGKKHTQDVSNLSEEELKKLVWKRLERKRYLVVLDDMWKRRDWDEVQDAFPDNNEGSRILITSRLKELASHTSHHPPYYLKFLNEEESWELFCRKVFRGEEYPFDLEPLGKQIVQSCRGLPLSIIVLAGLLANKEKSYKEWSKVVGHVNWYL…	Glycine max cv. Williams 82	Glycine_max_v4.0
XP_006592496	CHAIN	chain	1	1141	(TIR)(NBARC)(LRR)	NLR	GCF_000004515.6	TIR-NLR	TNL	MASKAIIQCSSSSSHVMRTYDVFVSFRGEDTRNNITSFLLGSLESKGIDVFKDNEDLRKGESIAPELLQAIEVSRIFVVVFSKNYASSTWCLRELTHICNCTQTSPGSVLPIFYDVDPSDVRKLSGSYEEAFAKYKERFREDREKMKEVQTWREALKEVGELGGWDIRDKSQNAEIEKIVQTIIKKLGSKFSSLPKDNLVGMESRVEELVKCLRLGSVNDVRVVGISGMSGIGKTELARALYERISDQFDVHCLVDDVSKIYQDSGRLGVQKQLLSQCLNEKNLEIYDVSQGTCLAWKRLQNAKALVVFDEVVNERQLQMFTGNRDSLLRECLGGGSRIIIISRDEHILRTHGVDDVYQVPLLDREEAVQLFCKNAFKDNFIMSGYAEFADVILSQAQG…	Glycine max cv. Williams 82	Glycine_max_v4.0
XP_006592896	CHAIN	chain	1	992	(NBARC)(LRR)	NLR	GCF_000004515.6	CC-NLR or CCR-NLR or CCG10-NLR	NL	MATRIIESLVKISETYSLIFDLLYGFNSFNDNVQVLEMKLEELCSLEYDINKELEIAELQQGKKRKREVENWQRNVQRKKIEVYGIVQELRDCGVFKHLKLTAQVKKLIGQVTDLVECGRFPKGIVGCAHESRGYALLTTKLAGAMFQKNVAKIWDWLMNDGELIIGVYGMGGVGKTSMLMHIHNMLLTRVTNFDSVFWVTLSQSFSIHKLQCDVAKIVGLDISKESDERKRAARLSWTLMRRKRCVLFLDDVWSYFPLEKVGIPVREGLKLVLTSRSLEVCRRMNCQNNVKVEPLAKEEAWTLFLDNLGQQTTLSPEVTKVARSVAKECAGLPLAIITMARSMRGVEEICEWRHALEELRNTEIRLEEMEMEVLRVLQFSYDHLNDNMLQKCFLCCAL…	Glycine max cv. Williams 82	Glycine_max_v4.0
XP_006592960	CHAIN	chain	1	1027	(NBARC)(LRR)	NLR	GCF_000004515.6	UNDETERMINED	NL	MGRPRGDEKYWNEVTSFEENGKQKWKCKHCEKTYGGGYSRIKLHLDKEQKGQGITKCPVYCSNEEVLNIIASTSIHPQETVNTLNPLQVVEDVVAGEMIVPVGAPINHQTNNESTSLFEGWAPEHAIVGSNNSNGIFQSKISVINELVSDLSREEDDIKEQLEWLESRGKKRKGDVDDWMDELRDLKKHVADVDWLGFTNFYASDLVDKLRKHKIDKPLVLSNEFVGEQFELNVGKMWKLLVDDQVFVIGINGMGGVGKTFLATYMENEIKRKGSFRHVFWVTVSHDFTTFKLQHQIAKKIGVKLDGDDERCRATILSSELEKIENSVLILDDVWRYIDLQKVGIPLKVNGKVNGIKLIMTSRLKHVCRQMDCLPDNTIQIYPLKKEEDEEEDWELFLL…	Glycine max cv. Williams 82	Glycine_max_v4.0
XP_006592961	CHAIN	chain	1	1024	(NBARC)(LRR)	NLR	GCF_000004515.6	UNDETERMINED	NL	MGRPRGDEKYWNEVTSFEENGKQKWKCKHCEKTYGGGYSRIKLHLDKEQKGQGITKCPVYCSNEEVLNIIASTSIHPQETVNTLNPLQDVVAGEMIVPVGAPINHQTNNESTSLFEGWAPEHAIVGSNNSNGIFQSKISVINELVSDLSREEDDIKEQLEWLESRGKKRKGDVDDWMDELRDLKKHVADVDWLGFTNFYASDLVDKLRKHKIDKPLVLSNEFVGEQFELNVGKMWKLLVDDQVFVIGINGMGGVGKTFLATYMENEIKRKGSFRHVFWVTVSHDFTTFKLQHQIAKKIGVKLDGDDERCRATILSSELEKIENSVLILDDVWRYIDLQKVGIPLKVNGKVNGIKLIMTSRLKHVCRQMDCLPDNTIQIYPLKKEEDEEEDWELFLLKLG…	Glycine max cv. Williams 82	Glycine_max_v4.0
XP_006593009	CHAIN	chain	1	1163	(TIR)(NBARC)(LRR)	NLR	GCF_000004515.6	TIR-NLR	TNL	MANDGTVSETKCTHDVFLSFRRDDTHHTFTCKLYDSLCRKGIITFMDNEELKVGDQIGHKLLKAIEESRISIVVLSENYAASSWCLDELVKIHECMKAKNLLVWPIFYKVDPSDVRHQNGSYGEAMTEHETRFGKDSEKVHKWRLTLTDMTNLKGEHVQEGRDESKFIDDLVSRIFIKVSPKDLSRNEHIVGWEYRVEELKSLLELESHNITNCLLGIHGTGGIGKTTLVKALYDSIYKQFQGSCFLSNFRENSSQIQGIKHLQEGHLSEILEGSKILLKNIEKGIGTITSRLRLKRVVIVVDDVDDIEELKKLAEELDRFGPGSRIIITTRNKYLLDVGQVEKKYEVKMLNDQESLELFCQSAFRKSCPETNYEDLSNRAIRCCKGLPLALKVLGSHM…	Glycine max cv. Williams 82	Glycine_max_v4.0
XP_006593132	CHAIN	chain	1	1148	(NBARC)(LRR)	NLR	GCF_000004515.6	CC-NLR or CCR-NLR or CCG10-NLR	NL	MEDSVLSIRAKIVEYIVGPILHHAKYLCCFNNFAVNLPNAKRELELTLEQVKLRVREATIRIEKIEPTVEEWLEEVEKVLAEVQILEGRVLKVTKSSFIRQCRYFLAKEMVRKIGQMNQLKCNKLEPFSRSINLPDMKYYSSKDFVLSNSTESTYNKLLETLKDKNVSIIGLVGIEGSGRTTLANEVGKKAEKLKLFEKVVMTTVSQNLNIISIQEQIADKLGFKLEEESEESRAKTLSQSLREGTTLLILDDVWEKLNFEDVGIPLNENNKSCVILLTTQSREICTSMQCQSIIELNRLTNEESWILFKLYANITDDSADALKSVAKNIVDECEGFLISIVTLGSTLKKKSLGDWKSALKRLQDSKPLVITKGLKIPHVCLQLSYDNLTDELTKSLLL…	Glycine max cv. Williams 82	Glycine_max_v4.0
XP_006593609	CHAIN	chain	1	878	(TIR)(NBARC)(LRR)	NLR	GCF_000004515.6	TIR-NLR	TNL	MKIIMDEQNMIRAVASSSNSSSMVSSKKYDVFLSFRGEDTRKNFTSHLYEALKQKKIETYIDYRLEKGDEISAALIKAIEDSHVSVVIFSENYASSKWCLGELGKIMECKKERGQIVIPVFYNIDPSHVRKQTGSYEQSFAKHTGEPRCSKWKAALTEAANLAAWDSQIYRTESEFLKDIVKDVLRKLAPRYPNHRKELVGVEENYEKIESLLKIGSSKVRILGIWGMGGIGKTTLASALYDKLSPEFEGCCFLANVREESDKHGFKALRNKLFSELLENENLCFDASSFLVSHFVLSRLGRKKVFIVLDDVDTSEQLENLIEDFDFLGLGSRVIVTTRNKQIFSQVDKIYKVKELSIHHSLKLFCLSVFREKQPKHGYEDLSRSAISYCKGIPLALKV…	Glycine max cv. Williams 82	Glycine_max_v4.0
XP_006594353	CHAIN	chain	1	1184	(CC)(NBARC)(LRR)	NLR	GCF_000004515.6	CC-NLR	CNL	MPVLETLGGALFGAVLQVLFDKLDSHQVLDYFRGRKLDGRLLKTLKWKLMSVNAVLDDAEQKQFTDKNVKEWLDEVRDVLLNTEDLLEEIDYEFTKTELKAESQTSASKVCNFESMIKDVLDELDSLLNVKDTLRLKNVGGDGFGSGSGSKVSQKLPSTSLVVESVFYGRDDDKDMILNWLTSDTDNHNKISILSIVGMGGMGKTTLAQHVYNNPRIEEAKFDIKVWICVSDDFDVLMLSKTILNKITKSKDDSGDDLEMVHGRLKEKLSGNKYLFVLDDVWNEDRDQWKALQTPLKYGAKGSKILVTTRSNNVASTMQSNKVHELKQLREDHSWQVFAQHAFQDDYPKLNAELKEIGIKIIEKCQGLPLALETVGCLLHKKPSISQWEGVLKSKIWEL…	Glycine max cv. Williams 82	Glycine_max_v4.0
XP_006594365	CHAIN	chain	1	1232	(CC)(NBARC)(LRR)	NLR	GCF_000004515.6	CC-NLR	CNL	MAETLVGGALLSAFLQVVFDKLASRQVLNFFHGRKLDEMLLSNLNVKLLSIDALAADAEQKQFRDPRVRAWLVDVKDVVLDAEDVLDEIDYELSKFEVETELESQSLTCTCKVPNLFNACFSSLNKGKIESRMREVLQKLEYLSSQKGDLGLKEGSGGGVGSGRKMPHKLPSTSLLSESVIYGRDDDREMVINWLISDNENCNQLSILSIVGMGGLGKTTLAQHVFNDPKMEDQFSIQAWVCVSDELDVFKVTRTILEAITKSTDDSRDLEMVQGRLKDKLAGKRFLLVLDDIWNENRENWEAVQTPLKYGAQGSRILVTTRSKKVASIMRSNKVHHLNQLQEDHCWQVFGKHAFQDDNSLLNPELKEIGIKIVEKCKGLPLALKTIGSLLHTKSSVSE…	Glycine max cv. Williams 82	Glycine_max_v4.0
XP_006594377	CHAIN	chain	1	1223	(CC)(NBARC)(LRR)	NLR	GCF_000004515.6	CC-NLR	CNL	MAEALVGGALLSAFLQVAFDRLASRQVVDFFRGRKLNEKLLKKLKVKLLSINAVVDDAEQKQFENSYVKAWLDEVKDAVFDAEDLLDEIDLEFSKCELEAESRAGTRKVRNFDMEIESRMKQVLDDLEFLVSQKGDLGLKEGSGVGVGLGSKVSQKLPSTSLVVESDIYGRDEDKEMIFNWLTSDNEYHNQLSILSVVGMGGVGKTTLAQHVYNDPRIEGKFDIKAWVCVSDDFDVLTVTRAILEAVIDSTDNSRGLEMVHRRLKENLIGKRFLLVLDDVWNEKREKWEAVQTPLTYGARGSRILVTTRTTKVASTVRSNKELHLEQLQEDHCWKVFAKHAFQDDNPRLNVELKEIGIMIVEKCKGLPLALKTIGSLLYTKVSASEWKNVFLSKIWDLP…	Glycine max cv. Williams 82	Glycine_max_v4.0
XP_006594385	CHAIN	chain	1	1132	(CC)(NBARC)(LRR)	NLR	GCF_000004515.6	CC-NLR	CNL	MAVELIAGALLSSFLQVAFEKLASPQVLDFFHGKKLDETLLRKLKIKLQSIDALADDAERKQFADPRVRNWLLEVKDMVFDAEDLLDEIQYEFSKWELEAESESESQTCTGCTCKVPNFFKSSPASSFNREIKSRMEKILDSLEFLSSQKDDLGLKNASGVGVGSELGSEVPQISQSTSLVVESDIYGRDEDKKMIFDWLTSDNGNPNQPSILSIVGMGGMGKTTLAQHVFNDPRIQETKFAVKAWVCVSDDFDVFRVTRTILEAITKSTDDSRDLEMVHGRLKEKLTGKKFLLVLDDVWNENRLKWEAVLKPLVFGAQGSRIIATTRSKEVASTMRSKEHLLEQLQEDHCWKLFAKHAFQDDNIQPNPDCKEIGTKIVEKCKGLPLALKTMGSLLHNK…	Glycine max cv. Williams 82	Glycine_max_v4.0
XP_006594695	CHAIN	chain	1	1253	(NBARC)(LRR)(LRR)	NLR	GCF_000004515.6	UNDETERMINED	NL	MDTIVSVASPIVESQFGYLMSYKENLQRLENMAQRLEDTKVSMQHRVDEAEGNEEKIEDIVQNWLKEASDTVAEAKKLIDTEGHAEAGCCMGLIPNVWTRCQLSKGFREMTQKISEVIGNGKFDRISYRVPAEVTRTPSDRGYEALDSRTSVLNEIKEALKDPKMYMIGVHGMGGVGKTTLVNELEWQVKKDGSFGAVVIATITSSPNVKEIQNKIADALNKKLKKETEKERAGELCQRIREKKNVLIILDDIWSELDLTEVGIPFGDEHSGYKLVMTSRDLNVLIKMGTQIEFDLRALQEEDSWNLFQKMAGDVVKEINIKPIAENVAKCCAGLPLLIVTVPKGLRKKDATAWKDALIQLESFDHKELQNKVHPSLELSYNFLENEELKSLFLFIGSF…	Glycine max cv. Williams 82	Glycine_max_v4.0
XP_006595239	CHAIN	chain	1	758	(NBARC)(LRR)	NLR	GCF_000004515.6	CC-NLR or CCR-NLR or CCG10-NLR	NL	MIFEAGFGLALKVELMTANCEVNVVDEGRRHQNGGQLDALRVELKNNLKDKKFLLVLDDLWNEKYNDWHHLIAPFSSGKKGSKIIVTTRQQKVAQMTHTYPIYELKHLTDENCWCILAEHAFGNEGYNEYPILEETGKKIAKKCNGLPLAAKTLGGLLRSNVDEKEWDRILNSNLWAHEEVLPALHISYLHLPAHLKRCFAYCSIFPKQHLLDRKELILLWMAEGFLQQIHGEKAMESVGDEYFNELLSRSLIEKDNTKAEEKFRMHDLIYDLAKLIYGKSCCCFESGEISGTVRHLAFHSNLYDVSKRFEGLYEQKFLRTFLAARNYLYGEYCVTKKVSHDWLQKLRYLRTLSLLKYENITELPESVSILVLLRYLDLSYTSIKRLPDATCRLYNLLT…	Glycine max cv. Williams 82	Glycine_max_v4.0
XP_006595673	CHAIN	chain	1	1863	(NBARC)(LRR)	NLR	GCF_000004515.6	CC-NLR or CCR-NLR or CCG10-NLR	NL	MECLYGFASSISRDLVCGAINQLRYPCYFNNLIEELEKEEGNLIVTRNDVQKFVAHANNQTRTTAEVVNHWLQDAENDIDNVNQLLKEARTKKSCCFGHSPNWIWRYCVGKKLANKTRDLEKRIQRGRPYIQIERNTTLPSSTLDILSEKCMNFDSRESSYEKLMEALKDNEVAMIGLYGMGGCGKTTLGMEVTKIAKAEDLFDKVLFVPVSSTVDVPRIQEKIASSMGYGFPENEKGERERAQRLCMRLTQENKLLVILDDVWEKLDFGAIGIPFFEHHKGCKVLITTRSEAVCTSMDCQRMIHLPILTSEEAWALFQEKALITEGTPDTVKHLARLISNECKGLPVAIAAVASTLKGKAEVEWRVALGRLKSSKPMNIEKGLQDPYKCLQLSYDNLD…	Glycine max cv. Williams 82	Glycine_max_v4.0
XP_006596207	CHAIN	chain	1	1167	(TIR)(NBARC)(LRR)	NLR	GCF_000004515.6	TIR-NLR	TNL	MASTCSSSFSVTKKYDVFISFRGEDTRADFTSHLHAALRRNNIDTYIDYRIHKGDEIWVEIMKAIKESTLFLVIFSENYASSSWCLNELIQLMEYKKHEDVDVIPVFYKIDPSEVRKQSGSYHMAFAKHEKDRKVTEDKMQKWKNALYEAANLSGFLSDAYRTESNMIEDIIKVILQKLNHKYPNDFRGQFVSDENYASIESLLKIDSEEVRVIGIWGMGGIGKTTIAEVIFHKISSRYEGSSFLKNVAEESKRHGLNYICKELLSKLLREDLHIDTPKVIPSIITRRLKRKKVLIVLDDVNTSELLENLVGVGRDWLGAGSRVIVTTRDKHVIMGEVVDKIHEVKKMNFQNSLELFSLNAFGKTYPQKGYEELSKRAMGYAKGIPLALKVLGSLLRSR…	Glycine max cv. Williams 82	Glycine_max_v4.0
XP_006596398	CHAIN	chain	1	1320	(NBARC)(LRR)(LRR)	NLR	GCF_000004515.6	CC-NLR or CCR-NLR or CCG10-NLR	NL	MGDIVVSIVAKLAEYTVGPILHHARYLCCFNNIAWNLLIAKEELELTRNSVNERVEEAIKRTEKIEPAVEKWLKDVEKVLEEVHMLQGRISEVNKSYFRRQCQYFLTKKIARKIEKMAQLNHNSKFEPFSKIAELPGTKYYSSKDFVLFKSAESTYKNLLDALKDKSVSMIGLVGLGGSGKTTLAKAVGKKAVELKLFEKVVMVTVSPTPNIRSIQVQIADMLGLKFEEESEEVRAQRLSERLRKDTTLLILDDIWENLDFEAIGIPYNENNKGCGVLLTTRSREVCISMQCQTIIEVNLLTGEEAWDLFKSTANITDESPYALKGVATKIVDECKGLPIAIVTVGRTLKGKTVKEWELALSRLKDSEPLDIPKGLRSPYACLGLSYDNLTNELAKSLF…	Glycine max cv. Williams 82	Glycine_max_v4.0
XP_006596468	CHAIN	chain	1	1315	(NBARC)(LRR)(LRR)	NLR	GCF_000004515.6	CC-NLR or CCR-NLR or CCG10-NLR	NL	MGDIVVSIVAKLAEYTVGPILHHAQYLCCFNNIAGNLPNAKEELELTRNSVKERVEEAIMRTEIIEPAVEKWLKDVEKVLEEVHMLQERISEVSKSYFRRQFQYFLTKKIARKIEKMAQLNHNSKFDPFSKIAELPGMKYYSSKDFVLFKSRESTYENLLEALKDKSVSMIGLVGLGGSGKTTLAKEVGKKAEELKLFEKVVMATVSQTPNIRSIQLQIVDNLGLKFVEESEEGRAQRLSERLRTGTTLLILDDVWENLDFEAIGIPYNENNKGCGVLLTTRSREVCISMQCQTIIELNLLTGEEAWDLFKLNANITGESPYVLKGVATKIVDECKGLPIAIVTVGSTLKGKTFEEWESALSRLEDSKPLDIPKGLRSPYACLQLSYDNLTNQLAKSLF…	Glycine max cv. Williams 82	Glycine_max_v4.0
XP_006596478	CHAIN	chain	1	1302	(NBARC)(LRR)	NLR	GCF_000004515.6	CC-NLR or CCR-NLR or CCG10-NLR	NL	MGDIVLSIVAKLAEYTVGPILHHARYLCCFNNIAGNLPNAKEELELTRNSVKERVEEAIMRTEKIEPAVEKWLKDVEKVLEEEHMLQERISEVSKSYFRRQFQYFLTKKIARKIEKMAQLNHNSKFEPFSKIAELPGMKYYSSKDFVLFKSRESAYKKLLEALKDKSVSMIGLVGLGGSGKTTLAKEVGKKAEELKLFEKVVMTTVSQTPNIRSIQVQIADKLGLKFVEESEEGRAQRLSERLRTGTTLLILDDLWEKLEFEAIGIPSNENNKGCGVILTTRSREVCISLQCQTIIELNLLAGDEAWDLFKLNANITDDSPYASKGVAPKIVDECRGLPIAIVTVGSTLKGKTVKEWELALSRLKDSEPLDIPKGLRSPYACLGLSYDNLTNELAKSLF…	Glycine max cv. Williams 82	Glycine_max_v4.0
XP_006596935	CHAIN	chain	1	920	(CC)(NBARC)(LRR)	NLR	GCF_000004515.6	CC-NLR	CNL	MAQAIVNFIVQSLGDLLIQEAVFLYGVEDKVLQLQTELRMMRSYLQDADRKQDGNERLRNWISEIREAAYDSDDVIESYALRGASRRNLTGVLSLIKRYALNINKFIETHKVGSHVDNVIARISSLTKSLETYGIRPEEGEASNSMHGKQRSLSSYSHVIEEDIIGVQDDVRILELCLVDPNKGYRVVAICGMGGLGKTTLAKKVYHSLDVKSNFESLAWAYVSQHCQARDVWEGILFQLISPSQEQRQEIANMRDEELARTLYQVQEEKSCLVVLDDIWSVDTWRKLSPAFPNGISPPVVGSKIVLTTRNIDVPLKMDPSCYLHEPKCLNEHDSWELFQKKAFPKIDDPDYIQKQNLGREMVGRCGGLPLAIIVLGGLLASKTKFYDWDTVYKNINSY…	Glycine max cv. Williams 82	Glycine_max_v4.0
XP_006598091	CHAIN	chain	1	1266	(CC)(NBARC)(LRR)	NLR	GCF_000004515.6	CC-NLR	CNL	MALLECVGGAFLSSFLGTVFQKLASPQVLDFFRGTKIDQKLRKDLENKLFSIQAVLDDAEQKQFGNMQVRDWLIKLKVAMLDVEDVLDEIQHSRLQVQPQSESQTCTCKVPNFFKSSPVSSFNKEINSSMKNVLDDLDDLASRMDNLGLKKASGLVAGSGSGSGSGGKVPQSTSSVVESDICGRDGDKEIIINWLTSDTDNKLSILSIVGMGGLGKTTLAQLVYNDPRIVSKFDVKAWICVSEEFDVFNVSRAILDTITDSTDHGRELEIVQRRLKEKLADKKFLLVLDDVWNESRSKWEAVQNALVCGAQGSRILVTTRSGKVSSTMGSKEHKLRLLQEDYCWKLFAKHAFRDDNLPRDPGCPEIGMKIVKKCKGLPLALKSMGSLLHSKPFAWEWEG…	Glycine max cv. Williams 82	Glycine_max_v4.0
XP_006598101	CHAIN	chain	1	1193	(CC)(NBARC)(LRR)	NLR	GCF_000004515.6	CC-NLR	CNL	MALECVGGAVLSSILGALFQKLASPQVLDFFRGTKIDQKLRKDLENKLLSIQAVLDDAEKKQFGNMQVRDWLIKLKVAMLDVEDVLDEIQHSRLQVQPQSESQTCTCKVPNFFKSSPVTSFNKEINSSMKNVLDDLDDLASRMDNLGLKKPSDLVVGSGSGGKVPQSTSLVVESDICGRDGDKEIIINWLTSNTDNKLSILTIVGMGGLGKTTLAQLVYNDPRIVSKFDVKAWICVSEEFDVFNVSRAILDTITDSTDHGRELEIVQRRLKENLADKKFLLVLDDVWNESRPKWEAVQNALVCGAQGSRILVTTRSEEVASTMRSEKHRLGQLQEDYCWQLFAKHAFRDDNLPRDPVCSDIGMKILKKCKRLPLALKSMGSLLHNKPAWEWESVLKSEI…	Glycine max cv. Williams 82	Glycine_max_v4.0
XP_006598160	CHAIN	chain	1	1484	(NBARC)(LRR)(LRR)	NLR	GCF_000004515.6	UNDETERMINED	NL	MDAIANVPGVSEIANYVITFIKGQIGYISSYDENLEKLITEAQTLKDTQDGVQHRVVEAERNGDKIENIVQNWLKKANEMVAAANKVIDVEGTRWCLGHYCPYLWTRCQLSKSFEKITKEISDVIEKGKFDTISYRDAPDLTITPFSRGYEALESRTSMLSEIKEILKDPKMYMIGVHGMGGVGKTTLVNELAWQVKNDGSFGAVAIATITSSPNVENVQDQIVVAICGKNLEHTTKVGRMGELRRRIKAQNNVLIILDDIWSELDLTEVGIPFGDEHNGCKLVITSREREVLIKMDTQKDFNLTALLEEDSWNLFQKIAGNVVNEVSIKPIAEEVAKCCAGLPLLITAVAKGLRKKEVHAWRVALKQLKEFKHKELENNVYPALKLSYDFLDTEELKS…	Glycine max cv. Williams 82	Glycine_max_v4.0
XP_006598630	CHAIN	chain	1	1489	(NBARC)(LRR)(LRR)	NLR	GCF_000004515.6	UNDETERMINED	NL	MDAIAHVPGVSQIANYVITFIKDQIGYISSYEENLEKLMTQVQTLEDTQVLVKNRVAEAERNGYKIENIVQNWLKNANEIVAEAKKVIDVEGATWCLGRYCPSRWIRCQLSKRLEETTKKITDHIEKGKIDTISYRDAPDVTTTPFSRGYEALESRTSMLNEIKEILKDPKMYMIGVHGMGGVGKTTLVNELAWQVKKDGLFVAVAIANITNSPNVKKIQGQIADALWDRKLKKETESGRAIELRERIKKQEKVLIILDDIWSELDLTEVGIPFGDEHNGCKLVITSREREVLIKMDTQKDFNLTALLEEDSWNLFQKIAGNVNEVSIKPIAEEVAKCCAGLPLLITALGKGLRKKEVHAWRVALKQLKEFKHKELENNVYPALKLSYDFLDTEELKSL…	Glycine max cv. Williams 82	Glycine_max_v4.0
XP_006598818	CHAIN	chain	1	1054	(TIR)(NBARC)(LRR)	NLR	GCF_000004515.6	TIR-NLR	TNL	MAFQVSHKIKYVAFLCLLLARIDNNSSYLVTSFTFLNDTPQIKYDVFVSFRGADIRQGFLSHLIEAFSRKHIAAFVDHNILKGDELSETLLGAINGSLISLIIFSQNYASSRWCLLELVKIVECRKRDGQIVVPVFYKVDPSDVRHQKGTYGDAFAKHEGKFSLTTIQTWRSALNESANLSGFHSSTFGDEAELVKEIVKCVWMRLNHAHQVNSKGLVGVGKRIVHVESLLQLEAADVRIIGIWGIGGIGKTTIAQEVYNKLCFEYEGCCFLANIREESGRHGIISLKKNLFSTLLGEEYLKIDTPNGLPQYVERRLHRMKVLIILDDVNDSEQLETLARTDWFGPGSRIIVTTRDRQVLANEFANIYEVEPLNFDESLWLFNLNVFKQKHPEIEYYEL…	Glycine max cv. Williams 82	Glycine_max_v4.0
XP_006599131	CHAIN	chain	1	1195	(CC)(NBARC)(LRR)	NLR	GCF_000004515.6	CC-NLR	CNL	MAEAMVAGAFLSASLQVTFDRLASSDIKDYFHGRKLKDEMLKKLDIVLNSINQVLEDAEERQYRSPNVMKWLDELKEAIYEAELLLDEVATEASRQKLEAEFQPATSKVRGFFMAFINPFDKQIESRVKELLENIEFLAKQMDFLGLRKGICAGNEVGISWKLPNRLPTTSLVDESSICGREGDKEEIMKILLSDSVTCNQVPVVSIVGMGGMGKTTLSQLVYNDPRVLDQFDLKAWVYVSQDFDVVALTKAILKALRSLAAEEKDLNLLQLELKQRLMGKKFLLVLDDVWNENYWSWEALQIPFIYGSSGSRILITTRSEKVASVMNSSQILHLKPLEKEDCWKLFVNLAFHDKDASKYPNLVSVGSKIVNKCGGLPLAIRTVGNILRAKFSQHEWVK…	Glycine max cv. Williams 82	Glycine_max_v4.0
XP_006599150	CHAIN	chain	1	927	(TIR)(NBARC)(LRR)	NLR	GCF_000004515.6	TIR-NLR	TNL	MEFVASSSSFSQSKPSSSFSKSKPKRLYDVFINFRGEDTRGKFVSHLHYALSKAGVNTFIDDENLLKGMTLKDELMRAIEGSQISLVVFSKSYTESTWCLDELEKILECRKLHDQIVMPIFYDIEPSVVRHQKGAFGKALKSAVEKTYSGEHAEQVLWRWSSALNRAADLSGFHVVDRRNEAILVKEIVEDVLRKLVYEDLYVTEFPVGLESRVQKVIGLINNQFTKVCMIGIWGMGGLGKTSTAKGIYNQIHRKFIDKSFIEDIREICQTEGRGHILLQKKLLSDVLKTEVDILSVGMGKTTIKERLSGKRMLVVLDDVNELGQVEHLCGNREWFGQGTVIIITTRDVRLLKQLKVDSIYKLEEMDKNESLELFSWHAFGNAEPREDFKELARSVVAY…	Glycine max cv. Williams 82	Glycine_max_v4.0
XP_006599159	CHAIN	chain	1	1036	(TIR)(NBARC)(LRR)	NLR	GCF_000004515.6	TIR-NLR	TNL	MSSSSYFSDSNPQWIYDVFINFRGEDTRRNFVSHLYSALSNAGVNTFLDEMNYPKGEELNEGLLRTIEGCRICVVVFSTNYPASSWCLKELEKIIECHKTYGHIVLPIFYDVDPSDIRHQQGAFGKNLKAFQGLWGESVLSRWSTVLTQAANFSGWDVSNNRNEAQFVKEIVEDVLTKLDNTFMPITEFPVGLESHVQEVIGYIENQSTKVCIVGIWGMGGLGKTTTAKAIYNRIHRRFTGRCFIEDIREVCETDRRGHVHLQEQLLSDVLKTKVNIKSVGIGRAMMESKLSGTKALIVLDDVNEFGQLKVLCGNRKWFGQGSIVIITTRDVRLLHKLKVDFVYKMEEMDENKSLELFSWHAFGEAKPIEEFDELARNVVAYCGGLPLALEVIGSYLSE…	Glycine max cv. Williams 82	Glycine_max_v4.0
XP_006599163	CHAIN	chain	1	1041	(TIR)(NBARC)(LRR)	NLR	GCF_000004515.6	TIR-NLR	TNL	MSSSSFSTKPQWIYDVFINFRGGDTRRNFVSHLYYALSNAGVNTFFDEENLLKGMQLEELSRAIEGSQIAIVVFSETYTESSWCLSELEKIVECHETYGQTIVPIFYDVDPSVVRHPTGHFGDALEAAAQKKYSAKDREYGFSRWKIALAKAANFSGWDVKNHRNKAKLVKKIVEDILTKLDYALLSITEFPIGLEPRVQEVIGVIENQSTKVCIIGIWGMGGSGKTTIAKAIYNQIHRRFMDKSFIENIREVCETDGRGHVHLQEQLLSDVLKTKEKVRSIGMGTTMIDKRLSGKRTFIVLDDVNEFGQLKNLCGNRKWFGQGSVIIITTRDRRLLDQLKVDYVYDVDKMDENESLELFSWHAFNEAKPKEDFNELARNVVAYCGGLPLALEVLGSYL…	Glycine max cv. Williams 82	Glycine_max_v4.0
XP_006599369	CHAIN	chain	1	1058	(TIR)(NBARC)(LRR)	NLR	GCF_000004515.6	TIR-NLR	TNL	MALRSFSYDVFLSFRGEDTRYGFTGNLYNVLRERGIHTFIDDEELQKGDEITTALEEAIEKSKIFIIVLSENYAYSSFCLNELTHILNFTEGKNDPLVLPVFYKVNPSYVRHHRGSYGEALANHEKKLNSNNMEKLETWKMALRQVSNISGHHLQHDGNKYEYKFIKEIVESVSSKFNRDHLDVPNVLVGLESPVRQVKSLLDVGRDDVVHMVGIHGLAGVGKTTLAVAVYNSIADHFESSCFLENVRETTNKKGLEDLQSAFLSKTAGEIKLTNWREGITIIKCKLKQKKVLLILDDVDEHKQLQAIIGSPDWFGRGSRVIITTRDEHLLALHNVKITYKVRELNEKHALQLLTHKAFELEKEVDPSYHDILNRAITYASGLPLALEVIGSNLLEKSI…	Glycine max cv. Williams 82	Glycine_max_v4.0
XP_006599456	CHAIN	chain	1	1040	(TIR)(NBARC)(LRR)	NLR	GCF_000004515.6	TIR-NLR	TNL	MAERAEPSSSSFADKWNFYDVFLSFRGKDTRQNFTGHLYNSLFKNGILTFIDDKGLRRGEEITPALLNAIKNSRIAIIVFSEDYASSTYCLDELVTILESFKEEEGRSIYPIFYYVDPSQVRHQTGTYSDALAKHEERFQYDIDKVQQWRQALYQAANLSGWHFHGSQPEYKFILKIVKEISEKIDCVPLHVADKPIGLEYAVLAVKSLFGLESDVSMIGIYGIGGIGKTTIARAVYNMSFSKFEGICFLPDIREKAINKHGLVELQEMLLSETLKEKDIKVGHVNKGIQIIKQRLQQKKVLLILDDVDKLEQLKVLAGQYDWFGSGSIIIITTRDKHLLATHEVVKLYEVKPLNDEKSLELFDWHAFKNNKTDPSYVTISNRAVSYACGLPLALEVIG…	Glycine max cv. Williams 82	Glycine_max_v4.0
XP_006599693	CHAIN	chain	1	1105	(TIR)(NBARC)(LRR)	NLR	GCF_000004515.6	TIR-NLR	TNL	MAATTRSPASIYDVFLSFRGLDTRHGFTGNLYKALDDRGIYTFIDDQELPRGDEITPALSKAIQESRIAITVLSQNYASSSFCLDELVTVLLCKRKGLLVIPVFYNVDPSDVRQQKGSYGEAMAKHQKRFKAKKEKLQKWRMALHQVADLSGYHFKDGDAYEYKFIQSIVEQVSREINRTPLHVADYPVGLGSQVIEVRKLLDVGSHDVVHIIGIHGMGGLGKTTLALAVYNLIALHFDESCFLQNVREESNKHGLKHLQSIILSKLLGEKDINLTSWQEGASMIQHRLQRKKVLLILDDVDKRQQLKAIVGRPDWFGPGSRVIITTRDKHILKYHEVERTYEVKVLNQSAALQLLKWNAFKREKNDPSYEDVLNRVVTYASGLPLALEIIGSNLFGKT…	Glycine max cv. Williams 82	Glycine_max_v4.0
XP_006599700	CHAIN	chain	1	894	(TIR)(NBARC)(LRR)	NLR	GCF_000004515.6	TIR-NLR	TNL	MDATTRYRPFIYDVFLSFIREDTHRGFTFYLYKALNDRGIYTFFYDQELPRETEVTPGLYKAILASRVAIIVLSENYAFSSFCLDELVTILHCEREVIPVFHNVDPSDVRHQKGSYGEAMAKHQKRFKAKKLQKWRMALKQVANLCGYHFKDGGSYEYMLIGRIVKQVSRMFGLASLHVADYPVGLESQVTEVMKLLDVGSDDVVHIIGIHGMGGLGKTTLAMAVYNFIAPHFDESCFLQNVREESNKHGLKHLQSVLLSKLLGEKDITLTSWQEGASMIQHRLRLKKILLILDDVDKREQLKAIVGKPDWFGPGSRVIITTRDKHLLKYHEVERTYEVNVLNHDDAFQLLTWNAFKREKIDPSYKDVLNRVVTYASGLPLALEVIGSNLYGKTVAEWE…	Glycine max cv. Williams 82	Glycine_max_v4.0
XP_006600001	CHAIN	chain	1	1027	(TIR)(NBARC)(LRR)	NLR	GCF_000004515.6	TIR-NLR	TNL	MSSSSISYGWKYDVFLSFRGSDTRHGFTGHLYKALLDRGIYTFIDNEELQRGEEITPSLVKAIEDSRIAILVFSKNYASSTFCLDELVHILACVKEKGTMVLPVFYEVDPSDVRHQRGSYEEALNKHKEKFNDDEEKLQKWRIALRQAANLSGYHFKHGNENEYDFVGKIIKEVSQRISRTHLHVANNLVGLESRVLHVTSLLDDKYDGVLMVGIHGIGGVGKTTIAREVYNLIADQFEWLCFLDNVRENSIKHGLVHLQKTLLSKTIGESSIKLGSVHEGIPIIKHRFLLKKVLLVVDDVDDLDQLQAIVGGTDWFGSASRVIITTRDKHLLTCHGVTSTYEVDGLNKEEALKLLSGTAFKIDKVDPCYMRILNRVVTYASGLPLALMVIGSNLFGKS…	Glycine max cv. Williams 82	Glycine_max_v4.0
XP_006601011	CHAIN	chain	1	810	(NBARC)(LRR)	NLR	GCF_000004515.6	CC-NLR or CCR-NLR or CCG10-NLR	NL	MEETKQRVALQERLRMVSSEIVEKGQSSESNKQILRSTLKDNAAVVQEIKQYNEHLNPPREEINTLFGEKENADEEFVCKWFSKWCLSLFLCRFGQKRDDSFAGGAEKQGLVAKDIEEKLYKMREILELLSKRSFEKNLGGFGTPLKFPFGVPENPKFTVGLDEPLSKLKIEVLRDGVSVVLLTGLGGMGKTTLATKLCWDEQVKGKFGENILFVTFSKTPQLKIIVERLFEHCGCQVPDFQSDEDAANQLGLLLRQIGRSSMLLVVDDVWPGSEALVQKFKVQIPDYKILVTSRVAFPSFGTQCILKPLVHEDAVTLFRHCALLEESNSSIPDEELVQKVVRICKGLPLAIKVIGRSLSHQPSELWLRMVEELSQHSILDSNTELLTCLQKILNVLED…	Glycine max cv. Williams 82	Glycine_max_v4.0
XP_006601725	CHAIN	chain	1	920	(CC)(NBARC)(LRR)	NLR	GCF_000004515.6	CC-NLR	CNL	MAETAVSLAGQHALPKILEAVKMLRGLPKEVIDITDELESFQDFINDADKVAEAEQDDGKRHKIKERVMRLREAAFRMEDIIDEYNISCKDKQPDDPRCAALLCEAVAFIKTQILRLQSAYKIQDVKLLVRAERDGFQRHFPLEKRSTSSRGNQDATWQKLRMDPLFIEEDEVVGLDNDRATLKYWLTNGREQRTVISVVGIAGVGKTTLAKQVYDQVRNNFECHALITVSQSFSAVGLLTHMLNELCKEKNEDPPKDVSTIESLTKEVRNRLRNKRYVVLFDDVWNETFWDHIESAVIDNKNGSRILITTRDEKVAEYCRKSSFVEVHNLEKPLTEEESLKLFCKKAFQYSSDGDCPEELKDISLEIVRKCKDLPLAIVAIGGLLSQKDESAPEWGQF…	Glycine max cv. Williams 82	Glycine_max_v4.0
XP_006601748	CHAIN	chain	1	884	(CC)(NBARC)(LRR)	NLR	GCF_000004515.6	CC-NLR	CNL	MADTIVVFLIEKLTRLLAEEAKLLGSAHDKVTSLRNELRFMNLFLNNSQGKRKDHNMVAELVDQIRDIAHEAEDVIDNYISDMIKQRRRNMLEKFGRGVDHALMLRNLTVKIDRIKTTINDIFDNKVKYGIEAGRRDSEEEAERIRKQRRDVEEQEVVGFAHDSKVVIEKLMASGSRLKLVSIVGMGGLGKTTLARKIYNSNRVKNTFPCRAWGYASNDYRPREFFLSLLKCLLSTSKYNDLFKKREEASRSEEELKMKVRECLSRSGGKYLVVVDDVWQSQVWDEVKGAFPDDSNGSRILITTRHAEVASHAGPMPPYFLPFLTEEESWELLSKKVFRGEDCPSDLEPMGKLIAESCNGLPLAIIVMAGILANKKSLRDWSRIKDHVNWHLGRDTTLK…	Glycine max cv. Williams 82	Glycine_max_v4.0
XP_006602948	CHAIN	chain	1	919	(CC)(NBARC)(LRR)	NLR	GCF_000004515.6	CC-NLR	CNL	MVEAVVSFAVERLHDLLTEEARLLIGVSDKVKRMQNELKRMQCFLRDAERKQDKNDTIKNYISEVRKLAYDAEDVIEIYAIKVALGISIGTKNPLTKTKHLHKVGTELTSINSRIDDLTRSLQNYGFIATEDNEEVSEVQRQLRWSYSHIVEEFIVGLDKDIDKVVEWLLNENHHCQFVYICGMGGLGKTTLAKSIYHYNAIRRNFDGFAWAYISQKCKKRDVWEGILLKLISPTKEERDEIKNMTDDELARKLFKVQQDKKCLIILDDIWSNEAWDMLSPAFPSQNTRSKIVFTSRNKDISLHVDPEGLLHEPSCLNPEDSWALFKKKAFPRQDNPESTVSDEFIRLGREMVAKCAGLPLTIIVLGGLLATKERVSDWATIGGEVREKRKVEEVLDLS…	Glycine max cv. Williams 82	Glycine_max_v4.0
XP_006603027	CHAIN	chain	1	896	(CC)(NBARC)(LRR)	NLR	GCF_000004515.6	CC-NLR	CNL	MADAIVNFLAEKLTRLLEEEAKLLTEVHDNVTSLHDELKILNLFLKETQGTKQREHGLVAEMVGQIRDAAYQAEDIIDTYVADMIRRRKMNRLEKVVIGSVNHALMLHKVAVKIGDIKTRIDNRFGNIEKYGVRLISAKGEKSNGEEEETERVRKQRSEVEEDKVAGFESYSRAVIEKLTARVRDRDSRLNVVSITGVGGLGKTTLARKTYNNVRVKDTFSCRAWGYVSNDYRPREFFLSLLKCLQPGEYSDMSERRESDEELKMKVRECLNKSGKYLVVVDDVWETQVWDEIKSAFPDANNGSRILITSRSTKVASYAGTTPPYSLPFLNKQKSWELLFKKLFKGRRKCPPELVELGKSIAERCDGLPLAIIFMAGILANKELHKEWSDIKDHMDWHL…	Glycine max cv. Williams 82	Glycine_max_v4.0
XP_006603185	CHAIN	chain	1	908	(CC)(NBARC)(LRR)	NLR	GCF_000004515.6	CC-NLR	CNL	MDKLKEIAASLAVDYLLPPLKKAVNSVMEVPKDVADMKDKLDGIQAIIHDADKMAAAEDSKSRDEIKAKVKQLVETSFRMEDIIDEYTIHEEKQLGDDPGCAALPCKAIDFVKTTASRLQFAYMNEDVKSEFGGIKERNGSEDSSQIQSSGGNQNVPFDNLRMAPLYLKEAEVVGFDGPRDTLEKWLKEGQEKRTVISVVGMGGLGKTTLAKKVFDQVRTHFTLHAWITVSQSYTIEGLLRNMLLKFVEEEKRVVEHSQSVPTMDQINKMDKWSLTDEVRNHLRHKRYVVVFDDVWNTLFWQEMEFALIDDENGSRILMTTRNQDVVNSCKRSAVIQVHELQPLTLEKSLELFYTKAFGSDFNGRCPSNLKDISTEIVKKCQGLPLAIVVIGCLLFDEK…	Glycine max cv. Williams 82	Glycine_max_v4.0
XP_006603186	CHAIN	chain	1	769	(CC)(NBARC)(LRR)	NLR	GCF_000004515.6	CC-NLR	CNL	MEKLQEIAASLAVDYLLPPLKKAVNSVMEVPKDVADMKDKLDGIQAIIHDVDKMAAAEEGKSRDEIKAKVKQLVKTSFRMEDIIDEYTIHEEKELGEDPGCAALPCKAIDFVKTTASLLQFAYMNEDVKSEFRRINERNGNEDTSQMKSFGGNQNTFDNLRMAPLYLKEAKVVGFDGPRDTLEKWLKEGRKKRTVISVVGMGELGKTTLAKKVFGKVRTHFTLHAWITVSQSYTIEGQLRDLLLKFVEEEKRVDHSQSDYSTMDKKSLIDQVRNRLRHKRYVVVFDDVWNNCFWQQMEFALIDNENGSTILITTRNQDVVNSCKRSAVIQVHELQPLTLEKSLELFYTKAFGSEFDGHYPSNLKDIYTEIVKKCHGKNPSLSPVKKILNFSYHDLPYNL…	Glycine max cv. Williams 82	Glycine_max_v4.0
XP_006603646	CHAIN	chain	1	705	(CC)(NBARC)(LRR)	NLR	GCF_000004515.6	CC-NLR	CNL	MAESFIFSIAESLITKLASHAFQEASRVVGLYDHLRDLKKTLSYVKAVLLDAEQKQEHNHELQEWLRQLKSVFYDAEDVLDEFECQTLRKQVLKAHGTIKDEVSHFFSSSNPLVFRSKMAQQIKDVSKRLDKVAADRHKFGLRIIDVDTRVVHRRDTSRMTHSRVSDSDVIGREHDKEKIIELLMQQNPNDDEKSLSVIPIVGIGGLGKTTLAKFVFNDKRIDGCFPLKMWVCVSDDFDINQLIIKIINSANVADAPLRQQNLDMVDLEQLQNQLRSRLAGKKFLLVLDDVWNDDRVRWVDLKNLIKVGVAAGSKILVTTRIDSIASMMGTVASYKLQSLSPKNSLSLFVKWAFKNEGEEEKHPHLVNIGKEIVNKCKGVPLAVRTLGSLLFSKFEANE…	Glycine max cv. Williams 82	Glycine_max_v4.0
XP_006603754	CHAIN	chain	1	958	(NBARC)(LRR)	NLR	GCF_000004515.6	UNDETERMINED	NL	MEYEYEFIQRIVELVSKKIDRAPLHVADYPVGLESRIQEVKALLDVGSDDVVHMLGIHGLGGVGKTTLAAAVYNSIADHFEALCFLQNVRETSKKHGLQHLQRNLLSETAGEDKLIGVKQGISIIEHRLRQKKVLLILDDVDKREQLQALAGRPDLFGPGSRVIITTRDKQLLACHGVERTYEVNELNEEYALELLNWKAFKLGKVDPFYKDVLNRAATYASGLPLALEVIGSNLSGKNIEQWISALDRYKRIPNKEIQEILKVSYDALEEDEQSVFLDIACCFKKYDLAEIQDILHAHHGHCMKHHIGVLVEKSLIKISLNGYVTLHDLIEDMGKEIVRKESPQEPGKRSRLWLPTDIVQVLEENKGTSHIGIICMNFYSSFEEVEIQWDGDAFKKMK…	Glycine max cv. Williams 82	Glycine_max_v4.0
XP_006604003	CHAIN	chain	1	1080	(TIR)(NBARC)(LRR)	NLR	GCF_000004515.6	TIR-NLR	TNL	MAMQSSSSSFSYRFSNDVFLSFRGEDTRHSFTGNLYKALSDRGIHTFIDDKKLPRGDQISSALEKAIEESRIFIIVLSENYASSSFCLNELGYILKFIKGKGLLVLPVFYKVDPSDVRNHAGSFGESLAHHEKKFNADKETFKCNLVKLETWKMALHQVANLSGYHFKHGEEYEYKFIQRIVELVSKKINRVPLHVADYPVGLESRMQEVKALLDVGSDDVVHMLGIHGLGGVGKTTLAAAVYNSIADHFEALCFLENVRETSKKHGIQHLQSNLLSETVGEHKLIGVKQGISIIQHRLQQQKILLILDDVDKREQLQALAGRPDLFGLGSRVIITTRDKQLLACHGVERTYEVNELNEEHALELLSWKAFKLEKVDPFYKDVLNRAATYASGLPLALE…	Glycine max cv. Williams 82	Glycine_max_v4.0
XP_006604004	CHAIN	chain	1	983	(TIR)(NBARC)(LRR)	NLR	GCF_000004515.6	TIR-NLR	TNL	MAMQSSSSSFSYRFSNDVFLSFRGEDTRHSFTGNLYKALSDRGIHTFIDDKKLPRGDQISSALEKAIEESRIFIIVLSENYASSSFCLNELGYILKFIKGKGLLVLPVFYKVDPSDVRNHAGSFGESLAHHEKKFNADKETFKCNLVKLETWKMALHQVANLSGYHFKHGEEYEYKFIQRIVELVSKKINRVPLHVADYPVGLESRMQEVKALLDVGSDDVVHMLGIHGLGGVGKTTLAAAVYNSIADHFEALCFLENVRETSKKHGIQHLQSNLLSETVGEHKLIGVKQGISIIQHRLQQQKILLILDDVDKREQLQALAGRPDLFGLGSRVIITTRDKQLLACHGVERTYEVNELNEEHALELLSWKAFKLEKVDPFYKDVLNRAATYASGLPLALE…	Glycine max cv. Williams 82	Glycine_max_v4.0
XP_006604006	CHAIN	chain	1	881	(NBARC)(LRR)	NLR	GCF_000004515.6	UNDETERMINED	NL	MVGLESRMQEVKALLDVGSDDVVHMLGIHGLGGVGKTTLAAAVYNSIADHFEALCFLENVRETSKKHGIQHLQSNLLSETVGEHKLIGVKQGISIIQHRLQQQKILLILDDVDKREQLQALAGRPDLFGLGSRVIITTRDKQLLACHGVERTYEVNELNEEHALELLSWKAFKLEKVDPFYKDVLNRAATYASGLPLALEVIGSNLYGRNIEQWISALDRYKRIPNKEIQEILKVSYDALEEDEQSVFLDIACCFKKYGLVEVEDILHAHHGHCMKHHIGVLVEKSLIKISCDGNVTLHDLIEDMGKEIVRQESVKEPGKRSRLWFPKDIVQVLEENKGTSQIEIICMDFPIFQEIQIEWDGYAFKKMKKLKTLNIRNGHFSKGPKHLPNTLRVLEWKR…	Glycine max cv. Williams 82	Glycine_max_v4.0
XP_006604334	CHAIN	chain	1	872	(CC)(NBARC)(LRR)	NLR	GCF_000004515.6	CC-NLR	CNL	MAELFIFSIAESLITKLASHSFQEASRVVGLYDHLRDLQKTLSLVKAVLLDAEQKQEHNHELQEWLRQLKSVFYDAEDVLDEFECQTLRKQVLKAHGTIKDEVSHFFSSSNPLVFRSKMAQQIKDVSKRLDKVAADRHKFGLRIIDVDTRVVHRRATSRMTHSRVSDSDVIGREHDKENIIELLMQQNPNDDGKSLSVIPIVGIGGLGKTTLAKFVFNDKRIDECFSLKMWVCVSDDFDINQLIIKIINSVNVNDAPLRQQNLDMVDLEQLQNQLTSKLAGQKFLLVLDDVWNNDRVKWVELRNLLQEGVAAGSKILVTTRIDSIAFMMGTVTSHKLQSLSPENSMSLFVRWAFKEGEEEKHPHLLNIGKEIVKKCRGVPLAVRTLGSSLFSKFEANEW…	Glycine max cv. Williams 82	Glycine_max_v4.0
XP_006604341	CHAIN	chain	1	877	(CC)(NBARC)(LRR)	NLR	GCF_000004515.6	CC-NLR	CNL	MAELFIFSIAESLITKLASHAFQEASRVVGLYDHLRDLKETLSLVKAVLLDAEQKQEHNHELQEWLRQLKSVFYYAEDVIDEFECQTLRKQVLKAHGTIKDEVSHFFSSSNPLVFRSKMAQQIKDVSKRLDKVAADRHKFGLRIIDVDTRVVHRRDTSRMTHSRVSDSDVIGRENDKENIIELLMQQNPNDDDKSLSVIPIVGIGGLGKTTLAKFVFNDKRIDKCFTLKMWVCVSDDFDINQLIIKIINSANVADAPLPQQNLNMVDLEQLQNRLRNILAGQKFLLVLDDVWSDDRVKWVELRNLIQEGVAAGSKILATTRIDSIASMMGTVTSQKLQSLSPENSLSLFVKWAFKEGEDEKHPHLVNIGKEIVNKCKGVPLAVRTLGSLLFSKFETNEW…	Glycine max cv. Williams 82	Glycine_max_v4.0
XP_006604349	CHAIN	chain	1	873	(CC)(NBARC)(LRR)	NLR	GCF_000004515.6	CC-NLR	CNL	MAESFIFSIAESLITKLASHAFQEASRVVGLYDHLRDLKKTLSLVKAVLLDAEQKQEHNHVLREWLRQLKSVFYDAQNVLDEFECQTLRKQVLKDHGTIKDQVSHFFSSSNPLVFRSKMAQQIKDVSKRLDKVATDGQKFGLRIIDVDTRVVHRRDTSRMTHSRVSDSDVIGREHDKEKIIELFMQQNPNDDDKSLSVIPIVGIGGLGKTTLAKFVFNDKRIDECFKLKMWVCVSDDFDINQLVIKIINSVNVNDAPLRQQNLDMVDLEQLQNQLTSKLAGKKFLLVLDDVWNDDRVKWVELRNLLKEGVAAGSKILVTTRIDSIASMMGTVASYKLQNLSPENSLSLFVKWAFKNEGEEEKHPHLVNIGKEIVKKCKGVPLAVRTLGSLLFSKFEANE…	Glycine max cv. Williams 82	Glycine_max_v4.0
XP_006604363	CHAIN	chain	1	853	(CC)(NBARC)(LRR)	NLR	GCF_000004515.6	CC-NLR	CNL	MAESFVFDIAESLLGKLASYAYEEASRAYGVYEDLKGIKDTLSIVKGVLLDAEEKKEHKHGLREWLRQIQNVCFDAEDVLDEFECQGSQKQVVKASGSVRVKVGHFFSSSNSLVFRLRMAHQIKDVRERLDKIAADGNKFGLEKIEVDLRLVQRREMTYSHVDASDVIGRETDKEEIIKLLMQPHPDGDGYGDRSLCVIPIVGIGGLGKTTLAKLVFNDKRMDELFQLKMWVCISDEFDIRQIIIKIINSASASAPNIALAYQENINSLDIEQLQTRLRHKLSLQKFLLVLDDIWNDDYTKWIDLKNLIKVGAVGSKIIVTTRSNSIASMMGTIPSYVLEGLSPENCISLFVRWAFKEGQEKEYPNLMEIGKEIVKKCKGVPLAVRSLGSSLFSTSDLD…	Glycine max cv. Williams 82	Glycine_max_v4.0
XP_006605615	CHAIN	chain	1	1121	(TIR)(NBARC)(LRR)	NLR	GCF_000004515.6	TIR-NLR	TNL	MVEQQIISVVGSSSSSSLMVSSKKYDVFLSFRGEDTRMNFTSHLHEALKQKKVETYIDYQLEKGDEISPALIKAIEDSHVSIVILSENYASSKWCLEELSKILECKKKQGQIVIPVFHNIDPSHVRKQNGSYEKAFAKHEGEAKCNKWKATLTEVANLAGWDSRNRTESELLKDIVGDVLRKLTPRYPNQLKGLVGIEDNYEKVESLLKIGSSEVITLGIWGMGGIGKTTLASAFYAKLSHEFEADCFLVNVRENAKRHGLEALSQKLFSELLENENHCFDAPFLVSQFVMRRLGCKKVLIVLDDVATSEQLEYLIKDYDLLGQGSRVIVTTRNKQIFRQVDEVYEVKELSFHNSLQLFCLTVFEEKQPTHGYEDLSSRAISYCKGIPLALKVLGAGFR…	Glycine max cv. Williams 82	Glycine_max_v4.0
XP_006606313	CHAIN	chain	1	1325	(NBARC)(LRR)	NLR	GCF_000004515.6	CC-NLR or CCR-NLR or CCG10-NLR	NL	MHFFDIYRHGNEAEQSTGRLRERLLMNCEQTIIDVSVETPGAVEQSNDRLRKRLLLNSEQTNIDVSIETPGAVEQSTDRPRERLLLISEQTNIDVSVETPGAVATALEKLDHILTQNLITLEDVIKRVGYVRDDLLGDTQNIILSSNLSSTAGELSQREKLWLEEVKDVCDYTVGVAEKFIARTERRLSMGRLWKVFYLYGQYASEQEFSKQMEYISTQFGDALYRRWIFGDRGDKIGSRSRPVAFPSFSPPANLFTVIARTVSLWRSLDENLKTSQRYLALMSALFSDIGSADEGLNQRQKVWVNQLKLVARKGESLVAAYPKDGFPFSVSRYRYAKNINRLLNEIIHISDRKNIYDIANIQGGKQNESIAEDNHNSPDSICYRDTTELDTGEKQLMD…	Glycine max cv. Williams 82	Glycine_max_v4.0
XP_014617686	CHAIN	chain	1	1390	(TIR)(NBARC)(LRR)(TRANSPOSON)(TRANSPOSON)	NLR	GCF_000004515.6	TIR-NLR	TNLO	MALQSRSSSLSYDVFLSFRGEDTRHGFTGHLYSALHSKGIHTFIDDEGLQRGEEITPALVKAIQESKIAIIVLSINYASSSFCLHELATILECLMGKGRLVLPVFYKVDPSHVRHQNGSYEEALAKHEERFKAEKEKLQKWKMALHQVANLSGYHFKDGEGYEYKFIEKIVEQVSREINPACLHVADYPVGLEWQVRQVRKLLDIGSDDGVHMIGFHGMGGVGKSALARAVYNNLIIDEKFDGFCFLENVREKSNKDGLEHLQRILLSKILGEKDINLASKQQGSSMIQSRLKEKKVVLILDDVDKHEQLQAMVGRPDWFGPGSKIIITTRDKQLLAPHQVITTYEVKGLDEKDALQLLTWKAFKKEKADPNYVEVLQRAVTYASGLPLALEVIGSNLF…	Glycine max cv. Williams 82	Glycine_max_v4.0
XP_014617687	CHAIN	chain	1	1293	(TIR)(NBARC)(LRR)(TRANSPOSON)(TRANSPOSON)	NLR	GCF_000004515.6	TIR-NLR	TNLO	MALQSRSSSLSYDVFLSFRGEDTRHGFTGHLYSALHSKGIHTFIDDEGLQRGEEITPALVKAIQESKIAIIVLSINYASSSFCLHELATILECLMGKGRLVLPVFYKVDPSHVRHQNGSYEEALAKHEERFKAEKEKLQKWKMALHQVANLSGYHFKDGEGYEYKFIEKIVEQVSREINPACLHVADYPVGLEWQVRQVRKLLDIGSDDGVHMIGFHGMGGVGKSALARAVYNNLIIDEKFDGFCFLENVREKSNKDGLEHLQRILLSKILGEKDINLASKQQGSSMIQSRLKEKKVVLILDDVDKHEQLQAMVGRPDWFGPGSKIIITTRDKQLLAPHQVITTYEVKGLDEKDALQLLTWKAFKKEKADPNYVEVLQRAVTYASGLPLALEVIGSNLF…	Glycine max cv. Williams 82	Glycine_max_v4.0
XP_014619916	CHAIN	chain	1	951	(NBARC)(LRR)	NLR	GCF_000004515.6	UNDETERMINED	NL	MCKKGIHGTGGIGKTTLVKALYDSIYKQFQGSCFLSNFRENSSQIQGIKHLQEGHLSEILEGSKILLKNIEKGIGTITSRLRLKRVVIVVDDVDDIEELKKLAEELDRFGPGSRIIITTRNKYLLDVGQVEKKYEVKMLNDQESLELFCQSAFRKSCPETNYEDLSNRAIRCCKGLPLALKVLGSHMVGKDLGGWKDALDRYGKSQHEGVQKVLRISYDSLPFNEKNIFLDIACFFNGWKLEYVKSVLDACDFSSGDGITTLVNKSLLTVDNECLGMHDLIQEMGREIVKEEAGDVVGECSRLWHHEDVFQVLVNDTGSSKIQGIMLDPPLREEIECTDIVFKKMKNLRILIVRQTIFSCEPCYLPNNLRVLEWTEYPSQSFPSDFYPSKLVRFNLSGS…	Glycine max cv. Williams 82	Glycine_max_v4.0
XP_014619948	CHAIN	chain	1	884	(CC)(NBARC)(LRR)	NLR	GCF_000004515.6	CC-NLR	CNL	MAEAVLEVALEKLSSLIEKELGLFLDFDRDMKKLRSMFTTIKATLQDAVEKQFSDEAIKDWLPKLKEAAYELDDILDECAYEALGLEYQGVKSGQSHKVQCSCLSSFHPKHVVFRYKIAKRMKRITERLDEIAEERQKFHLTKTALERTRIIEWRQTSSIISERQVYGREEDTKKIVDVLMANADAYHSESLLVYPIVGLGGLGKTTLAQLIFNHKMVINKFEIRMWVCVSEDFSLNRMTKAIIEAASGQACENLDLDLLQRKLQDLLRGKRYLLVLDDVWDDKPNNWQKFERVLACGANGASILVTTRLPKVATIMGTMPPHELSMLSEDEGWELFKHQVFGPNEEEQVELVVAGKEIVKKCGGVPLAIKALGGILRFKRKENEWLHVKESNLWNLPH…	Glycine max cv. Williams 82	Glycine_max_v4.0
XP_014620602	CHAIN	chain	1	1481	(TIR)(NBARC)(LRR)	NLR	GCF_000004515.6	TIR-NLR	TNL	MANLNHGATFRDDFFYDVFLSFRGGTRYGFTNRLYNALRQKGIYTFRDTEELRIGADIRPALLKAIENSRMSMVVLCEDYASSTWCLDELAKIIQCYHANKPKQVLLIFYKVQPSDVWDQKNSYAKAMADHENRFAKQPEKVKNWRKALSQLRHLTREYCKDDGYEAELIKKIVKDTSAKLPPIPLPIKHVVGLDSRFLDVKSMIHIESHDTVLILEIYGAGGIGKTTFALDIYNNIRHEFEAASFLANVREKSNKSTEGLEDLQKTLLSEMGEETEIIGASEIKRRLGHKKVLLVLDDVDSTKQLESLVGGGDWFGSRSRIIITTRDTTLLDEHVIDDVVIETYEMKALNYGDSLELFCWHAFNMSKPAENFEGVSNDAVRYAKGHPLALKVIGSNLK…	Glycine max cv. Williams 82	Glycine_max_v4.0
XP_014620603	CHAIN	chain	1	1406	(TIR)(NBARC)(LRR)	NLR	GCF_000004515.6	TIR-NLR	TNL	MAISGYAPMFSDFSYDVFLSFSGGTSNPFVDPLCRALRDKGISIFRSEDGETRPAIEEIEKSKMVIVVFCQNYAFSTESLDELVKIREYVDNRRKQVWTIFYIVEPSDVRKQRNSYKDAMNGHEMTYGKDSEKVKAWREALTRVCDLSGIHCKDHMFEAELQKIVEAASCKLFRVPGQMNHAVGLDDHFEQVKAFIDVESNDKVGVLGIYGGGGIGKTTFAVYLYEKIRHYYFEAASFLIKVREQSKESKNHLEDLQNRLLSQLGVDTGTMIGSTNKGELEIKHRLGHRRVLLVLDDVDSKEQLELLAGKHDWFGSGSRIIITTRDEAVLDYGVKVKKYKMTELNDRHSLELFCQNAFDKPEPAKNFESISHRAIGYAKGVPLALQVIGSNLKGRSIEE…	Glycine max cv. Williams 82	Glycine_max_v4.0
XP_014620605	CHAIN	chain	1	1046	(TIR)(NBARC)(LRR)	NLR	GCF_000004515.6	TIR-NLR	TNL	MEFMSSSSSSSSFSKSNPGRMYDVFINFRGEDTRRNFVCHLHSVLSNAGVNTFLDDENLVKGMELIQLMRAIEGSQISLVVFSKNYTQSTWCLTELENIIKCHRLHGHVVVPIFYHVSPSDVRRQEGDFGKALNASAEKIYSEDKYVLSRWGSALTTAANFCGWDVMKPGNEAKLVKEIVDDVLKKLNGEVLSIPEFPVGLEPRGQEVIGFIKNQSTKVCMIGIWGMGGSGKTTIAKFIYNQIHSRFPGKSFIENIRKVCETDGRGHAHLQEQLLTDVLKTKVKIHSVGMGTSMIEKRLSGKEVLIVLDDVNEFDQLKDLCGNRKWIGLGSVIIITTRDRGLLNILNVDYVYKMEEMNENEALELFSWHAFRKAEPREEFNELARNVVAYCGGLPLALE…	Glycine max cv. Williams 82	Glycine_max_v4.0
XP_014620608	CHAIN	chain	1	999	(TIR)(NBARC)(LRR)	NLR	GCF_000004515.6	TIR-NLR	TNL	MIKQPTPSLCSFTCGWTYDVFLSFSGIDTRHSFTDNLYNSLKQRGIHAFIDDEGLRRGEEITPTLLKAIRESRIGIIVFSKSYASSTYCLDELVEILECLKVEGRLVWPVFYDVDPSQVRYQTGTYAEALAKHKERFQDDKGKVQKWRKALHEAANLSGWHFQHGSESEYKFIKKIVDEASKKINRTPLHVADNPVGLESSVLEVMSLLGSGSEVSMVGIYGIGGIGKTTVARAAYNMIADQFEGLCFLADIREKAISKHRLVQLQETLLSDILGEKDIKVGDVSRGIPIIERRLRKKKVLLILDDVDKLVQLQVLAGGYCWFGSGSKIIITTRDKKLLATHGVVKLHEVKQLNDEKAFELFSWHAFKRNKFDPSYVDILNRAVFYACGLPLALEVIGS…	Glycine max cv. Williams 82	Glycine_max_v4.0
XP_014621131	CHAIN	chain	1	1263	(CC)(NBARC)(LRR)	NLR	GCF_000004515.6	CC-NLR	CNL	MPVLETLGGALFGAVLQVLFDKLDSHQVLDYFRGRKLNEKLLKKLKGKLRSVNTVVDDAEQKQFTDANVKAWLDEVRDVLLDTEDLLEEIDYEFSKTELEAESQTSASKVCNFESMIKDVLDELDSLLDQKDDLGLNNVSGVGVGSGSGSKVSQKLSSTSLVVESVIYGRDDDKATILNWLTSDTDNHNELSILSIVGMGGMGKTTLAQHVYNNPRIVEAKFDIKVWVCVSDDFDVLMVTKNILNKITNSKDDSGDDLEMVHGRLKEKLSGKKYLLVLDDVWNEHRDQWKALQTPLKYGAKGSKILVTTRSNKVASIMHSNEVRGLKQLREDHSWQVFSQHAFQDDYPELNAELKDIGIKIVEKCHGLPLALETVGCLLHKKPSFSQWERVLKSKLWEL…	Glycine max cv. Williams 82	Glycine_max_v4.0
XP_014621169	CHAIN	chain	1	1206	(CC)(NBARC)(LRR)(LRR)	NLR	GCF_000004515.6	CC-NLR	CNL	MAVELIAGALLSSFLQVAFEKLASPQVLDFFHGKKLDETLLRKLKIKLQSIDALADDAERKQFADPRVRNWLLEVKDMVFDAEDLLDEIQHESSKWELEAESESQTCTSCTCKVPNFFKSSPASFFNREIKSRMEKILDSLEFLSSQKDDLGLKNASGVGVGSELGSAVPQISQSTSSVVESDIYGRDEDKKMIFDWLTSDNGNPNQPWILSIVGMGGMGKTTLAQHVFNDPRIQEARFDVKAWVCVSDDFDAFRVTRTILEAITKSTDDSRDLEMVHGRLKEKLTGKRFLLVLDDVWNENRLKWEAVLKHLVFGAQGSRIIATTRSKEVASTMRSREHLLEQLQEDHCWKLFAKHAFQDDNIQPNPDCKEIGTKIVEKCKGLPLALKTMGSLLHDKSS…	Glycine max cv. Williams 82	Glycine_max_v4.0
XP_014621170	CHAIN	chain	1	1095	(TIR)(NBARC)(LRR)	NLR	GCF_000004515.6	TIR-NLR	TNL	MSKAVSESTDIRVYDVFLSFRGEDTRRSFTGNLYNCLEKRGIHTFIGDYDFESGEEIKASLSEAIEHSRVFVIVFSENYASSSWCLDGLVRILDFTEDNHRPVIPVFFDVEPSHVRHQKGIYGEALAMHERRLNPESYKVMKWRNALRQAANLSGYAFKHGDGYEYKLIEKIVEDISNKIKISRPVVDRPVGLEYRMLEVDWLLDATSLAGVHMIGICGIGGIGKTTLARAVYHSAAGHFDTSCFLGNVRENAMKHGLVHLQQTLLAEIFRENNIRLTSVEQGISLIKKMLPRKRLLLVLDDVCELDDLRALVGSPDWFGPGSRVIITTRDRHLLKAHGVDKVYEVEVLANGEALELLCWKAFRTDRVHPDFINKLNRAITFASGIPLALELIGSSLYG…	Glycine max cv. Williams 82	Glycine_max_v4.0
XP_014622020	CHAIN	chain	1	877	(CC)(NBARC)(LRR)	NLR	GCF_000004515.6	CC-NLR	CNL	MADSVVAFVLDNLSRLLEDEHKLLSGVEDKINSLCNELKFIDIFLKNSEGKRSHEMVKEVVSQIRDVAHKAEDVVDTYVSNIAKQKQRSKLSKLFHLKEHVMVLHQVNSDIEKIRNRIDEIYKNRDRYGIGEGEFRSEEAAAEAESLLKRRREVEEEDVVGLVHDSSHVIQELMESESRLKVVSIIGMGGLGKTTLARKIYNNNQVQLRFPCLAWVSVSNDYRPKEFLLSLLKCSMSSTSEELSEVELKKKVAEWLKGKKYLVVLDDIWETQVWDEVKGAFPDDQTGSRILITSRNKEVAHYAGTASPYYLPILNEDESWELFTKKIFRGEECPSDLEPLGRSIVKICGGLPLAIVVLAGLVAKKEKSQREWSRIKEVSWHLTEDKTGVMDILKLSYNN…	Glycine max cv. Williams 82	Glycine_max_v4.0
XP_014622090	CHAIN	chain	1	1302	(NBARC)(LRR)	NLR	GCF_000004515.6	CC-NLR or CCR-NLR or CCG10-NLR	NL	MGDIVFSIVAKLAEYTVGPILHHARYLCCFNNIAGNLPNAKEELELTRNSVKERVEEAIKRTEKIEPAVEKWLKDVEKVLEEVHMLQGRISEVSKSYFRRQCQYFLTKKIERKIQKMTQLNHDSKFEPFSKIAELPGMKYYSSKDFVLFKSTESTYKKLLEALKDKSACTIGLVGLGGSGKTTLAKEVGKKAEELKLFEKVVMVTVSQTPNIRSIQVQIADKLGLKFEEESEEARAQRLSETLIKHTTLLILDDIWEILDFEAIGIPYNENNKGCRVLLTTRSRDVCISMQCQKIIELNLLAGNEAWDLFKLNTNITDESPYALKGVARKIVDECKGLPIAIVTVGSTLKGKTVKEWELAFSRLKDSEPLDIPKGLRSPYVCLGLSYDNLTNELAKSLF…	Glycine max cv. Williams 82	Glycine_max_v4.0
XP_014622116	CHAIN	chain	1	1262	(NBARC)(LRR)(LRR)	NLR	GCF_000004515.6	CC-NLR or CCR-NLR or CCG10-NLR	NL	MEDFVLSIVAKMVEYAVDPILHHAGYLCCFNNFARNLRKAKEELELTQDNMKKQVREATKRNEKIEPMVEKWLKDAEKVLEEVQLLEGRISEVSKCYFSRRCQYFLAKEIARKTEKMTQLNGNIKFEPFSRLTELQGMKYYSSKNFVLFKSIESTYNKLLEALKDKSVCMIGLCGIGGSGKTTLTKEVGKKAEDLQLFEKVVMVTVSQTPNIRSIQEQIADQLDFKLREDSNIGKARRLSERLRKGTTLVILDGVWGKLDFEAIGIPLNENNKGCEVLLTTRSRQVCTSMQCQSIIELNLLTGEEPWALFKLHANITDDSLDALKVVARNIVNECKGLPIAIVTVGSTLRGKTFEEWESALSRLEDSIPLDIPNGLTSPHVCLKLSYDNLTNQFAKSLL…	Glycine max cv. Williams 82	Glycine_max_v4.0
XP_014622468	CHAIN	chain	1	1909	(NBARC)(LRR)	NLR	GCF_000004515.6	CC-NLR or CCR-NLR or CCG10-NLR	NL	MECLYGFASSISRDLVCGAINQLRYPCYFNNLIEELEKEEGNLIVTRNDVQKFVAHANNQTRTTAEVVNHWLQDAENDIDNVNQLLKEARTKKSCCFGHSPNWIWRYCVGKKLANKTRDLEKRIQRGRPYIQIERNTTLPSSTLDILSEKCMNFDSRESSYEKLMEALKDNEVAMIGLYGMGGCGKTTLGMEVTKIAKAEDLFDKVLFVPVSSTVDVPRIQEKIASSMGYGFPENEKGERERAQRLCMRLTQENKLLVILDDVWEKLDFGAIGIPFFEHHKGCKVLITTRSEAVCTSMDCQRMIHLPILTSEEAWALFQEKALITEGTPDTVKHLARLISNECKGLPVAIAAVASTLKGKAEVEWRVALGRLKSSKPMNIEKGLQDPYKCLQLSYDNLD…	Glycine max cv. Williams 82	Glycine_max_v4.0
XP_014622470	CHAIN	chain	1	1890	(NBARC)(LRR)	NLR	GCF_000004515.6	CC-NLR or CCR-NLR or CCG10-NLR	NL	MECLYGFASSISRDLVCGAINQLRYPCYFNNLIEELEKEEGNLIVTRNDVQKFVAHANNQTRTTAEVVNHWLQDAENDIDNVNQLLKEARTKKSCCFGHSPNWIWRYCVGKKLANKTRDLEKRIQRGRPYIQIERNTTLPSSTLDILSEKCMNFDSRESSYEKLMEALKDNEVAMIGLYGMGGCGKTTLGMEVTKIAKAEDLFDKVLFVPVSSTVDVPRIQEKIASSMGYGFPENEKGERERAQRLCMRLTQENKLLVILDDVWEKLDFGAIGIPFFEHHKGCKVLITTRSEAVCTSMDCQRMIHLPILTSEEAWALFQEKALITEGTPDTVKHLARLISNECKGLPVAIAAVASTLKGKAEVEWRVALGRLKSSKPMNIEKGLQDPYKCLQLSYDNLD…	Glycine max cv. Williams 82	Glycine_max_v4.0
XP_014622632	CHAIN	chain	1	1289	(NBARC)(LRR)(LRR)	NLR	GCF_000004515.6	CC-NLR or CCR-NLR or CCG10-NLR	NL	MGEIVVSIIAKIAEYTVGPILHHARYLCCFNNFAGNLPNAKEDLELTRDSVKKRVREATNRTEKIEPAVEKWLKDVEKVLQEVQTLEGRILEVRKSIFRSQCQYFLAKEIARKIEKMTQLNRDSKFDPFSSKTELPGMKYHSFEDFVPFKSTESTYNEILEELSDKSFIMIGLHGMGGSGKTTLVKEVGKKVEELKLFEKVVMAVVSQTPNIRSIQEQIADKLGLKFEENSEEGRAQRLSKRLSEGKTLLILDDVWEKLNFEAIGIPFNENNKGCGVLLTTRSREVCTSMQCQSIIELHLLTDEEAWDLFQFYAKITDDSSAALKGVATKIVNQCKGLPIAIVTLGSTLRGKTLEEWELALLRLEDSKPLDIPKGLTSPHVCLRSSYDNLTNQLAKSLL…	Glycine max cv. Williams 82	Glycine_max_v4.0
XP_014622717	CHAIN	chain	1	724	(TIR)(NBARC)(LRR)	NLR	GCF_000004515.6	TIR-NLR	TNL	MASTCSSSFSVTKKYDVFISFRGEDTRADFTSHLHAALRRNNIDTYIDYRIHKGDEIWVEIMKAIKESTLFLVIFSENYASSSWCLNELIQLMEYKKHEDVDVIPVFYKIDPSEVRKQSGSYHMAFAKHEKDRKVTEDKMQKWKNALYEAANLSGFLSDAYRTESNMIEDIIKVILQKLNHKYPNDFRGQFVSDENYASIESLLKIDSEEVRVIGIWGMGGIGKTTIAEVIFHKISSRYEGSSFLKNVAEESKRHGLNYICKELLSKLLREDLHIDTPKVIPSIITRRLKRKKVLIVLDDVNTSELLENLVGVGRDWLGAGSRVIVTTRDKHVIMGEVVDKIHEVKKMNFQNSLELFSLNAFGKTYPQKGYEELSKRAMGYAKGIPLALKVLGSLLRSR…	Glycine max cv. Williams 82	Glycine_max_v4.0
XP_014622857	CHAIN	chain	1	788	(TIR)(NBARC)(LRR)	NLR	GCF_000004515.6	TIR-NLR	TNL	MAGSERSSSRVWHYEFDVFLSFRGEDTRLGFVGNLYKALTEKGFHTFFREKLVRGEEIAASPSVVEKAIQHSRVFVVVFSQNYASSTRCLEELLSILRFSQDNRRPVLPVFYYVDPSDVGLQTGIYGEALAMHEKRFNSESDKVMKWRKALCEAAALSGWPFKHGDGYEYELIEKIVEGVSKKINRPVGLQYRMLELNGLLDAASLSGVHLIGIYGVGGIGKTTLARALYDSVAVQFDALCFLDEVRENAMKHGLVHLQQTILAETVGEKDIRLPSVKQGITLLKQRLQEKRVLLVLDDINESEQLKALVGSPGWFGPGSRVIITTRDRQLLESHGVEKIYEVENLADGEALELLCWKAFKTDKVYPDFINKIYRALTYASGLPLALEVIGSNLFGREI…	Glycine max cv. Williams 82	Glycine_max_v4.0
XP_014622928	CHAIN	chain	1	1451	(NBARC)(LRR)(LRR)	NLR	GCF_000004515.6	UNDETERMINED	NL	MSQVQTLEDTQVLVKNRVAEAERNGYKIENIVQNWLKNANEIVAEAKKVIDVEGATWCLGRYCPSRWIRCQLSKRLEETTKKITDHIEKGKIDTISYRDAPDVTTTPFSRGYEALESRTSMLNEIKEILKDPKMYMIGVHGMGGVGKTTLVNELAWQVKKDGLFVAVAIANITNSPNVKKIQGQIADALWDRKLKKETESGRAIELRERIKKQEKVLIILDDIWSELDLTEVGIPFGDEHNGCKLVITSREREVLIKMDTQKDFNLTALLEEDSWNLFQKIAGNVNEVSIKPIAEEVAKCCAGLPLLITALGKGLRKKEVHAWRVALKQLKEFKHKELENNVYPALKLSYDFLDTEELKSLFLFIGSFGLNEMLTEDLFICCWGLGFYGGVDKLMEARD…	Glycine max cv. Williams 82	Glycine_max_v4.0
XP_014622930	CHAIN	chain	1	1411	(NBARC)(LRR)(LRR)	NLR	GCF_000004515.6	UNDETERMINED	NL	MDAIAHVPGVSQIANYVITFIKDQIGYISSYEENLEKLMTQVQTLEDTQVLVKNRVAEAERNGYKIENIVQNWLKNANEIVAEAKKVIDVEGATWCLGRYCPSRWIRCQLSKRLEETTKKITDHIEKGKIDTISYRDAPDVTTTPFSRGYEALESRTSMLNEIKEILKDPKMYMIGVHGMGGVGKTTLVNELAWQVKKDGLFVAVAIANITNSPNVKKIQGQIADALWDRKLKKETESGRAIELRERIKKQEKVLIILDDIWSELDLTEVGIPFGDEHNGCKLVITSREREVLIKMDTQKDFNLTALLEEDSWNLFQKIAGNVNEVSIKPIAEEVAKCCAGLPLLITALGKGLRKKEVHAWRVALKQLKEFKHKELENNVYPALKLSYDFLDTEELKSL…	Glycine max cv. Williams 82	Glycine_max_v4.0
XP_014622942	CHAIN	chain	1	1009	(CC)(NBARC)(LRR)	NLR	GCF_000004515.6	CC-NLR	CNL	MAEFVLETLLGNLKSLVQKELLLFLGFDQDLERLSSLFTAIKATLEDAEEKQFSNRAIKDWLEKLKHEAHILDDIIDECAYEVFGLENQGVKCGPSNKVQGSCLSSFHPKRVVFRYKIAKKLKRISERLMEIAEERNKFHLVEMVREIRSGVLEWRQTTSLVIEPKVYGREEDKDKILDFLIGDASHFEDLFVYPITGLGGLGKTTLAQFIFNDEKVVNHFELRIWVCVSEDFSLERMTKAIIEATSGVACKDLDIGSKQKRLQTMLQRKRYLLVLDDVWDDKQENWQRLKSVLACGAKGASILVTTRQSKVAAIMGTIAPHELSVLPNKYCWELFKHQAFGPNEEEQVELEDIGKEIVKKCRGMPLAAKALGGLLRFKRNKNEWLNVKESNLLELSQN…	Glycine max cv. Williams 82	Glycine_max_v4.0
XP_014622963	CHAIN	chain	1	1085	(NBARC)(LRR)	NLR	GCF_000004515.6	UNDETERMINED	NL	MDAIAHVPDVSEIAHLPGVSQIATVITFIKDQIGYISSYEENLEKLMTEVQRLKDTQDGVQHRVVEAERNGEKIENIVQNWLKKANEIVAAANKVIDVEGTRWCLGQYCPYLWTRCQLSKSFEKMTKEISDVIKKAKFETISYRDTPDVTITPSSRGYVALESRTSMLNEIKEILKDPKMYMIGVHGMGGVGKTTLVNELAWQVKKDGLFGAVAIAAITNSPDVKKIQGQIADALDLKLEKESERGRAINLRQRIKKQEKVLIILDDIWSELNLPEVGIPFGDEHNGCKLVITSREREVLTYMETQKDFNLTALLEEDSWNLFQKIAGNVVNEVSIKPIAEEVAKCCAGLPLLITPVAKGLKKKKVHAWRVALTQLKEFKHRELENNVYPALKLSYDFL…	Glycine max cv. Williams 82	Glycine_max_v4.0
XP_014623006	CHAIN	chain	1	1233	(CC)(NBARC)(LRR)(LRR)	NLR	GCF_000004515.6	CC-NLR	CNL	MPVLETLGGALFGAVLQVLLDKLDSCHVLDYFRGRKLDEKLLYKLKATLRSIDAVVDDAEQKQYSYSRVREWLLEVKQAVLDAEDLLDEIDCKALKYKLEDDSQTTTSKVRNLLNVFSLSSIDKEIESRMKQLLDLLELLASQKSDLGLKNACDVGIGSGLGSNVLKILPQTSLVAEDVIYGRDDEKEMILNWLTSDIDSRSQLSIFSVVGMGGLGKTTLAQHVYNDPQIEAKFAIKAWVYVSDDFDVLKVIKAIIGAINKSKGDSGDLEILHKYLKDELTGKKFFLVLDDVWNEDRDQWKALKTPLKYGAQGSKILVTTRSNNVASTMQSNKVCQLKTLQEDHSWQVFAKNAFQDDSLQLNVELKEIGTKIVEKCKGLPLALETVGCLLRTKRSSVSE…	Glycine max cv. Williams 82	Glycine_max_v4.0
XP_014623640	CHAIN	chain	1	866	(CC)(NBARC)(LRR)	NLR	GCF_000004515.6	CC-NLR	CNL	MIQNRTIPASLSLHSYLPKIMAESLLFSVAESLLGKLASRAVEKASLAMGVYHDLQQMRVTMALVKALLLDAEQKKQQNNALSEWLRQIKRVFSDAEDIVDNFECEALRKHVVNTHGSVSRKVRRLFSTSNPLVYRLRMAREIKGIKNRLEKVAADRHMFGLQINDMDTRVVHRREMTHSHVNASNVIGREDDKKKIIELLLQDGNDTSPSVISIEGFGGMGKTTLAKLVFNDLIIDECFPLKMWVCVSNDFELRNVLIKILNSTPNPRNENFKNFEMEQLQNRLRNTLHRQKFLLVLDDVWNENRVKWNELKDIIDIGVEGSKILVTTRSHAIAVMMRTKSSNYYRLEGLSEEHSLSLFLKSAFDDGEERKHPQLVEIGKEILKKCGGIPLAVRTLGS…	Glycine max cv. Williams 82	Glycine_max_v4.0
XP_014623692	CHAIN	chain	1	1534	(NBARC)(LRR)(LRR)(LRR)	NLR	GCF_000004515.6	UNDETERMINED	NL	MDAIAHVPDVSEIAHLPGVSQIANYVITFIKDQIGYISSYEENLEKLMTEVQRLKDTQDGVQHRVVEAKRNGEKIENIVQNWLKKANEIVAAANKVIDVDGTRWCLGQYCPYLWTRCQLSKSFEKMTKEILDVIKKAKFDNRFSYRDAPDVTITPLERGYETLESRTSMLNEIKEILKDPKMYVIGVHGMGGVGKTTLVNELAWQVKKDGLFGAVAIADITNSQDVKKIQGQIADALDLKLEKESERGRATELRQRIKKEEKVLIILDDIWSELNLTEVGIPFGDEHNGCKLVITSREREVLTKMNTKKYFNLTALLEEDSWNLFQKIAGNVVNEVSIKPIAEEVAKCCAGLPLLIAAVAKGLIQKEVHAWRVALTKLKKFKHKELENIVYPALKLSYD…	Glycine max cv. Williams 82	Glycine_max_v4.0
XP_014623922	CHAIN	chain	1	1086	(TIR)(NBARC)(LRR)	NLR	GCF_000004515.6	TIR-NLR	TNL	MALGSCSSSFNYDVFLSFRGADTRHGFTGNLYKALDDRGIYTFIDDEELQSGEEITPALLKAIQESRIAITVLSINYASSSFCLDELAYILECFKSKNLLVVPVFYNVDPSDVRHQKGSYGEALAKHQERFNHNMEKLEYWKKALHQVANLSGFHFKHGEGYEYEFIGRIVELVSSKINHAPLPVADYPVGLESRLLEVTKLLDVESDDGVYMIGIHGIGGIGKSTLAIAVYNLIACHFDGSCFLKDLREKSNKKGLQHLQSILLREILGEKEINLASVEQGASIIQHRLQRKKVLLILDDVDKHEQLQAIVGRPCWFGPGSRVIITTRDKQLLASHGVKRTYEVELLNENNALQLLTWKSFKTEKVDPSYKEVLNDVVIYASGLPLALEVIGSNLFGK…	Glycine max cv. Williams 82	Glycine_max_v4.0
XP_014624020	CHAIN	chain	1	1047	(TIR)(NBARC)(LRR)	NLR	GCF_000004515.6	TIR-NLR	TNL	MAVRSFSYDVFLSFRGEDTRYSFTGNLYNVLRERGIHTFIDDDEFQKGDQITSALEEAIEKSKIFIIVLSENYASSSFCLNELTHILNFTKGKNDLLVLPVFYIVDPSDVRHHRGSFGEALANHEKKLNSDNMENLETWKMALHQVSNISGHHFQHDGNKYEYKFIKEIVESVSSKFNHALLQVPDVLVGLESPVLEVKSLLDVGSDDVVHMVGIHGLGGVGKTTLAVAVYNSIAGHFEASCFLENVRETSNKKGLQHLQSILLSKTVGEKKIKLTNWREGIPIIKHKLKQKKVLLILDDVDEHKHLQAIIGSPDWFGCGSRVIITTRNEHLLALHNVKITYKVRELNEKHALQLLTQKAFELEKEVDSSYNDILNRALIYASGLPLALEVIGSNLFGK…	Glycine max cv. Williams 82	Glycine_max_v4.0
XP_014624110	CHAIN	chain	1	1948	(TIR)(NBARC)(LRR)	NLR	GCF_000004515.6	TIR-NLR	TNL	MTVSASFSYDVFLSFRGSDTRYGFTGNLYNALSDRGIHTFIDEEELQRGDEIRPALVEAIKQSRMAILVFSKNYASSSFCLDELVKIMECVKAKGRLIFPIFYDVDPCHVRHQSGSYGEALAMHEERFTSSKENLKENMERLQKWKMALNQAADVSGKHYKLGNEYEHEFIGKIVKEISNKINRTPLHVADYPVGLESRVQTVKSLLEFESDTGVHIVGIYGIGGMGKTTLARAVYNSIADQFKGLCFLDDVRENATKHGLIHLQEMLLSEIVGEKDIKIGSVSKGISIIKHRLQRKKILLILDDVDKLEQLRATVGGPNWFGSGSRVIVTTRDKHLLASHGVDRKYEVEDLNEEESLELLCWNAFKDDKVDPCYKDISSQAVAYASGLPLALEVVGSL…	Glycine max cv. Williams 82	Glycine_max_v4.0
XP_014624143	CHAIN	chain	1	1103	(TIR)(NBARC)(LRR)	NLR	GCF_000004515.6	TIR-NLR	TNL	MAATTRSRASIYDVFLNFRGGDTRYGFTGNLYRALCDKGIHTFFDEKKLHRGEEITPALLKAIQESRIAITVLSKNYASSSFCLDELVTILHCKSEGLLVIPVFYNVDPSDVRHQKGSYGVEMAKHQKRFKAKKEKLQKWRIALKQVADLCGYHFKDGDAYEYKFIQSIVEQVSREINRAPLHVADYPVGLGSQVIEVRKLLDVGSHDVVHIIGIHGMGGLGKTTLALAVYNLIALHFDESCFLQNVREESNKHGLKHLQSILLSKLLGEKDITLTSWQEGASMIQHRLQRKKVLLILDDVDKREQLKAIVGRPDWFGPGSRVIITTRDKHLLKYHEVERTYEVKVLNQSAALQLLKWNAFKREKIDPSYEDVLNRVVTYASGLPLALEVIGSNLFGKT…	Glycine max cv. Williams 82	Glycine_max_v4.0
XP_014624740	CHAIN	chain	1	987	(TIR)(NBARC)(LRR)	NLR	GCF_000004515.6	TIR-NLR	TNL	MNYPKGEELNEGLLRTIEGCRICVVVFSTNYPASSWCLKELEKIIECHRTYGHIVLPIFYDVDPSHIRHQRGAFGKNLKAFQGLWGKSVLSRWRTVLTEAANFSGWDVSNNRNEAQLVKEIAEDVLTKLDNTFMHMTEFPVGLESHVQEVIGYIENQSTKVCIVGIWGMGGLGKTTTAKAIYNRIHRRFMGRCFIEDIREVCETDRRGHLHLQEQLLSNVLKTKVNIQSVGIGRAMIESKLSRRKALIVLDDVIEFGQLKVLCGNRKWFGQGSIVIITTRDVRLLHKLKVDFVYKMEEMDENKSLELFSWHAFGEAKPTEEFDELARNVVAYCGGLPLALEVIGSYLSERRKKEWESVLSKLKIIPNDQVQEKLRISYNGLGDHMEKDIFLDICCFFIG…	Glycine max cv. Williams 82	Glycine_max_v4.0
XP_014625795	CHAIN	chain	1	922	(CC)(NBARC)(LRR)	NLR	GCF_000004515.6	CC-NLR	CNL	MAETAVSLAGQHALPKILEAVKMLRDLPKEVRDITDELESFQEFINDADKVAEAEQDDGRRHRIKERVMRLREAAFRMEDVIDEYNISCEDKQPDDPRCAALLCEAVAFIKTQILLLQSAYKIQDVKSLVRAERDGFQSHFPLEQRPTSSRGNQDITWQKLRRDPLFIEEDEVVGLDGPRGILKNWLTKGREKRTVISVVGIAGVGKTTLAKQVYDQVRNNFECHALITVSQSFSAEGLLRHMLNELCKEKKEDPPKDVSTIELLTEEVRNRLRNKRYVVLFDDVWNGKFWDHIESAVIDNKNGSRILITTRDEKVAEYCRKSSFVEVLKLEEPLTEKESLKLFCKKAFQYSSDGDCPEELKDISLQIVRKCKGLPLAIVAIGGLLSQKDESAPEWGQF…	Glycine max cv. Williams 82	Glycine_max_v4.0
XP_014625802	CHAIN	chain	1	906	(CC)(NBARC)(LRR)	NLR	GCF_000004515.6	CC-NLR	CNL	MAETAVSLAGKHALPKILEAVKMVRDLPKEVRDITDELESFQDFINDADKVAEAEQDDGRRHRIKERVMRLREAAFRMEDVIDEYNISCEDKQPDDPRCADLLCEAVAFIKTQILLLQSAYKIQDVKSLVRAERDGFQSHFPLEPRLTSSRGNQDVTWQKLRMDPLFIEEDDVVGLDGPRDTLKNWLTKGREKRTVISVVGIPGVGKTTIAKQVYDQVRNNFECHALITVSQSYSAEGLLRRLLDELCKLKKEDPPKDVSNMESLTEEVRNRLRNKRYVVLFDDVWNETFWDHIESAVIDNKNGSRILITTRDEKVAGYCKKSSFVEVLKLEEPLTEEESLKLFSMKAFQYSSDGDCPEELKDISLEIVRKCKGLPLAIVAIGGLLSQKDESAPEWGQF…	Glycine max cv. Williams 82	Glycine_max_v4.0
XP_014625814	CHAIN	chain	1	925	(CC)(NBARC)(LRR)	NLR	GCF_000004515.6	CC-NLR	CNL	MEKLQEIAVSLAVDYLLPPLKKAVNSVMEVPKDAADMKDKLDGIQAMIHDVDKMAATEEGNSRDGLKAKVKLLVETSFCMEDIVDEYIIHEERQLGDVPGCASLPCKAIDFVKTRASRLQFAYMNQDVKSEFPGIKERNKSEDCSQIQSSRGNQNITFDNLRMAPLFLKEAEVVGFDSPRDTLERWLIEGREKLTVVSVVGMGGLGKTTLAKKVFDKVQTHFTRHVWITVSQSYTIEGLLLKFLEAKKRKDPSQSVYSTMDKASLISEVRNHLSRNRYVVVFDDVWNENFWEEMKFALVDVENGSRIIITTRYREVAESCRTSSLVQVHELQPLSDDKSFELFCKTAFGSELDGHCPNNLKDISTEIVRKCEGIPLAIVATGGLLSRKSRDAREWQRFS…	Glycine max cv. Williams 82	Glycine_max_v4.0
XP_014625825	CHAIN	chain	1	921	(CC)(NBARC)(LRR)	NLR	GCF_000004515.6	CC-NLR	CNL	MAETAVSLAGQHALPKILEAVKMLRDLPKEVRDITDELESFQDFINEADKVAEAEEDDGRRHRIKERVMRLREAAFRMEDAIDEYNISCEDKQPDDPRCAALLCEAVAFIKTQILRLQSVYKIQDVKSLVRAERDGFQSHFPLEQRQTSSRGNQDITWQKLRRDPLFIEEDEVVGLDGPRGILKNWLTKGREKRTVISVVGIAGVGKTTLAKQVYDQVRNNFECHALITVSQSFSAEGLLRHMLNELCKEKKEDPPKDVSTIESLTEEVRNHLRNKRYVVLFDDVWNGKFWDHIESAVIDNKNGSRILITTRDEKVAEYCRKSSFVEVHKLEKPLTEEESLKLFCKKAFQYSSDGDCPEELKDISLEIVRKCKGLPLAIVAIGGLLSQKDESAPEWGQF…	Glycine max cv. Williams 82	Glycine_max_v4.0
XP_014625904	CHAIN	chain	1	826	(CC)(NBARC)(LRR)	NLR	GCF_000004515.6	CC-NLR	CNL	MEKLQEIAASLAVDYLLPPLKKAVNSVMEVPRDVAEMKDKLDGIQAIIHDVDKMAAAEEGNSHDGLKAKVKQLVETSFCMEDIVDEYMIHEEKQLGDDPGCAALPCKAIDFVKTTASRFQFAYMNEDVKSEFGGIKERNGSEDSSQIQSSGGNQNIPFDNLRMAPLYLKEAEVVGFDGPRDTLEKWLKEGRKKRTVISVVGMGGLGKTTLAKKVFDKVRTHFTLHAWITVSQSYTIEGLLRDMLLKFVEEEKRVDHSSMDKKSLIDQVRKHLHHKRYVVVFDDVWNTLFWQEMEFALIDDENGSRILITTRNQDVVNSCKRSAVIKVHELQPLTLEKSLELFYTKAFGSEFGGHCPSNLKDISTEIVKKCHGLPLAIVVIGGLLFDEKKEILKWQRFYE…	Glycine max cv. Williams 82	Glycine_max_v4.0
XP_014626658	CHAIN	chain	1	2664	(NBARC)(LRR)(LRR)(LRR)(LRR)	NLR	GCF_000004515.6	UNDETERMINED	NL	MDPITSVAAQSALEIAKQVVNRQVGYIFHYKDKLKEVEQYIERLNDTRKRVQNEVNSAEKNGEEIEDDVQHWLKKVDEKIKKYECFINDERHAQTRCSIRLIFPNNLWLRYRLGRNATKMIEEIKADGHSNKRFDKVSYRLGPSFDAALSNTGYVSFGSRNEIMKKIMKALEDSTVNIVGVYGAGGVGKTTLVKEVANKAREKKLFNMVVMANVTRIPDIQKIQEQIAEMLGMRLEEESEIVRADRIRKRLKKEKENTLIILDDLWDGLNLNILGIPRSEDDNGSQQDANDLSDFGYNNMEKEVFSADFNMMKKDKLSVDSNTIKKEKLSGDHKGCKILLTSRSKEVICNKMDVQERSTFSVGVLDENEAKTLLKKEAGIHVQSFEFDEKVIEIAKMCD…	Glycine max cv. Williams 82	Glycine_max_v4.0
XP_014627157	CHAIN	chain	1	796	(NBARC)(LRR)	NLR	GCF_000004515.6	CC-NLR or CCR-NLR or CCG10-NLR	NL	MYLTINSNIPGSSSSIWTRSDVCLEGGGHELLVDGYENLMGEASRVVGLYDHLRDLKKTLIKKFGLRIIDVDTRVVHRRDTSRMTHSRVSDSDVIGREHDKEKIIELLMPQNPNDDDKSLSVNPIVGIGGLGKTTLAKFVFNDKRIDKCFTLKMWVCVSDDFDINQLIIKIINSANVADAPLPQQNLNMVDLELLQNQLRNILAGQKFLLVLDDVWNDDRVKWVELRNLIKVGGAAGSKILVTTRIDSIASMMGTVTSYKLRSLSPENSLSLFVKWAFKEGKEEKHPHLVNIGKEIVKKCRGVPLAVRTLGSLLFSKFEANEWEYVRDNEIWNLPQKKDDILPALKLSYDFLPSYLRQCFALFSIYPKDYEFSSVEVTRLWEALGVLAPPRKNETPEDV…	Glycine max cv. Williams 82	Glycine_max_v4.0
XP_014627252	CHAIN	chain	1	881	(CC)(NBARC)(LRR)	NLR	GCF_000004515.6	CC-NLR	CNL	MADFFVFDIAETLLEKLASYVSEEASRAYDVYEDLQGIKDTLSIVKGVLLDAEEKKEQKHGLREWLRQIQNVCFDAEDVLDGFECHNLRKQVVKASGSTGMKVGHFFSSSNSLVFRLRMARQIKHVRCRLDKIAADGNKFGLERISVDHRLVQRREMTYSHIDASGVMGRDNDREEIIKLLMQPHPHGDGDGDKSVCVIPIVGLGGMGKTTLAKLVFNDKRIDELFQLKMWVCVSDDFDIRQIIIKIINCASASTSAPSIALAHHESINNLDIEQLQSQLRHKLSGLTYLLVLDDIWNDDRAKWIELNDLIKVGAVGSKILVTTRSDSIASMVGTVPSYVLEGLSVENCLSLFVKWAFKEGEEKKYPNLVDIGKEMVKKCQGVPLAVRTLGSSLFLNFD…	Glycine max cv. Williams 82	Glycine_max_v4.0
XP_014627443	CHAIN	chain	1	874	(CC)(NBARC)(LRR)	NLR	GCF_000004515.6	CC-NLR	CNL	MAELFIFSIAESLITKLASHAFQEASRVVGLYDHLRDLKKTLSLVKAVLLDAEQKQEHNHELQEWLRQLKSVFYDAQDVFDEFECQTLRKQLLKAHGTIEDKVSHFFSSSNPLVFRSKMAQQIKDVSKRLDKVAADRHKFGLRIIDVDTRVVHRRDTSRMTHSRVSDSDVIGREHDKEKIIELLMQQNPNDDDKSLSVIPIVGIGGLGKTTLAKFVFNDKRIDKCFTLKMWVCVSDDFDINQLIIKIINSANVADAPLPQQSLNMVDLELLQNQLRNIIAGQKFLLVLDDVWNDDRVKWVELRNLIKVGGAAGSKILVTTRIDFIASMMGTVTSYKLRSLSPENSLSLFVKWAFKEGKEEKHPHLVNIGKEIVSKCKGVPLAVRTLGSLLFSKFETNEW…	Glycine max cv. Williams 82	Glycine_max_v4.0
XP_014627513	CHAIN	chain	1	754	(NBARC)(LRR)	NLR	GCF_000004515.6	CC-NLR or CCR-NLR or CCG10-NLR	NL	MAQQIKDVSKRLDKVAADRHKFGLRIIDVDTRVVHRRDTSRMTHSRVSDSDVIGREHDKEKIIELLMRQNPNDDDKSLSVIPIVGIGGLGKTTLAKFVFNDKRIDECFSLKMWVCVSDDFDINQLVIKIINSVNVNDAPLRQQNLDMVDLEQLQNQLTSKLAGKKFLLVLDDVWNNDRVKWVELRNLLQEGVAAGSKILVTTRIDSIAFMMGTVTSHKLQSLSPENSMSLFVKWAFKEGEEEKHPHLLNIGKEIVKNCRGVPLAVRTLGSSLFSMFEANEWEYVRDNEIWNLSQKKDDILPALKLSYDFLPCYLRQCFALFSLYPKDYEFNSFEVHMLWGALGLLASPRKNETLENVVKQYLDELLSRSFLQDFFDGGTFYEFKIHDLVHDLAVFVAKE…	Glycine max cv. Williams 82	Glycine_max_v4.0
XP_014627876	CHAIN	chain	1	926	(CC)(NBARC)(LRR)	NLR	GCF_000004515.6	CC-NLR	CNL	MAEMAVSFARDKLLPLLSDEAKLLWNIPKEFEDIQNELEYIQGSLEKADRMAAEEGDNANKGIKKWVKDLREASFRIEDVIDEHIIYVEHQPHDALGCAALLFECNITHFIESLRRRHQIASEIQQIKSFVQGIKQRGIDYDYLIKPSLEHGSSSYRGSQSVQWHDPRLASRYLDEAEVVGLEDPKDELITWLVEGPAERTIIFVVGMGGLGKTTVAGRVFNNQKVIAHFDCHAWITVSQSYTVEGLLRDLLKKLCKEKKVDPPHDISEMNRDSLIDEVRSHLQRKRYVVIFDDVWSVELWGQIENAMLDTKNGCRILITTRMDGVVDSCMKYPSDKVHKLKPLTQEESMQLFCKKAFRYHNNGHCPEDLKKISSDFVEKCKGLPLAIVAIGSLLSGKE…	Glycine max cv. Williams 82	Glycine_max_v4.0
XP_014628961	CHAIN	chain	1	979	(CC)(NBARC)(LRR)	NLR	GCF_000004515.6	CC-NLR	CNL	MAAALVGGAFLSAFLDVVFDRLASREFVHLILGNKLSKKLLQKLETTLRVVGAVLHDAEKKQITNTNVKHWLNDLKDAVYEADDLLDHVFTKAATQKKVRNFFSRFSDRKIVSKLEDIVVTLESHLKLKESLDLKESAVENLSWKAPSTSVEDGSHIYGRQKDKEAIIKLLLEDNSDGSEVSVVPIVGMGGVGKTTLAQLVYNDENLVEIFDFKAWVCISKEFDVLKITKTMIEAITGEPCKLNDLNLLHLELMDKLKDKKFLIVLDDVWTEDYVDWSLIKKPFNRGIRRSKILLTTRSEKTASIVQTVHTYHLNQLSNEDCWSVFVNHACLSSESNENTTTLEKIGKEIVKRCNGLPLAAQSLGGMLRKKHDIVDWNNILNSDIWELSESECKVIPAL…	Glycine max cv. Williams 82	Glycine_max_v4.0
XP_014628972	CHAIN	chain	1	1235	(CC)(NBARC)(LRR)	NLR	GCF_000004515.6	CC-NLR	CNL	MAAALVGGAFLSAFLDVLFDRLASPEFVDLIRGKKFSKKLLQKLETTLRVVGAVLDDAEKKQITNTNVKHWLNDLKDAVYEADDLLDHVFTKAATQNKVRDLFSRFSDRKIVSKLEDIVVTLESHLKLKESLDLKESAVENLSWKAPSTSLEDGSHIYGREKDKEAIIKLLSEDNSDGSEVSVVPIVGMGGVGKTTLAQLVYNDENLKQKFNFDFKAWVCVSQEFDVLKVTKTIIEAVTGKPCKLNDLNLLHLELMDKLKDKKFLIVLDDVWTEDYVDWSLLKKPFNRGIRRSKILLTTRSEKTASIVQNVHTYHLNQLSNEDCWSVFANHACLSSESNKNTTTLEKIGKEIVKKCNGLPLAAQSLGGMLRRKHDIGDWNNILNNDIWDLSEGECKVIP…	Glycine max cv. Williams 82	Glycine_max_v4.0
XP_014629006	CHAIN	chain	1	1225	(TIR)(NBARC)(LRR)	NLR	GCF_000004515.6	TIR-NLR	TNL	MDIANKIDYFVERWRDGLCVATRIPWRGMLIAEKLIDLLVKHWRETLCEALCEAVGFSDGADLYYSREIEMVYKIEPLVVNWSTALGEAAGSISGGAHLNSQGKFANEISLLMKHWREALCEHNGIPLVFLLNFSVEEEIIRDFKDLMMSWKEALREAAGISRVVVLNYRGKVKIATEERNILVKHWAETLREAASISGIVVLNSRNESEAIKTIVENITRLLNKTELFVADNPVGIEPRVQEMIELLDQKQSNDVLILGMWGMGGIGKTTIAKAIYNKIGRNFEGKSFLAHIREVWEQDAGQVYLQEQLLFDIKKETNTKIRNVESGKVMLKERLRHKRVLLILDDVNKLHQLNVLCGSREWFGSGSRIIITTRDMHILRGRRVDKVFRMKGMDEDES…	Glycine max cv. Williams 82	Glycine_max_v4.0
XP_014629579	CHAIN	chain	1	992	(NBARC)(LRR)(LRR)	NLR	GCF_000004515.6	CC-NLR or CCR-NLR or CCG10-NLR	NL	MDKLKDKKFLIVLDDVWTENYVNWRLLKKPFNRGIRRSKILLTTRSEKTASIVQTVHTYHLNQLSNEDCWSVFANHACLSSESNGNTTLEKIGKEIVKKCNGLPLAAQSLGGMLRRKHDIVDWNNILNSDIWELSESECEVIPALRLSYHYLPPHLKRCFVYCSLYPQDYEFEKNELILLWMAEDLLKKSSKGRTLEEVGHEYFDDLVSRSFFQRSSTSSWPHRKCFVMHDLMHDLATSLGGDFYFRSEELGKETKIKTKTRHLSFTKFNSSVLDNFDVVGRAKFLRTFLSIINYKAAPLHNEEAQCIIVSKLMYLRVLSFCDFQSLYSLPDSIGKLIHLRYLDLSHSSVETLPKSLCNLYNLQTLKLSNCRKLTKLPSDMCNLFNLGHLEIFQTPIKE…	Glycine max cv. Williams 82	Glycine_max_v4.0
XP_014629591	CHAIN	chain	1	561	(NBARC)(LRR)	NLR	GCF_000004515.6	CC-NLR or CCR-NLR or CCG10-NLR	NL	TKLKVKKFLIVLDDVWIEDYENWSNLTKPFLHGKRGSKILLTTRNANVVNVVPYHIVQVYPLSKLSNEDCWLVFANHAFPPSESRGEDRRALEEIGREIVKKCNGLPLAARSLGGMLRRKHAIRDWNNILESDIWELPESQCKIIPALRISYQYLPPHLKRCFVYCSLYPKDHEFQKKNLILLWMAEDLLKLPNRGKALEVGYEYFDDLVSRSFFQRSSNRTWGNYFVMHDLVHDLALYLGGEFYFRSEELGKETKIGIKTRHLSVTKFSDPISDIEVFDKLQFLRTLLAIDFKDSSFNKEKAPGIVASKLKCLRVLSFCDFASLDVLPDSIGKLIHLRYLNLSFTRIRTLPESLCNLYNLQTLVLSRCRVLTRLPTDMQNLINLCHLHIDGTDIREMP…	Glycine max cv. Williams 82	Glycine_max_v4.0
XP_014632202	CHAIN	chain	1	1286	(NBARC)(LRR)	NLR	GCF_000004515.6	UNDETERMINED	NL	MDAIASVASNVAAPLLKHLTYVLMYSTYLNQLETEIQRLQHEEKEVRHTVEAAKRSGEEIEDTVLDWFGRVRATVEEGQSFLSGEDRERIGCLDVYSRYTKSQRAKDLVDLVREMRKETFDRVSYRCALRCNVSPSAREYVELESRKMMLNEIMKVLKDGDVDIVGLYGMAGVGKTALVKELAWQAEMDGLFDAVVMATVTNSPDVGMIRAEIADGLGLKFDELTELGRASRLRQRIRQEQRILVILDDVWGKLELTQVGVPFGENKRGCKCQLLVTSRDLNVLNTNFEVDKAYRLEVLSEDESWELFEKRGGDSVKETSVQPMAEKVAKSCDGLPLLIVTVVEAMKNQDLYAWKDALEQVTSFELEGCFYSPVRSAIELSYEHLESHELKTFFLLLGS…	Glycine max cv. Williams 82	Glycine_max_v4.0
XP_014632329	CHAIN	chain	1	943	(CC)(NBARC)(LRR)	NLR	GCF_000004515.6	CC-NLR	CNL	MAETAVSFALGEVYEILKDEAKLLRGIHKDFSDIKDELESIQAFLKDADRRAADEANTNDGIRTWVKQVREASFRIEDVIDEYLRVIHVVQHLGCGASICKITHLISTLISRHQIATEIQDIKLSLSVIKERSERYKFQVSQEQPSSSSTGGIEGSRWHDPRMSSLFIEETEIVGFELPRDELVAWLLKGTEERTVISVVGMGGLGKTTLCKHVFDSENVKSHFDCRACITVSQSYTVRGLFIDMIKQFCRETKDPLPQMLHEMDEKSLISELRQYLEHKRYLIFFDDVWHEDFCDQVEFSMPNNNKRSRIIITTRLMHVAEFFKKSFPVHVHSLQLLPPDKAWELFCKKAFRFELGGKCPAELQGMSNKIVRKCKGLPLAIVAIGGLLSTKSKTVFEW…	Glycine max cv. Williams 82	Glycine_max_v4.0
XP_014633259	CHAIN	chain	1	2462	(NBARC)(LRR)(LRR)(LRR)(LRR)	NLR	GCF_000004515.6	UNDETERMINED	NL	MDAVSSALLEPVTNSVLDLIKKQVDYIRYRQNIDELDECVKQLKHKKEIVDHKCEEAVKNGHEIEGKVREWLGKVGKFETEVEKYRKDDGHKKTRFSNCLFLYFWHRLGRLAKKMAVEGKKITDDCPNSDEIAYRVYVTSNDAILSNNDLMDFGSRKSIMEQIMATLVEDPTVKMIGVYGRSGVGKSTLIKAIAKIARDKKLFNVVAFSEITDNPNLKQVQEDIAYPLGLKLEGEGENVRADNLRRRLKKEKENTLIILDDLWDRLDLNRLGIPLDGDVDDNDLSKKTNSDNQGPQGPTKEKSLGDYKGCKILLTSRKQNVLTDKMEVKLTFCVEELDEKDALKLFRKEAGIHGEMSKSKQEIVKKYCAGLPMAIVTVGRALRDKSDSEWEKLKNQDLV…	Glycine max cv. Williams 82	Glycine_max_v4.0
XP_014633260	CHAIN	chain	1	2457	(NBARC)(LRR)(LRR)(LRR)(LRR)	NLR	GCF_000004515.6	UNDETERMINED	NL	MDAVSSALLEPVTNSVLDLIKKQVDYIRYRQNIDELDECVKQLKHKKEIVDHKCEEAVKNGHEIEGKVREWLGKVGKFETEVEKYRKDDGHKKTRFSNCLFLYFWHRLGRLAKKMAVEGKKITDDCPNSDEIAYRVYVTSNDAILSNNDLMDFGSRKSIMEQIMATLVEDPTVKMIGVYGRSGVGKSTLIKAIAKIARDKKLFNVVAFSEITDNPNLKQVQEDIAYPLGLKLEGEGENVRADNLRRRLKKEKENTLIILDDLWDRLDLNRLGIPLDGDVDDNDLSKKTNSDNQGPQGPTKEKSLGDYKGCKILLTSRKQNVLTDKMEVKLTFCVEELDEKDALKLFRKEAGIHGEMSKSKQEIVKKYCAGLPMAIVTVGRALRDKSDSEWEKLKNQDLV…	Glycine max cv. Williams 82	Glycine_max_v4.0
XP_014633283	CHAIN	chain	1	2422	(NBARC)(LRR)(LRR)(LRR)	NLR	GCF_000004515.6	UNDETERMINED	NL	MEAVSSALLEPVTNSVLDLLKKQVDYIRYRRNFDELDECVKQLKLEKARVDHQCDEAVKNGHKIEGKAREWLGKVGKFETEVEKYWNDDGHKKTRFSNCLFPYFRHRLGRLAKKMAVEGKKITDDCPKSAEIAYRVNVTSNDAILSNTDLMDFGSRKSIMEQIMATLEDPTVKMIGVHGPGGVGKSTLIKAIAEIARDKKLFNVVAFSEITVNPNLKKVQEDIAYVLGLRLEGEGENVRADHLRRRLKKEKENTLIILDDLWDRLDLNRMGIPLDGDVDDNDKQGLKGPTKEKSLGDYKGCKILLTSRNKNVLTDKMEVKSTFCVEELDEKDALKLFRKEARIQGEMSQWKQEIVKKYCAGLPMAIVTVGRALRDKSDSEWEKLKKQDLVGIQNSMEIS…	Glycine max cv. Williams 82	Glycine_max_v4.0
XP_014634891	CHAIN	chain	1	864	(CC)(NBARC)(LRR)	NLR	GCF_000004515.6	CC-NLR	CNL	MQKLQEIAVSLAVDYLLPPIKKAVNSVMEVPKDAADMNDKLDGIQAMIHDADKMAAAEEGNSRDGLKAKVKQLVETSFCMEDIVDEYIIHEERQLADDPGCASLPCKAVDFVKTTASRLQFAYMNQDVKSEFHGIKEGNKSEDCSQIQSSGGNQNITFDNLRMAPLFLKEAEVVGFDSPRDTLERWLKEGREKLTVVSVVGMGGSGKTTLAKKVFDKVQTHFTRHVWITVSQSYTIEGLLLKFLEAEKGKDSSQSVYSTMDKASLIHEVRNHLSCNRYVVVFDDVWNENFWEEMKFALVDVENGSRIIITTRHREVAESCRTSSLVQVHELQPLTDDKSFELFCKTAFRSELDGHCPHNLKGISTEIVKKCEGLPLAIVATGGLLSRKSRDAREWQRFS…	Glycine max cv. Williams 82	Glycine_max_v4.0
XP_025980833	CHAIN	chain	1	1181	(CC)(NBARC)(LRR)(LRR)	NLR	GCF_000004515.6	CC-NLR	CNL	MPVLETLGGALFGAVLQVLFDKLDSHQVLDYFLGRKLDGRLLKKLKRKLVSVNAVVDDAEQKQFTDAYVKAWLDDVRDVLLDTEDLLDEIDCEFSKTELEAESQTSASKVCDFESRIIDVLDDLDSLLDQKNDLGLKNVSHVGVGSGSGSKVSQKLPSTSLVVESIIYGRDDDKEIILNWLTSDTDNHNKISILSIVGMGGMGKTTLAQHVYNNPRIQEAKFDIKVWVCVSDDFDVLMLTKTILNKITKSKEDSGDDLEMVHGRLKEKLSGNKYLLVLDDVWNEDRDQWKALQTPLKYGAKGSKILVTTRSNKVASIMQSNKVHELKQLQEDHSWQVFAQHAFQDDYPKLNEQLKEIGIKIVEKCQGLPLALETVGCLLHTKPSVSQWEGVLKSKIWEL…	Glycine max cv. Williams 82	Glycine_max_v4.0
XP_025981287	CHAIN	chain	1	1292	(NBARC)(LRR)(LRR)	NLR	GCF_000004515.6	CC-NLR or CCR-NLR or CCG10-NLR	NL	MGDIVLSIVAKLAEYTVDPILHHARYLCCFNNIAGNLPNAKEELELTRNSVKERVEEAIKRTEIIEPAVEKWLKDVEKVLEEVHMLQGRISEVNKSHFRRQFQYFLTKKIARKIEKMAQLNHNSKFDPFSKIAELPGMKYYSSKDFVLFKSRESTYENLLEALKDKSVSMIGLVGLGGSGKTTLAKEVGKKAEELKLFEKVVMVTVSQTPNIRSIQVQIADKLGLKFVEESEEGRAQRLSKRLRTGTTLLILDDVWENLDFEAIGIPYNENNKGCGVLLTTRSREVCISMQCQTIIELNLLTGEEAWDLFKLNANITGESPYVLKGVATKIVDECKGLPIAIVTVGSTLKGKTFEEWESALSRLEDSKPLDIPKGLRSPYACLQLSYDNLTNQLAKSLF…	Glycine max cv. Williams 82	Glycine_max_v4.0
XP_025981488	CHAIN	chain	1	1202	(CC)(NBARC)(LRR)	NLR	GCF_000004515.6	CC-NLR	CNL	MALECVGGAVLSSFLGALFQKLASPQVLDFFRGTKIDQMLRKDLENKLLSIQAVLDDAEQKQFGNMPVRDWLIKLKVAMLDVEDVLDEIQHSRLQVQPQSESQTCTCKVPNFFKSSPVTSFNKEINSSMKNVLDDLDDLASRMDNLGLKKPSDLVVGSGSGGKVPQSTSLVVESDICGRDDDKEIIINWLTSNTDNKLSILSIVGMGGLGKTTLAQLVYNDPRIVSKFDVKAWICVSEEFDVFNVSRAILDTITDSTDHGRELEIVQRRLKEKLADKKFLLVLDDVWNESRPKWEAVQNALVYGAQGSKILVTTRSEEVASTMGSEQHKLEQLQEDYCWELFAKHAFRDDNLPRDPVCTDIGKKIVKKCKGLPLALKSMGSLLHNKPFAWEWESVFQSE…	Glycine max cv. Williams 82	Glycine_max_v4.0
XP_025981563	CHAIN	chain	1	1370	(CC)(NBARC)(LRR)	NLR	GCF_000004515.6	CC-NLR	CNL	MAAEMVAGALVSTFVEKTIDSLASRFVDYFRGRKLNKKLLSKIKVKLLAIDVLADDAELKQFRDARVRDWLFKAKDVVFEAEDLLADIDYELSKCQVEAESQPILNQVSNFFRPSSLSSFDKEIESRMEQILEDLDDLESRGGYLGLTRTSGVGVGSGSGSKVLEKLPSTSSVVESDIYGRDDDKKLILDWITSDTDEKLSILSIVGMGGLGKTTLAQLVYNDPRIVSKFDVKAWICVSEEFDVFNVSRAILDTITDSTDDGRELEIVQRRLKEKLADKKFLLVLDDVWNESRPKWEAVLNALVCGAQGSRILVTTRSEEVASAMRSKEHKLEQLQEDYCWQLFAKHAFRDDNLPRDPGCPVIGRKIVKKCKGLPLALKSMGSLLHNKPFAWEWESVFQ…	Glycine max cv. Williams 82	Glycine_max_v4.0
XP_025981791	CHAIN	chain	1	1307	(TIR)(NBARC)(LRR)(LRR)	NLR	GCF_000004515.6	TIR-NLR	TNL	MAVRSSSYDVFLSFRGEDTRHGFTGNLYNVLRERGIDTFIDDEELQKGHEITKALEEAIEKSKIFIIVLSENYASSSFCLNELTHILNFTKGKSDRSILPVFYKVDPSDVRYHRGSFGEALANHEKKLKSNYMEKLQIWKMALQQVSNFSGHHFQPDGDKYEYDFIKEIVESVPSKFNRNLLYVSDVLVGLKSPVLAVKSLLDVGADDVVHMVGIHGLGGVGKTTLAVAVYNSIACHFEACCFLENVRETSNKKGLESLQNILLSKTVGDMKIEVTNSREGTDIIKRKLKEKKVLLVLDDVNEHEQLQAIIDSPDWFGRGSRVIITTRDEQLLVLHNVKRTYKVRELNEKHALQLLTQKAFGLEKKVDPSYHDILNRAVTYASGLPLALKVIGSNLFGK…	Glycine max cv. Williams 82	Glycine_max_v4.0
XP_025981793	CHAIN	chain	1	1053	(TIR)(NBARC)(LRR)	NLR	GCF_000004515.6	TIR-NLR	TNL	MAVRSFSYDVFLSFRGEDTRYGFTGNLYNVLRERGIHTFIDDDELQKGDEITTALEEAIEKSKIFIIVLSENYASSSFCLNELTHILNFTEGKNDRLVLPVFYKVNPSIVRKHRGSYGEALANHEKKLNSNNMEKLETWKMALQQVSNISGHHFQHDGGKYEYKFIKEIVESVSSKFNRAFLHVPDVLVGLESPVLEVKSLLDIESDDVVHMVGIHGLAAVGKTTLAVAVYNSIADQFEASCFLANVRETSNKIGLEDLQSILLSKTVGEKKIKLTNWREGIPIIKHKLKQKKVLLILDDVDEHKQLQAIIGNPDWFGRGSRVIITTRDEHLLALHNVKITYKVKELNEKHALQLLTQKAFELEKEVDPSYHDILNRAVTYASGLPLALEVIGSNLFEK…	Glycine max cv. Williams 82	Glycine_max_v4.0
XP_025981803	CHAIN	chain	1	945	(NBARC)(LRR)	NLR	GCF_000004515.6	UNDETERMINED	NL	MVGIHGIGGVGKTTIARAVYNLIADQFEGLCFLDNVRENSIKHGLVHLQETLLSKTVGDSSIKLGSVHEGIPIIKHRFNLKKVLLVIDDVDDLNQLQATVGGTDWFGSASRVIITTRDKHLLTCHGVTSTYEVDGLNKEEALKLLSGTAFKIDKVDPCYMRILNRVVTYASGLPLALMVIGSNLFGKSIEEWESSIDQYERIPNKKIQGVLKVSFDSLEEDEQQIFLDIACCFKGYHLSRIKEILFSHHGFCPQYAIGVLTDKTLIKINEYGCVTMHDLIEDMGKEIVRQESPEEPGNRSRLWCPEDIVQVLEENKGTSRIQIINLYCFKYRGVVEWDGMAFEKMNNLKRLIIESGSFTTGPKHLPNSLRVLEWWDYPSPSLPIDFNPKKLVKLELLGS…	Glycine max cv. Williams 82	Glycine_max_v4.0
XP_025981861	CHAIN	chain	1	912	(TIR)(NBARC)(LRR)	NLR	GCF_000004515.6	TIR-NLR	TNL	MAATTRSPASIYDVFLSFRGLDTRHGFTGNLYKALDDRGIYTFIDDQELPRGDEITPALSKAIQESRIAITVLSQNYASSSFCLDELVTVLLCKRKGLLVIPVFYNVDPSDVRQQKGSYGEAMAKHQKRFKAKKEKLQKWRMALHQVADLSGYHFKDGDAYEYKFIQSIVEQVSREINRTPLHVADYPVGLGSQVIEVRKLLDVGSHDVVHIIGIHGMGGLGKTTLALAVYNLIALHFDESCFLQNVREESNKHGLKHLQSIILSKLLGEKDINLTSWQEGASMIQHRLQRKKVLLILDDVDKRQQLKAIVGRPDWFGPGSRVIITTRDKHILKYHEVERTYEVKVLNQSAALQLLKWNAFKREKNDPSYEDVLNRVVTYASGLPLALEIIGSNLFGKT…	Glycine max cv. Williams 82	Glycine_max_v4.0
XP_025981864	CHAIN	chain	1	998	(TIR)(NBARC)(LRR)	NLR	GCF_000004515.6	TIR-NLR	TNL	MAWGSSSSSSSSSSNYDVFLSFRGEDTRHAFTGHLYKALHDKGIHTFIDDEKLQRGEQITRALMEAIQDSRVAITVLSQNYASSSFCLDELATILHCHQRKRLLVIPVFYKVDPSDVRHQKGSYAEALEKLETRFQHDPEKLQKWKMALKQVADLSGYHFKEGDGYEFKFIEKIVERVSREINPRTLHVADYPVGLESRVLDVRRLLDAGSDDGVHMIGIHGMGGLGKSTLARAVYNELIIAEKFDGFCFLANVREKSDKKDGLEHLQRILLSEILGEKNISLTSTQQGISIIQSRLKGKKVLLILDDVNTHGQLQAIGRRDWFGPGSKIIITTRDEQLLAYHEVNETYEMKELNQKDALQLLTWNAFKKEKADPTYVEVLHRVVAYASGLPLALEVIG…	Glycine max cv. Williams 82	Glycine_max_v4.0
XP_025982104	CHAIN	chain	1	846	(NBARC)(LRR)	NLR	GCF_000004515.6	CC-NLR or CCR-NLR or CCG10-NLR	NL	MSHYLKGKQEKGGPRLVIMGETKQLVTLLTQFQEAMRMVKDIVEKSRSSKTSKRLLRKTLKNMTPLLQEINQYNEHLDPPREEIDTLIKEKDAVEEIVCCYSCSRSIWWTKLFSWLPLYGDKFWNNKNYSLAADDNQVKYIKNTLYKVKEVLERLDIENFQLKLKGVGSPIKCPFGVPENPEFTVALDLPLSKLKMEVIRDGMSTLLLTGLGGSGKTTLATKLCRDEEVKGKFKENILFLTFSQTPKLKSIVERLFDHCGYHVPEFISDEDAIKRLGILLRKIEGSPLLLVLDDVWPGSEALIEKFQFQMSDYKIVVTSRVAFPKFGTPYVLKPLAHEDAMTLFRHHALLEKSSSSIPDEELVQKVVRYCKGLPLAIKVIGRSLSHRPIEMWQKMVEEF…	Glycine max cv. Williams 82	Glycine_max_v4.0
XP_025982105	CHAIN	chain	1	843	(NBARC)(LRR)	NLR	GCF_000004515.6	CC-NLR or CCR-NLR or CCG10-NLR	NL	MSHYLKEKGGPRLVIMGETKQLVTLLTQFQEAMRMVKDIVEKSRSSKTSKRLLRKTLKNMTPLLQEINQYNEHLDPPREEIDTLIKEKDAVEEIVCCYSCSRSIWWTKLFSWLPLYGDKFWNNKNYSLAADDNQVKYIKNTLYKVKEVLERLDIENFQLKLKGVGSPIKCPFGVPENPEFTVALDLPLSKLKMEVIRDGMSTLLLTGLGGSGKTTLATKLCRDEEVKGKFKENILFLTFSQTPKLKSIVERLFDHCGYHVPEFISDEDAIKRLGILLRKIEGSPLLLVLDDVWPGSEALIEKFQFQMSDYKIVVTSRVAFPKFGTPYVLKPLAHEDAMTLFRHHALLEKSSSSIPDEELVQKVVRYCKGLPLAIKVIGRSLSHRPIEMWQKMVEEFSQG…	Glycine max cv. Williams 82	Glycine_max_v4.0
XP_025982501	CHAIN	chain	1	3717	(NBARC)(LRR)(LRR)(LRR)(LRR)(LRR)	NLR	GCF_000004515.6	UNDETERMINED	NL	MDPITSATAQSALQIAEHVVKRQVGYIFNYKDKFKEVEQYIERLDDTRKRVQNEVNDAEKNGEEINDEVQHWLKQVDEKIKKYECFIDDERHAQTRCSIRLIFPNNLSLRYRLGRKATKIVEEIKADGHSNKKFDKVSYRLGPSSDAALLNTGYVSFGSRNETMEKIMKALEDSTVNIVGVYGAGGVGKTTLVKEVANKAREKKLFNMVVMANVTRIPDIEKIQGQIAEMLGMRLEEESEIVRADRIRKRLMNEKENTLIILDDLWDGLNLNILGIPRSEDDDGSQQDVNDLSDFGYHKMEKEVFSADFHTMKKDKLAVDFNTMKKGKLSVDSNMIKKEKLSGDHKGCKILLTSRSKEVICNKMDVQERSTFSVGVLDENEAKSFLKKLAGIRAQSFEF…	Glycine max cv. Williams 82	Glycine_max_v4.0
XP_025983285	CHAIN	chain	1	1090	(TIR)(NBARC)(LRR)	NLR	GCF_000004515.6	TIR-NLR	TNL	MVEQQIISVVGSSSSSSLMVSSKKYDVFLSFRGEDTRMNFTSHLHEALKQKKVETYIDYQLEKGDEISPALIKAIEDSHVSIVILSENYASSKWCLEELSKILECKKKQGQIVIPVFHNIDPSHVRKQNGSYEKAFAKHEGEAKCNKWKATLTEVANLAGWDSRNRTESELLKDIVGDVLRKLTPRYPNQLKGLVGIEDNYEKVESLLKIGSSEVITLGIWGMGGIGKTTLASAFYAKLSHEFEADCFLVNVRENAKRHGLEALSQKLFSELLENENHCFDAPFLVSQFVMRRLGCKKVLIVLDDVATSEQLEYLIKDYDLLGQGSRVIVTTRNKQIFRQVDEVYEVKELSFHNSLQLFCLTVFEEKQPTHGYEDLSSRAISYCKGIPLALKVLGAGFR…	Glycine max cv. Williams 82	Glycine_max_v4.0
XP_025983444	CHAIN	chain	1	862	(CC)(NBARC)(LRR)	NLR	GCF_000004515.6	CC-NLR	CNL	MADSVVVFLLDNLSRLLEDEHKLLSGVEDKINSLCNELKFIHIFLKNSEGKRSHEMVKEVVSQIRDVTLKAEDVVDTYLSNIAQQKQRSKLSKLFHLKEHVMVLHQVNSDIEKIRTRIDEIYKNRDRYGIGEGDFRSEEAAAEAEPLLKRRREVEEEDVVGLVHDSSHVIQELMESESRLKVVSIIGMGGLGKTTLARKIYNNNQVQLWFPCLAWVSVSNDYRPKEFLLSLLKCSMSSTSEFEELSEEELKKKVAEWLKGKKYLVVLDDIWETQVWDEVKGAFPDDQSGSRILITSRNKEVAHYAGTASPYYLPILNEDESWELFKKKIFGLEECPSDLEPLGRSIVKTCGGLPLAIVVLAGLVAKKEKSQREWSRIKKVSWHLTEDKTGVMDILKLSY…	Glycine max cv. Williams 82	Glycine_max_v4.0
XP_025983535	CHAIN	chain	1	688	(CC)(NBARC)(LRR)	NLR	GCF_000004515.6	CC-NLR	CNL	MLLCDIGLMPIFVATIFLYVPELLAMVALWHIIEPTIFLCVALPFAYIAWRIFICFVLKEIPRTFSSSRIFAHMLQESPQILSLIEWTDLYAYIVFGMTLSLVKAVLLDAEQKQEHNHELQEWLRQLKSVFYDAQDVLDEFECQTLRKQVLKAHGTIKDKVSHFFSSSNPLIFHSKIARKIQDVNKRLDKVAADRHKFGLRIIDVDTRVVHRRDTSRMTHSRVSDSDVIGREHDKEKIIELLMQQNPNDDDKSISVIAIVGIGGLGKTTLAKFNDKRIDECFSLKMWMSVSHKLQSLSPENSLSLFVKWAFKEGKEEKHPHLVNIGKEIVKKMQRGSIGCENIGEFTIFKVWQMSGNICLGNSFISKSAAVRTIMFPNGAEGGSVQSLLNTCVSKFKLL…	Glycine max cv. Williams 82	Glycine_max_v4.0
XP_025983775	CHAIN	chain	1	1036	(NBARC)(LRR)	NLR	GCF_000004515.6	UNDETERMINED	NL	HVSSVEEGIRKDFEVHVSSVEEVIIKDFEVLVIHWTEALHEAAAILRGKVKIATEEINILVKGWAEALREAASISRIVVLKPRNESEAIQTIVKNVKRLLDKTEMSVAEYPVGVEPRVQEMIELLDQKQSNDVLLLGMWGMGGIGKTTIAKAIYNKIGRNFEGKSFLEQIRKVWGEDAGQVHLQEQLLFDITKETNTKIRNVESGKVTLKKRLRQKRVLLILDDVNKLHQLNVLCGSREWFGPGSRIIITTRDMHIIRGRRVDKVFRMKGMDEDESIELFSWHAFKQATLEVLGSYLFDMEVTEWKNVLEKLKKIPNDEVQEKLKISYDGLTDDTEKGIFLDIACFFIGMDRNDVIHILNGCGLCAENGIRVLVERSLVTVDYKNKLGMHDLLRDMGRE…	Glycine max cv. Williams 82	Glycine_max_v4.0
XP_025984268	CHAIN	chain	1	1836	(TIR)(NBARC)(LRR)(TRANSPOSON)	NLR	GCF_000004515.6	UNDETERMINED	TNLO	MASSALTQSSSFSYDVFLSFHATDTRSNFTDFLFQALIRKGIVAFKDESRAPDQAIEDSRLFIVVLSKNYAFSTQCLHELSQIFHCVEFSPRRVLPIFYDVDPSDVRKQTGWYEKAFSKYEERFLVNKKGMETVQTWRKALTQVANLSGWYIRNKPQYTEIEEFVQYTISILSSKFSTLQNKAEGTLSDKDEFSYNELSGEAEGTLSDKDEFSYNELSGEAEGTLSDKDEFSYNELSGLMRIRDFISLVLTYPVKLVEEDILRSWISAFPEWKAQLLSTGDDTVMDKPWCVLTKKALGSMKGFMPMEIISKVERGRRSIFSRNDVEAIPEAILHQTVDLAVNQLIQTLFCGDYCSRYIRLLTRNLAEKRYVVDKIVAAVEDKHNMFGIDKDFLRALWIN…	Glycine max cv. Williams 82	Glycine_max_v4.0
XP_025984269	CHAIN	chain	1	1834	(TIR)(NBARC)(LRR)(TRANSPOSON)	NLR	GCF_000004515.6	UNDETERMINED	TNLO	MASSALTQSSSFSYDVFLSFHATDTRSNFTDFLFQALIRKGIVAFKDESRAPDQAIEDSRLFIVVLSKNYAFSTQCLHELSQIFHCVEFSPRRVLPIFYDVDPSDVRKQTGWYEKAFSKYEERFLVNKKGMETVQTWRKALTQVANLSGWYIRNKPQYTEIEEFVQYTISILSSKFSTLQNKAEGTLSDKDEFSYNELSGEAEGTLSDKDEFSYNELSGEAEGTLSDKDEFSYNELSGLMRIRDFISLVLTYPVKLVEEDILRSWISAFPEWKAQLLSTGDDTVMDKPWCVLTKKALGSMKGFMPMEIISKVERGRRSIFSRNDVEAIPEAILHQTVDLAVNQLIQTLFCGDYCSRYIRLLTRNLAEKRYVVDKIVAAVEDKHNMFGIDKDFLRALWIN…	Glycine max cv. Williams 82	Glycine_max_v4.0
XP_040860628	CHAIN	chain	1	882	(TIR)(NBARC)(LRR)	NLR	GCF_000004515.6	TIR-NLR	TNL	MNEQQRITDVASSSNSSSMSSSKQYDVFLSFRGEDTRRSFTSHLYESLNEVKVQTYIDDRLEKGEEISPTLTKAIENSRVSIVIFSENYASSKWCLGELIKIMESKKEKGQIVIPVFYNIDPSHVRKQTGSYEQAFEKHEGEPRCNKWKTALTEAAGLAGFDSRNYRTDPELLKDIVGAVLRKLPPRYQNQRKGLIGIEDHCKQIESLLKIGSSEVKTLGIWGMGGIGKTTLATTLYDKLSHKFEDACFLANLSEQSDKPKNRSFGNFDMANLEQLDKNHSRLQDKKVLIILDDVTTSEQLDKIIPDFDCDFLGPGSRVIVTTRDKQILSRVDEIYPVGEWSFDKSLQLFCLTAFGEKQPNDGYADLSRMVVSYCKGIPLALKVLGASLRSRSKEIWEC…	Glycine max cv. Williams 82	Glycine_max_v4.0
XP_040860650	CHAIN	chain	1	903	(CC)(NBARC)(LRR)	NLR	GCF_000004515.6	CC-NLR	CNL	MQKLQEIAVSLAVDYLLPPFKKAVNSVMEVPKDAADMKDKLDGIQAMIHDVDKMAAAEEGNSRDGLKAKVKQLVETSFCMEDIVDEYIIHEERQLADDPGCASLPCKAIDFVKTTASRLQFAYMNQDVISEFRGIKERNKTEDCSQIQSSGGNQNITFDNLRMAPLFLKEAEVVGFDSPRDTLERWLKEGREKLTVVSVVGMGGSGKTTLAKKVFDKVQTHFPRHVWITVSQSYTIEGLLLKFLEAEKGKDPSQSVYSTMDKASLIHEVRNHLSRNMYVVVFDDVWNESFWEEMKFALVDVENGSRIIITTRHREVAESCRTSSLVQVHELQPLTDDKSFELFCKTAFRSELDGHCPHNLKGISTEIVKKCEGLPLAIVATGGLLSRKSRNAREWQRFS…	Glycine max cv. Williams 82	Glycine_max_v4.0
XP_040860658	CHAIN	chain	1	900	(CC)(NBARC)(LRR)	NLR	GCF_000004515.6	CC-NLR	CNL	MQKLQEIAVSLAVDYLLPPIKKAVNSVMEVPKDAADMNDKLDGIQAMIHDADKMAAAEEGNSRDGLKAKVKQLVETSFCMEDIVDEYIIHEERQLADDPGCASLPCKAVDFVKTTASRLQFAYMNQDVKSEFHGIKEGNKSEDCSQIQSSGGNQNITFDNLRMAPLFLKEAEVVGFDSPRDTLERWLKEGREKLTVVSVVGMGGSGKTTLAKKVFDKVQTHFTRHVWITVSQSYTIEGLLLKFLEAEKGKDSSQSVYSTMDKASLIHEVRNHLSCNRYVVVFDDVWNENFWEEMKFALVDVENGSRIIITTRHREVAESCRTSSLVQVHELQPLTDDKSFELFCKTAFRSELDGHCPHNLKGISTEIVKKCEGLPLAIVATGGLLSRKSRDAREWQRFS…	Glycine max cv. Williams 82	Glycine_max_v4.0
XP_040860987	CHAIN	chain	1	896	(CC)(NBARC)(LRR)	NLR	GCF_000004515.6	CC-NLR	CNL	MAEAVLETVLENLNSLIQKELGLFLGFDQDVKRLVSLFTTIKATLADAEXRQFSDRSIKDWLQKLKDAAHVLDDILDECAYEAWRLEYQGVKCCLSDKVQCSCLSSFHPEHVVFRYKLAKKMKRISERLEEIADERTKFHFTEMVTDKRNGVLEWRQTTSFITEPEVYGREEDQDKIIDFLVGDASHSEDLSVYPIIGLGGLGKTTLAQLIFNHERVVNNFEPRIWVCVSEDFSLKRMTKAIIEVASGRACEDLLLEILQRRLQDLLQSKRYLLVLDDVWDDEQENWQKLKSILACGAQGASVLVTTRLSKVAAIMGTMPPHELAMLSDNDCWKLFKHRAFGPNEVEQEKLVILGKEIVKKCGGVPLAAKALGGLLRFKREEREWLKIKESNLWSLPHN…	Glycine max cv. Williams 82	Glycine_max_v4.0
XP_040861214	CHAIN	chain	1	1139	(TIR)(NBARC)(LRR)	NLR	GCF_000004515.6	TIR-NLR	TNL	MEIFREVLHFLQKFFISLFTWCITYLIRGSSRRINAVATMPNPTLASSSSLAYEWTYDVFLSFRGEDTRLGFTGHLYHALCEVGVNTFMDDQGLRKGEEITPFLMKAIQESRIAIVIFSENYASSTFCLQELVMIMECLKHQGRLVWPVFYKVDPSDVRHQKGSYAEALAKHETRISDKDKVEKWRLALQKAASLSGWHSNRRYEYDIIRDIVLEVSKKINRNPLHVAKYPVGLESRVQKVKSLLDVESNDGVHMVGIYGIGGIGKTTLACAVCNFVADQFEGLSFLSDVRENSEKHGLVHLQETLLSDILEEKDIKLGNEKRGTPIIKSRLRKKKILLILDDVDKMDQLEHLAGGLHSVDWFGSGSRIIITTRDIHLLDFYGIERTYEVDGLNQEEAL…	Glycine max cv. Williams 82	Glycine_max_v4.0
XP_040861743	CHAIN	chain	1	985	(TIR)(NBARC)(LRR)	NLR	GCF_000004515.6	TIR-NLR	TNL	MAKQGMLSSLCPRKYQVFISFRGEDVRTSFISHLRSALSRDNIKAYMDDHNLQKGDELWPSLCQAIQDSELAIVVFSEHYAASKWCLNELVEILHCRKSQGLAVIPVFYEVDPSHIRKYDGTCGEAISKYETYFGDKDNESIQKWKAALAEAAHISGWDSHSREYKNDSQLIEKIVVDVSEKLSQGTPFKLKVEDFVQIEKHCGEVKLLLSKNQDQLQKNVHVIGIWGMGGIGKTTIAKALFSQLFPQYDAVCFLPNVREESRRIGLTSLRHKLLSDLLKEGHHERRLSNKKVLIVLDDVDSFDQLDELCEPCNYVGPDSKVIITTRNRHLLRGRVDDRHVYEVKTWSFAESLELFSLHAFNERRPKKGYEDLSNRAVNCARGVPLALKVLGSNLYSRS…	Glycine max cv. Williams 82	Glycine_max_v4.0
XP_040863606	CHAIN	chain	1	1370	(TIR)(NBARC)(LRR)	NLR	GCF_000004515.6	TIR-NLR	TNL	MAISGYAPMFSDFSYDVFLSFSGGTSNPFVDPLCRALRDKGISIFRSEDGETRPAIEEIEKSKMVIVVFCQNYAFSTESLDELVKIREYVDNRRKQVWTIFYIVEPSDVRKQRNSYKDAMNGHEMTYGKDSEKVKAWREALTRVCDLSGIHCKDHMFEAELQKIVEAASCKLFRVPGQMNHAVGLDDHFEQVKAFIDVESNDKVGVLGIYGGGGIGKTTFAVYLYEKIRHYYFEAASFLIKVREQSKESKNHLEDLQNRLLSQLGVDTGTMIGSTNKGELEIKHRLGHRRVLLVLDDVDSKEQLELLAGKHDWFGSGSRIIITTRDEAVLDYGVKVKKYKMTELNDRHSLELFCQNAFDKPEPAKNFESISHRAIGYAKGVPLALQVIGSNLKGRSIEE…	Glycine max cv. Williams 82	Glycine_max_v4.0
XP_040864142	CHAIN	chain	1	1185	(CC)(NBARC)(LRR)	NLR	GCF_000004515.6	CC-NLR	CNL	MPVLETLGGALFGAVLQVLFDKLDSHQVLDYFRGRKLNEKLLKKLKGKLRSVNTVVDDAEQKQFTDANVKAWLDEVRDVLLDTEDLLEEIDYEFSKTELEAESQTSASKVCNFESMIKDVLDELDSLLDQKDDLGLNNVSGVGVGSGSGSKVSQKLSSTSLVVESVIYGRDDDKATILNWLTSDTDNHNELSILSIVGMGGMGKTTLAQHVYNNPRIVEAKFDIKVWVCVSDDFDVLMVTKNILNKITNSKDDSGDDLEMVHGRLKEKLSGKKYLLVLDDVWNEHRDQWKALQTPLKYGAKGSKILVTTRSNKVASIMHSNEVRGLKQLREDHSWQVFSQHAFQDDYPELNAELKDIGIKIVEKCHGLPLALETVGCLLHKKPSFSQWERVLKSKLWEL…	Glycine max cv. Williams 82	Glycine_max_v4.0
XP_040864144	CHAIN	chain	1	1274	(CC)(NBARC)(LRR)	NLR	GCF_000004515.6	CC-NLR	CNL	MALELVGGALLNAFLQVAFEKLASHLVRDFFRGRKLDQKLLNNLEIKLNSIQALANDAELKQFRDPLVRNWLLKVKDAVFDAEDILDEIQHEISKCQVEAEAEAESQTCTCKVPNFFKSSPASSFNREIKSRMEEILDRLELLSSQKDDLGLKNASGVGVGSELGCAVPQISQSTSSVVESDIYGRDEDKKMIFDWLTSDNGNPNQPSILSIVGMGGMGKTTLAQLVFNDPRIEEARFDVKAWVCVSDDFDAFRVTRTILEAITKSTDDSRDLEMVHGRLKEKLTGKRFLLVLDDVWNENRLKWEAVLKHLVFGAQGSRIIATTRSKEVASTMRSEEHLLEQLQEDHCWKLFAKHAFQDDNIQPNPDCKEIGMKIVEKCKGLPLALKTMGSLLHNKSSV…	Glycine max cv. Williams 82	Glycine_max_v4.0
XP_040864145	CHAIN	chain	1	1196	(CC)(NBARC)(LRR)	NLR	GCF_000004515.6	CC-NLR	CNL	MALELVGGALLNAFLQVAFEKLASHLVRDFFRGRKLDQKLLNNLEIKLNSIQALANDAELKQFRDPLVRNWLLKVKDAVFDAEDILDEIQHEISKCQVEAEAEAESQTCTCKVPNFFKSSPASSFNREIKSRMEEILDRLELLSSQKDDLGLKNASGVGVGSELGCAVPQISQSTSSVVESDIYGRDEDKKMIFDWLTSDNGNPNQPSILSIVGMGGMGKTTLAQLVFNDPRIEEARFDVKAWVCVSDDFDAFRVTRTILEAITKSTDDSRDLEMVHGRLKEKLTGKRFLLVLDDVWNENRLKWEAVLKHLVFGAQGSRIIATTRSKEVASTMRSEEHLLEQLQEDHCWKLFAKHAFQDDNIQPNPDCKEIGMKIVEKCKGLPLALKTMGSLLHNKSSV…	Glycine max cv. Williams 82	Glycine_max_v4.0
XP_040864156	CHAIN	chain	1	1183	(CC)(NBARC)(LRR)	NLR	GCF_000004515.6	CC-NLR	CNL	MALELVGGALLSAFLQVAFEKLASPQVRDFFRGRKLDEKLLNNLEIKLNSIQALAVDAELKQFRDTRVRDWLLKVKDALFDAEDLLDEIQHEISTCQVEAESQTCSGCTCKVPNFFKSSPVSSKEIKSRMKQVLGDLENLASQSGYLDLKNASGVGSGFGGAVSLHSESTSLLVESVIYGRDDDKEMIFNWLTSDIDNCNKLSILSIVGMGGLGKTTLAQHVFNDPRIENKFDIKAWVCVSDEFDVFNVTRTILEAVTKSTDDSRNREMVQGRLREKLTGKRFFLVLDDVWNRNQKEWKDLQTPLNDGASGSKIVITTRDKKVASVVGSNKTHCLELLQDDHCWRLFTKHAFRDDSHQPNPDFKEIGTKIVEKCKGLPLALTTIGSLLHQKSSISEWEG…	Glycine max cv. Williams 82	Glycine_max_v4.0
XP_040864164	CHAIN	chain	1	1207	(CC)(NBARC)(LRR)	NLR	GCF_000004515.6	CC-NLR	CNL	MAVELIAGALLSSFLQVAFEKLASPQVLDFFHGKKLDETLLRKLKIKLQSIDALADDAERKQFADPRVRNWLLEVKDMVFDAEDLLDEIQHESSKWELEAESESQTCTSCTCKVPNFFKSSHASSFNREIKSRMEEILDRLELLSSQKDDLGLKNVSGVGVGSELGSAVPQISQSTSSVVESDIYGRDKDKKVIFDWLTSDNGNPNQPWILSIVGMGGMGKTTLAQHVFNDPRIQEARFDVKAWVCVSDDFDAFRVSRTILEAITKSTDDSRDLEMVHGRLKEKLTGKRFLLVLDNVWNKNRLKWEAVLKHLVFGAQGSRIIATTRSKEVASTMRSKEHLLEQLQEDHCWKLFAKHAFQDDNIQPNPDCKEIGTKIVKKCKGLPLALKTMGSLLHDKSS…	Glycine max cv. Williams 82	Glycine_max_v4.0
XP_040864166	CHAIN	chain	1	1210	(CC)(NBARC)(LRR)	NLR	GCF_000004515.6	CC-NLR	CNL	MAVELIAGALLSSFLQVAFEKLASPQVLDFFHGKKLDETLLRKLKIKLQSIDALADDAERKQFADPRVRNWLLEVKDMVFDAEDLLDEIQYEFSKWELEAESESESQTCTGCTCKVPNFFKSSPASSFNREIKSRMEKILDSLEFLSSQKDDLGLKNASGVGVGSELGSEVPQISQSTSLVVESDIYGRDEDKKMIFDWLTSDNGNPNQPSILSIVGMGGMGKTTLAQHVFNDPRIQETKFAVKAWVCVSDDFDVFRVTRTILEAITKSTDDSRDLEMVHGRLKEKLTGKKFLLVLDDVWNENRLKWEAVLKPLVFGAQGSRIIATTRSKEVASTMRSKEHLLEQLQEDHCWKLFAKHAFQDDNIQPNPDCKEIGTKIVEKCKGLPLALKTMGSLLHNK…	Glycine max cv. Williams 82	Glycine_max_v4.0
XP_040864785	CHAIN	chain	1	1314	(NBARC)(LRR)(LRR)	NLR	GCF_000004515.6	CC-NLR or CCR-NLR or CCG10-NLR	NL	MGDIVVSIVAKLAEYTVGPILHHAQYLCCFNNIAGNLPNAKEELELTRNSVKERVEEAIMRTEIIEPAVEKWLKDVEKVLEEVHMLQERISEVSKSYFRRQFQYFLTKKIARKIEKMAQLNHNSKFDPFSKIAELPGMKYYSSKDFVLFKSRESTYENLLEALKDKSVSMIGLVGLGGSGKTTLAKEVGKKAEELKLFEKVVMATVSQTPNIRSIQLQIVDNLGLKFVEESEEGRAQRLSERLRTGTTLLILDDVWENLDFEAIGIPYNENNKGCGVLLTTRSREVCISMQCQTIIELNLLTGEEAWDLFKLNANITGESPYVLKGVATKIVDECKGLPIAIVTVGSTLKGKTFEEWESALSRLEDSKPLDIPKGLRSPYACLQLSYDNLTNQLAKSLF…	Glycine max cv. Williams 82	Glycine_max_v4.0
XP_040865077	CHAIN	chain	1	1841	(NBARC)(LRR)	NLR	GCF_000004515.6	CC-NLR or CCR-NLR or CCG10-NLR	NL	MECLYGFASSISRDLVCGAINQLRYPCYFNNLIEELEKEEGNLIVTRNDVQKFVAHANNQTRTTAEVVNHWLQDAENDIDNVNQLLKEARTKKSCCFGHSPNWIWRYCVGKKLANKTRDLEKRIQRGRPYIQIERNTTLPSSTLDILSEKCMNFDSRESSYEKLMEALKDNEVAMIGLYGMGGCGKTTLGMEVTKIAKAEDLFDKVLFVPVSSTVDVPRIQEKIASSMGYGFPENEKGERERAQRLCMRLTQENKLLVILDDVWEKLDFGAIGIPFFEHHKGCKVLITTRSEAVCTSMDCQRMIHLPILTSEEAWALFQEKALITEGTPDTVKHLARLISNECKGLPVAIAAVASTLKGKAEVEWRVALGRLKSSKPMNIEKGLQDPYKCLQLSYDNLD…	Glycine max cv. Williams 82	Glycine_max_v4.0
XP_040865177	CHAIN	chain	1	1127	(TIR)(NBARC)(LRR)	NLR	GCF_000004515.6	TIR-NLR	TNL	MLRGESSSNSPNASSRLTYHVFLSFRTEGTHLDFANTLCTSLQRNGISTFRYDKQKERGYLILEKLHKVIEQCLVVIVLLSENYASSTWCLDELHKILESKRVLGTPVFPLFYDVVPSDVRHQKNKFAEAFEEHATRPEEDKVKVQKWRESLHEVAGFSGWESKNWKKEELIEEIIESVWTKLRPKLPSYDDGLVGIDSRVEKMNSLLKLELKDKVCFIGIWGMGGIGKTTLARVVFKKIRNKFDISCFLENVREISQNCDGMLSLQGKLLSHMKMKDLKIQNLDEGKSIIGGILFNNNVLLVLDDVNDIRQLENFSVNDQKWLGPGSRIIIITRDMEVLRSHGTVESYKIDLLNSDESLQLFSQKAFKRDQPLEHILQLSKVAVQQAGGLPLAIEMMG…	Glycine max cv. Williams 82	Glycine_max_v4.0
XP_040865352	CHAIN	chain	1	1548	(TIR)(NBARC)(LRR)	NLR	GCF_000004515.6	TIR-NLR	TNL	MANHKDESLGFTFTYDVFLSFRGEDTRHKFIGHLRKELCQKGIKVFSDDKDLRIGEGISPALSSAIEKSKILIVVFSENYAESTWCLDELVKILECTKIIIRDKKQLVFPIFYHVDPSDIRHQKKSYGEHMLEHQKRFGKDSQRVQAWRSALSEASNFPGHHISTGYETEFIEKIADKVYKHIAPNPLHTGQNPIGLWPRMEEVMSLLDMKPYDETVRMLGVWGLPGVGKTELATALYNNIVNHFDAASFLSNVREKSNKINGLEDLQKTLLSEMREELDTDLGCANKGMSEIKRKLEGKKVLLVLDDVDDKDKLEKLAGGRDWFGSGSRIIITTRDKDVLIAHQVDNIYQMEELDKHHSLELFCWNAFKQSHPKTGFEDVSLRAIDVAKGLPLALKVI…	Glycine max cv. Williams 82	Glycine_max_v4.0
XP_040865431	CHAIN	chain	1	327	(NBARC)(LRR)	NLR	GCF_000004515.6	UNDETERMINED	NL	MDTQKDFNLTALLEEESWKLFQKIAGNVVNEVGIKPIAEEVAKCCAGLPLLITALGKGLRKKEVHAWRVALKQLKEFKHKEFENNVYPALKLSYDFLDTEELKLLFLFIGSFGLNEIHTEDLLICCWGLGFYGGVHTLMEARDTHYTFINELRASSLLLEGKPEWVGMHDVVRDVAKSIASKSLPTDPTYPTYADQFRKCHYIRFQSSLTQVQADNFFSGMMKEVMTLILYEMSFTPFLPPSLNLLINVRSLNLRRCKLGDIRMVAKLSNLEILSLAGSSIAELPGEIKHLTRLCLLNLTYCDSLSHSYKSYIKFDVLRRIVHGRLL	Glycine max cv. Williams 82	Glycine_max_v4.0
XP_040865438	CHAIN	chain	1	1490	(NBARC)(LRR)(LRR)	NLR	GCF_000004515.6	UNDETERMINED	NL	MDAIANVPGVSEIANYVITFIKGQIGYISSYDENLEKLITEAQTLKDTQDGVQHRVVEAERNGDKIENIVQNWLKKANEMVAAANKVIDVEGTRWCLGHYCPYLWTRCQLSKSFEKITKEISDVIEKGKFDTISYRDAPDLTITPFSRGYEALESRTSMLSEIKEILKDPKMYMIGVHGMGGVGKTTLVNELAWQVKNDGSFGAVAIATITSSPNVENVQDQIVVAICGKNLEHTTKVGRMGELRRRIKAQNNVLIILDDIWSELDLTEVGIPFGDEHNGCKLVITSREREVLIKMDTQKDFNLTALLEEDSWNLFQKIAGNVVNEVSIKPIAEEVAKCCAGLPLLITAVAKGLRKKEVHAWRVALKQLKEFKHKELENNVYPALKLSYDFLDTEELKS…	Glycine max cv. Williams 82	Glycine_max_v4.0
XP_040865622	CHAIN	chain	1	1228	(CC)(NBARC)(LRR)(LRR)	NLR	GCF_000004515.6	CC-NLR	CNL	MAAEMVAGALVSTFVEKTIDSLASRFVDYFRGRKLNKKLLSKIKVKLLAIDVLADDAELKQFRDARVRDWLFKAKDVVFEAEDLLADIDYELSKCQVEAESQPILNQVSNFFRPSSLSSFDKEIESRMEQILEDLDDLESRGGYLGLTRTSGVGVGSGSGSKVLEKLPSTSSVVESDIYGRDDDKKLILDWITSDTDEKLSILSIVGMGGLGKTTLAQLVYNDPRIVSKFDVKAWICVSEEFDVFNVSRAILDTITDSTDDGRELEIVQRRLKEKLADKKFLLVLDDVWNESRPKWEAVLNALVCGAQGSRILVTTRSEEVASAMRSKEHKLEQLQEDYCWQLFAKHAFRDDNLPRDPGCPVIGRKIVKKCKGLPLALKSMGSLLHNKPFAWEWESVFQ…	Glycine max cv. Williams 82	Glycine_max_v4.0
XP_040865623	CHAIN	chain	1	1088	(NBARC)(LRR)	NLR	GCF_000004515.6	CC-NLR or CCR-NLR or CCG10-NLR	NL	MSWMKYNTPDSKFNLNLNLKPVLASRMDNLGLKKPSDLVVGSGSGGKVPQSTSLVVESDICGRDGDKEIIINWLTSNTDNKLSILTIVGMGGLGKTTLAQLVYNDPRIVSKFDVKAWICVSEEFDVFNVSRAILDTITDSTDHGRELEIVQRRLKENLADKKFLLVLDDVWNESRPKWEAVQNALVCGAQGSRILVTTRSEEVASTMRSEKHRLGQLQEDYCWQLFAKHAFRDDNLPRDPVCSDIGMKILKKCKRLPLALKSMGSLLHNKPAWEWESVLKSEIWELKDSDIVPALALSYHHLPPHLKTCFAYCALFPKDYVFDKECLIQLWMAENFLNCHQCSTSPEEVGQQYFNDLLSRSFFQQSSIYKERFVFAEQKKKEGFVMHDLLNDLAKYVCG…	Glycine max cv. Williams 82	Glycine_max_v4.0
XP_040865624	CHAIN	chain	1	1086	(NBARC)(LRR)(LRR)	NLR	GCF_000004515.6	CC-NLR or CCR-NLR or CCG10-NLR	NL	MSWMKYNTPDSKFNLNLNLKPVLASRMDNLGLKKPSDLVVGSGSGGKVPQSTSLVVESDICGRDDDKEIIINWLTSNTDNKLSILSIVGMGGLGKTTLAQLVYNDPRIVSKFDVKAWICVSEEFDVFNVSRAILDTITDSTDHGRELEIVQRRLKEKLADKKFLLVLDDVWNESRPKWEAVQNALVYGAQGSKILVTTRSEEVASTMGSEQHKLEQLQEDYCWELFAKHAFRDDNLPRDPVCTDIGKKIVKKCKGLPLALKSMGSLLHNKPFAWEWESVFQSEIWELKDSIVPALALSYHHLPPHLKTCFAYCALFPKDYEFDKECLIQLWMAENFLNCHQCSTSPEEVGQQYFNDLLSRSFFQQSSIYKEGFVFAEQKKREGFVMHDLLNDLAKYVCG…	Glycine max cv. Williams 82	Glycine_max_v4.0
XP_040865932	CHAIN	chain	1	926	(CC)(NBARC)(LRR)	NLR	GCF_000004515.6	CC-NLR	CNL	MAEFVLETVLRNLNSLVQKELALFLGFDQDLERLTTLFTTIKATLEDAEEKQFSDRAMKNWLGKLKDAALILDDIIDECAYEGLAFENQGIKSGPSDKVQGSCLSSFHPKRVVFRYKIAKKMKTISERLTEIAEERKMFHLTEMVRKRRSGVLELRQTGSSITETQVFGREEDKNKILDFLIGDATHSEELSVYPIAGVGGLGKTTLGQLIFNHERVFNHFELRMWVCVSYFSLKRVTKAIIEAAGNTCEDLDLQSQQRRLHDLLQRKRYLLVLDDVWDDNQENWQRLKSVLACGAKGTSILVTTRLSKVAAIMGTLTPHELPVLSDNDCWELFKHQAFGLNEEEHVELEDTGKEIVKKCRGMPLAAKALGGLLRFKRNKNEWLNVKESNLLELSHNEN…	Glycine max cv. Williams 82	Glycine_max_v4.0
XP_040866120	CHAIN	chain	1	1067	(TIR)(NBARC)(LRR)	NLR	GCF_000004515.6	TIR-NLR	TNL	METENSHKPLFKILMAVRSFSYDVFLSFRGEDTRYCFTGNLYNVLRERGIHTFIDDDELQKGDQITSALQEAIEKSKIFIIVLSENYASSSFCLNELTHILNFTKGKNDLLVLPVFYIVDPSDVRHHRGSFGEALANHEKKLNSTNMENLETWKIALHQVSNISGYHFQHDGDKYEYKFIKEIVELVSNKFNRDLLHVSDALVGLESPVLEVKSLMDVGSDDVVQMVGIHGLGGVGKTTLAVAVYNSIADHFEASCFLENVRETSNKKGLQHLQSILLSKTVGEKKIKLTNWREGIHIIKRKLKEKKVLLILDDVDEQKQLQAIIGSPDWFGGGSRVIITTRDEHLLALHNVKITYKVRELNEKHALQLLSQKAFELEKEVDPSYHDILNRAVAYASGL…	Glycine max cv. Williams 82	Glycine_max_v4.0
XP_040866121	CHAIN	chain	1	971	(TIR)(NBARC)(LRR)	NLR	GCF_000004515.6	TIR-NLR	TNL	METENSHKPLFKILMAVRSFSYDVFLSFRGEDTRYCFTGNLYNVLRERGIHTFIDDDELQKGDQITSALQEAIEKSKIFIIVLSENYASSSFCLNELTHILNFTKGKNDLLVLPVFYIVDPSDVRHHRGSFGEALANHEKKLNSTNMENLETWKIALHQVSNISGYHFQHDGDKYEYKFIKEIVELVSNKFNRDLLHVSDALVGLESPVLEVKSLMDVGSDDVVQMVGIHGLGGVGKTTLAVAVYNSIADHFEASCFLENVRETSNKKGLQHLQSILLSKTVGEKKIKLTNWREGIHIIKRKLKEKKVLLILDDVDEQKQLQAIIGSPDWFGGGSRVIITTRDEHLLALHNVKITYKVRELNEKHALQLLSQKAFELEKEVDPSYHDILNRAVAYASGL…	Glycine max cv. Williams 82	Glycine_max_v4.0
XP_040866122	CHAIN	chain	1	860	(TIR)(NBARC)(LRR)	NLR	GCF_000004515.6	TIR-NLR	TNL	METENSHKPLFKILMAVRSFSYDVFLSFRGEDTRYCFTGNLYNVLRERGIHTFIDDDELQKGDQITSALQEAIEKSKIFIIVLSENYASSSFCLNELTHILNFTKGKNDLLVLPVFYIVDPSDVRHHRGSFGEALANHEKKLNSTNMENLETWKIALHQVSNISGYHFQHDGDKYEYKFIKEIVELVSNKFNRDLLHVSDALVGLESPVLEVKSLMDVGSDDVVQMVGIHGLGGVGKTTLAVAVYNSIADHFEASCFLENVRETSNKKGLQHLQSILLSKTVGEKKIKLTNWREGIHIIKRKLKEKKVLLILDDVDEQKQLQAIIGSPDWFGGGSRVIITTRDEHLLALHNVKITYKVRELNEKHALQLLSQKAFELEKEVDPSYHDILNRAVAYASGL…	Glycine max cv. Williams 82	Glycine_max_v4.0
XP_040866132	CHAIN	chain	1	852	(TIR)(NBARC)(LRR)	NLR	GCF_000004515.6	TIR-NLR	TNL	MAVRSSSYDVFLSFRGEDTRHGFTGNLYNVLRERGIDTFIDDEELQKGHEITKALEEAIEKSKIFIIVLSENYASSSFCLNELTHILNFTKGKSDRSILPVFYKVDPSDVRYHRGSFGEALANHEKKLKSNYMEKLQIWKMALQQVSNFSGHHFQPDGDKYEYDFIKEIVESVPSKFNRNLLYVSDVLVGLKSPVLAVKSLLDVGADDVVHMVGIHGLGGVGKTTLAVAVYNSIACHFEACCFLENVRETSNKKGLESLQNILLSKTVGDMKIEVTNSREGTDIIKRKLKEKKVLLVLDDVNEHEQLQAIIDSPDWFGRGSRVIITTRDEQLLVLHNVKRTYKVRELNEKHALQLLTQKAFGLEKKVDPSYHDILNRAVTYASGLPLALKVIGSNLFGK…	Glycine max cv. Williams 82	Glycine_max_v4.0
XP_040866360	CHAIN	chain	1	996	(TIR)(NBARC)(LRR)	NLR	GCF_000004515.6	TIR-NLR	TNL	MPSLLRAIEGSKIHIILFSNNYASSKWCLDELVKIMECHRTYGKEVLPVFYNVDPSDVRHQRGDFGQGLEALAQRYLLQRENDVLKSWKSALNEAANLAGWVSRNYRTDADLVKDIVEDIIVKLDMHLLSITDFPVGLESRVQKLIKFLDDQSGRGCVIGIWGMGGLGKTTMAKSIYNKFRRQKFRRSFIETNNKGHTDLQVKLLSDVLQTKVKIHSVAMGISMIERKLFGERALIILDDVTEFEQLKTLCGNCKWIDHGSVLIITTRDLRLLEELKDHHAVYIWKIMEMDENESLELFSKHAFREASPTENWKKLSIDVVSYCAGLPLALEVLGSFLRWRSKEEWEDVLSTLKKIPDHLVQKKLRISFDGLRNHMEKDIFLDVCCFFIGKDRAYVTEI…	Glycine max cv. Williams 82	Glycine_max_v4.0
XP_040866381	CHAIN	chain	1	879	(TIR)(NBARC)(LRR)	NLR	GCF_000004515.6	TIR-NLR	TNL	MNYPKGEELNEGLLRTIEGCRICVVVFSTNYPASSWCLKELEKIIECHRTYGHIVLPIFYDVDPSHIRHQRGAFGKNLKAFQGLWGKSVLSRWRTVLTEAANFSGWDVSNNRNEAQLVKEIAEDVLTKLDNTFMHMTEFPVGLESHVQEVIGYIENQSTKVCIVGIWGMGGLGKTTTAKAIYNRIHRRFMGRCFIEDIREVCETDRRGHLHLQEQLLSNVLKTKVNIQSVGIGRAMIESKLSRRKALIVLDDVIEFGQLKVLCGNRKWFGQGSIVIITTRDVRLLHKLKVDFVYKMEEMDENKSLELFSWHAFGEAKPTEEFDELARNVVAYCGGLPLALEVIGSYLSERRKKEWESVLSKLKIIPNDQVQEKLRISYNGLGDHMEKDIFLDICCFFIG…	Glycine max cv. Williams 82	Glycine_max_v4.0
XP_040866402	CHAIN	chain	1	1422	(TIR)(NBARC)(LRR)(TRANSPOSON)	NLR	GCF_000004515.6	TIR-NLR	TNLO	MATGSPSSSSSSNYDVFLSFRGEDTRLGFTGHLYKALHDKGIRTFIDDAELQRGEEITPALMKAIQDSRVAITVLSEDYASSSFCLDELATILDQRKRLMVIPVFYKVDPSDVRNQRGSYEDALAKLEGKFQHDPEKLQKWKMALKQVANLSGYHFKEGDGYEFEFIEKIVEQVSGVISLGPLHVADYPVGLESRVLHVRSLLDAGSDDGVHMIGIHGMGGIGKSTLARAVYNELIIAEKFDGLCFLANVRENSDKHGLERLQEKLLLEILGEKNISLTSKEQGIPIIESRLTGKKILLILDDVDKREQLQAIAGRPGWFGPGSKIIITTRDKQLLTSHEVYKKYELKELDEKDALQLLTWEAFKKEKACPTYVEVLHRVVTYASGLPLVLKVIGSHLV…	Glycine max cv. Williams 82	Glycine_max_v4.0
XP_040866403	CHAIN	chain	1	1421	(TIR)(NBARC)(LRR)(TRANSPOSON)	NLR	GCF_000004515.6	TIR-NLR	TNLO	MATGSPSSSSSSNYDVFLSFRGEDTRLGFTGHLYKALHDKGIRTFIDDAELQRGEEITPALMKAIQDSRVAITVLSEDYASSSFCLDELATILDQRKRLMVIPVFYKVDPSDVRNQRGSYEDALAKLEGKFQHDPEKLQKWKMALKQVANLSGYHFKEGDGYEFEFIEKIVEQVSGVISLGPLHVADYPVGLESRVLHVRSLLDAGSDDGVHMIGIHGMGGIGKSTLARAVYNELIIAEKFDGLCFLANVRENSDKHGLERLQEKLLLEILGEKNISLTSKEQGIPIIESRLTGKKILLILDDVDKREQLQAIAGRPGWFGPGSKIIITTRDKQLLTSHEVYKKYELKELDEKDALQLLTWEAFKKEKACPTYVEVLHRVVTYASGLPLVLKVIGSHLV…	Glycine max cv. Williams 82	Glycine_max_v4.0
XP_040866404	CHAIN	chain	1	1421	(TIR)(NBARC)(LRR)(TRANSPOSON)	NLR	GCF_000004515.6	TIR-NLR	TNLO	MATGSPSSSSSSNYDVFLSFRGEDTRLGFTGHLYKALHDKGIRTFIDDAELQRGEEITPALMKAIQDSRVAITVLSEDYASSSFCLDELATILDQRKRLMVIPVFYKVDPSDVRNQRGSYEDALAKLEGKFQHDPEKLQKWKMALKQVANLSGYHFKEGDGYEFEFIEKIVEQVSGVISLGPLHVADYPVGLESRVLHVRSLLDAGSDDGVHMIGIHGMGGIGKSTLARAVYNELIIAEKFDGLCFLANVRENSDKHGLERLQEKLLLEILGEKNISLTSKEQGIPIIESRLTGKKILLILDDVDKREQLQAIAGRPGWFGPGSKIIITTRDKQLLTSHEVYKKYELKELDEKDALQLLTWEAFKKEKACPTYVEVLHRVVTYASGLPLVLKVIGSHLV…	Glycine max cv. Williams 82	Glycine_max_v4.0
XP_040866405	CHAIN	chain	1	1417	(TIR)(NBARC)(LRR)(TRANSPOSON)	NLR	GCF_000004515.6	TIR-NLR	TNLO	MATGSPSSSSSSNYDVFLSFRGEDTRLGFTGHLYKALHDKGIRTFIDDAELQRGEEITPALMKAIQDSRVAITVLSEDYASSSFCLDELATILDQRKRLMVIPVFYKVDPSDVRNQRGSYEDALAKLEGKFQHDPEKLQKWKMALKQVANLSGYHFKEGDGYEFEFIEKIVEQVSGVISLGPLHVADYPVGLESRVLHVRSLLDAGSDDGVHMIGIHGMGGIGKSTLARAVYNELIIAEKFDGLCFLANVRENSDKHGLERLQEKLLLEILGEKNISLTSKEQGIPIIESRLTGKKILLILDDVDKREQLQAIAGRPGWFGPGSKIIITTRDKQLLTSHEVYKKYELKELDEKDALQLLTWEAFKKEKACPTYVEVLHRVVTYASGLPLVLKVIGSHLV…	Glycine max cv. Williams 82	Glycine_max_v4.0
XP_040866430	CHAIN	chain	1	1029	(TIR)(NBARC)(LRR)	NLR	GCF_000004515.6	TIR-NLR	TNL	MAWRSFSYDVFLSFRREDTRHGFTGNLYNVLRERGIHTFIDDDEPQKADQITKALEEAIKNSKIFIIVLSENYASSFFCLNELTHILNFTKGWDDVLVLPVFYKVDPSDVRHHRGSFGEALANHEKNLNSNYMGKLKTWKMALRQVSNFSGHHFQPDGNKYEYKFIKEILESVSNKLNGDHLYVSDVLVGLESPLLEVKELLDVGRDDVVHMVGIHGLPGVGKTTLAVAVYNSIVDHFEASCFLENVRETSNKNGLVHLQSVLLSKTDGEIKLANSREGSTIIQRKLKQKKVLLILDDVDEHKQLQAIIGNPDWFGRGSRVIITTRDEHLLALHKVKITYEVRELNKKHALQLLTQKAFELEKEVDPSYHDILNRAITYASGLPLALEVMGSNLFGKSI…	Glycine max cv. Williams 82	Glycine_max_v4.0
XP_040866585	CHAIN	chain	1	1284	(TIR)(NBARC)(LRR)	NLR	GCF_000004515.6	TIR-NLR	TNL	MTVSASFSYDVFLSFRGSDTRYGFTGNLYNALSDRGIHTFIDEEELQRGDEIRPALVEAIKQSRMAILVFSKNYASSSFCLDELVKIMECVKAKGRLIFPIFYDVDPCHVRHQSGSYGEALAMHEERFTSSKENLKENMERLQKWKMALNQAADVSGKHYKLGNEYEHEFIGKIVKEISNKINRTPLHVADYPVGLESRVQTVKSLLEFESDTGVHIVGIYGIGGMGKTTLARAVYNSIADQFKGLCFLDDVRENATKHGLIHLQEMLLSEIVGEKDIKIGSVSKGISIIKHRLQRKKILLILDDVDKLEQLRATVGGPNWFGSGSRVIVTTRDKHLLASHGVDRKYEVEDLNEEESLELLCWNAFKDDKVDPCYKDISSQAVAYASGLPLALEVVGSL…	Glycine max cv. Williams 82	Glycine_max_v4.0
XP_040866589	CHAIN	chain	1	1167	(TIR)(NBARC)(LRR)	NLR	GCF_000004515.6	TIR-NLR	TNL	MAATTRSPASIYDVFLSFRGLDTRHGFTGNLYKALDDRGIYTFIDDQELPRGDEITPALSKAIQESRIAITVLSQNYASSSFCLDELVTVLLCKRKGLLVIPVFYNVDPSDVRQQKGSYGEAMAKHQKRFKAKKEKLQKWRMALHQVADLSGYHFKDGDAYEYKFIQSIVEQVSREINRTPLHVADYPVGLGSQVIEVRKLLDVGSHDVVHIIGIHGMGGLGKTTLALAVYNLIALHFDESCFLQNVREESNKHGLKHLQSIILSKLLGEKDINLTSWQEGASMIQHRLQRKKVLLILDDVDKRQQLKAIVGRPDWFGPGSRVIITTRDKHILKYHEVERTYEVKVLNQSAALQLLKWNAFKREKNDPSYEDVLNRVVTYASGLPLALEIIGSNLFGKT…	Glycine max cv. Williams 82	Glycine_max_v4.0
XP_040866590	CHAIN	chain	1	1157	(TIR)(NBARC)(LRR)	NLR	GCF_000004515.6	TIR-NLR	TNL	MAATTRSPASIYDVFLSFRGLDTRHGFTGNLYKALDDRGIYTFIDDQELPRGDEITPALSKAIQESRIAITVLSQNYASSSFCLDELVTVLLCKRKGLLVIPVFYNVDPSDVRQQKGSYGEAMAKHQKRFKAKKEKLQKWRMALHQVADLSGYHFKDGDAYEYKFIQSIVEQVSREINRTPLHVADYPVGLGSQVIEVRKLLDVGSHDVVHIIGIHGMGGLGKTTLALAVYNLIALHFDESCFLQNVREESNKHGLKHLQSIILSKLLGEKDINLTSWQEGASMIQHRLQRKKVLLILDDVDKRQQLKAIVGRPDWFGPGSRVIITTRDKHILKYHEVERTYEVKVLNQSAALQLLKWNAFKREKNDPSYEDVLNRVVTYASGLPLALEIIGSNLFGKT…	Glycine max cv. Williams 82	Glycine_max_v4.0
XP_040866591	CHAIN	chain	1	1094	(TIR)(NBARC)(LRR)	NLR	GCF_000004515.6	TIR-NLR	TNL	MAAKTRSLASIYDVFLSFRGLDTRHGFTGNLYKALDDRGIYTSIDDQELPRGDEITPALSKAIQESRIAITVLSQNYASSSFCLDELVTILHCKSEGLLVIPVFYKVDPSDVRHQKGSYGEAMAKHQKRFKAKKEKLQKWRMALKQVADLSGYHFEDGDAYEYKFIGSIVEEVSRKISRASLHVADYPVGLESQVTEVMKLLDVGSDDLVHIIGIHGMGGLGKTTLALEVYNLIALHFDESCFLQNVREESNKHGLKHLQSILLSKLLGEKDITLTSWQEGASTIQHRLQRKKVLLILDDVNKREQLKAIVGRPDWFGPGSRVIITTRDKHLLKCHEVERTYEVKVLNHNAALQLLTWNAFKREKIDPSYEDVLNRVVTYASGLPLALEIIGSNMFGKS…	Glycine max cv. Williams 82	Glycine_max_v4.0
XP_040866592	CHAIN	chain	1	997	(TIR)(NBARC)(LRR)	NLR	GCF_000004515.6	TIR-NLR	TNL	MAAKTRSLASIYDVFLSFRGLDTRHGFTGNLYKALDDRGIYTSIDDQELPRGDEITPALSKAIQESRIAITVLSQNYASSSFCLDELVTILHCKSEGLLVIPVFYKVDPSDVRHQKGSYGEAMAKHQKRFKAKKEKLQKWRMALKQVADLSGYHFEDGDAYEYKFIGSIVEEVSRKISRASLHVADYPVGLESQVTEVMKLLDVGSDDLVHIIGIHGMGGLGKTTLALEVYNLIALHFDESCFLQNVREESNKHGLKHLQSILLSKLLGEKDITLTSWQEGASTIQHRLQRKKVLLILDDVNKREQLKAIVGRPDWFGPGSRVIITTRDKHLLKCHEVERTYEVKVLNHNAALQLLTWNAFKREKIDPSYEDVLNRVVTYASGLPLALEIIGSNMFGKS…	Glycine max cv. Williams 82	Glycine_max_v4.0
XP_040866685	CHAIN	chain	1	2595	(NBARC)(LRR)(LRR)(LRR)(LRR)(LRR)	NLR	GCF_000004515.6	UNDETERMINED	NL	MDAVSSALIEPVTNSVLDLVKKHVDYIRYRQNVGELDERVEQLEHEKARVDHQCNRAVKNGHNIEVKAREWSRQVGEFKTEVENYKNDEGHRKAGLTNCLFPYFRYRLGRLAKKKAVEGKKLIDGCPKPDEIAFRGNVTFNDAILSNTDLMEFDSRKSIMEDIMEKLEDPTVKMIGVHGPGGVGKSTLIKAIAGSAQVKKLFNVVAFSEITANPNVKKIQEDIAYVLGLTLEGEGENVRADSLRRRLKQEKDNTLIILDDLWDRLDLNKLGIPLDDDMNGLKMKGARIPDEMSRTSKEKSLDDYKGCKILLTSRDTTVLSEKMAVKSIFGVKELEEAEAMRLLKKVTGIPDQMSHSKQEIVRKYCAGIPMAIVTVGRALRNKSESVWEATLDKLKRQEL…	Glycine max cv. Williams 82	Glycine_max_v4.0
XP_040866689	CHAIN	chain	1	2589	(NBARC)(LRR)(LRR)(LRR)(LRR)	NLR	GCF_000004515.6	UNDETERMINED	NL	MDAVSSALIEPVTNSVLDLVKKHVDYIRYRQNVGELDERVEQLEHEKARVDHQCNRAVKNGHNIEVKAREWSRQVGEFKTEVENYKNDEGHRKAGLTNCLFPYFRYRLGRLAKKKAVEGKKLIDGCPKPDEIAFRGNVTFNDAILSNTDLMEFDSRKSIMEDIMEKLEDPTVKMIGVHGPGGVGKSTLIKAIAGSAQVKKLFNVVAFSEITANPNVKKIQEDIAYVLGLTLEGEGENVRADSLRRRLKQEKDNTLIILDDLWDRLDLNKLGIPLDDDMNGLKMKGARIPDEMSRTSKEKSLDDYKGCKILLTSRDTTVLSEKMAVKSIFGVKELEEAEAMRLLKKVTGIPDQMSHSKQEIVRKYCAGIPMAIVTVGRALRNKSESVWEATLDKLKRQEL…	Glycine max cv. Williams 82	Glycine_max_v4.0
XP_040866690	CHAIN	chain	1	2553	(NBARC)(LRR)(LRR)(LRR)	NLR	GCF_000004515.6	UNDETERMINED	NL	MDAVSSALIEPVTNSVLDLVKKHVDYIRYRQNVGELDERVEQLEHEKARVDHQCNRAVKNGHNIEVKAREWSRQVGEFKTEVENYKNDEGHRKAGLTNCLFPYFRYRLGRLAKKKAVEGKKLIDGCPKPDEIAFRGNVTFNDAILSNTDLMEFDSRKSIMEDIMEKLEDPTVKMIGVHGPGGVGKSTLIKAIAGSAQVKKLFNVVAFSEITANPNVKKIQEDIAYVLGLTLEGEGENVRADSLRRRLKQEKDNTLIILDDLWDRLDLNKLGIPLDDDMNGLKMKGARIPDEMSRTSKEKSLDDYKGCKILLTSRDTTVLSEKMAVKSIFGVKELEEAEAMRLLKKVTGIPDQMSHSKQEIVRKYCAGIPMAIVTVGRALRNKSESVWEATLDKLKRQEL…	Glycine max cv. Williams 82	Glycine_max_v4.0
XP_040866691	CHAIN	chain	1	2553	(NBARC)(LRR)(LRR)(LRR)	NLR	GCF_000004515.6	UNDETERMINED	NL	MDAVSSALIEPVTNSVLDLVKKHVDYIRYRQNVGELDERVEQLEHEKARVDHQCNRAVKNGHNIEVKAREWSRQVGEFKTEVENYKNDEGHRKAGLTNCLFPYFRYRLGRLAKKKAVEGKKLIDGCPKPDEIAFRGNVTFNDAILSNTDLMEFDSRKSIMEDIMEKLEDPTVKMIGVHGPGGVGKSTLIKAIAGSAQVKKLFNVVAFSEITANPNVKKIQEDIAYVLGLTLEGEGENVRADSLRRRLKQEKDNTLIILDDLWDRLDLNKLGIPLDDDMNGLKMKGARIPDEMSRTSKEKSLDDYKGCKILLTSRDTTVLSEKMAVKSIFGVKELEEAEAMRLLKKVTGIPDQMSHSKQEIVRKYCAGIPMAIVTVGRALRNKSESVWEATLDKLKRQEL…	Glycine max cv. Williams 82	Glycine_max_v4.0
XP_040866692	CHAIN	chain	1	2547	(NBARC)(LRR)(LRR)(LRR)	NLR	GCF_000004515.6	UNDETERMINED	NL	MDAVSSALIEPVTNSVLDLVKKHVDYIRYRQNVGELDERVEQLEHEKARVDHQCNRAVKNGHNIEVKAREWSRQVGEFKTEVENYKNDEGHRKAGLTNCLFPYFRYRLGRLAKKKAVEGKKLIDGCPKPDEIAFRGNVTFNDAILSNTDLMEFDSRKSIMEDIMEKLEDPTVKMIGVHGPGGVGKSTLIKAIAGSAQVKKLFNVVAFSEITANPNVKKIQEDIAYVLGLTLEGEGENVRADSLRRRLKQEKDNTLIILDDLWDRLDLNKLGIPLDDDMNGLKMKGARIPDEMSRTSKEKSLDDYKGCKILLTSRDTTVLSEKMAVKSIFGVKELEEAEAMRLLKKVTGIPDQMSHSKQEIVRKYCAGIPMAIVTVGRALRNKSESVWEATLDKLKRQEL…	Glycine max cv. Williams 82	Glycine_max_v4.0
XP_040867521	CHAIN	chain	1	885	(CC)(NBARC)(LRR)	NLR	GCF_000004515.6	CC-NLR	CNL	MADTIVVFLIEKLTRLLAEEAKLLGSAHDKVTSLRNELRFMNLFLNNSQGKRKDHNMVAELVDQIRDIAHEAEDVIDNYISDMIKQRRRNMLEKFGRGVDHALMLRNLTVKIDRIKTTINDIFDNKVKYGIEAGRRDSEEEAERIRKQRRDVEEQEVVGFAHDSKVVVIEKLMASGSRLKLVSIVGMGGLGKTTLARKIYNSNRVKNTFPCRAWGYASNDYRPREFFLSLLKCLLSTSKYNDLFKKREEASRSEEELKMKVRECLSRSGGKYLVVVDDVWQSQVWDEVKGAFPDDSNGSRILITTRHAEVASHAGPMPPYFLPFLTEEESWELLSKKVFRGEDCPSDLEPMGKLIAESCNGLPLAIIVMAGILANKKSLRDWSRIKDHVNWHLGRDTTL…	Glycine max cv. Williams 82	Glycine_max_v4.0
XP_040867703	CHAIN	chain	1	493	(NBARC)(LRR)(LRR)	NLR	GCF_000004515.6	UNDETERMINED	NL	MIELFMLNEDEGWTLFKQHAQIDDDSPEELREVAKRVFDKCKGLLVAIVTVARTLNGKTCTSWELAFLRLKTSESIDVQEGLTSTYDCNELEEIVCLDSKEEGQLKYLYAPFESVFPKLRKILIKGSNKSRKIFFPSMISSLPELRELFVHDCNELVEIISSNKARLFPNLSFPSQQVSFPKLGVIEIKSCNNLKTIFFATIVSSLVELMELSICNCNNLEEIISLDSEEAQKHRNIQRKQDNIETYPLLPQEVCFPKLKKIKVEKCNKLKAIFSTTIVTSLLELELLIVKDYNELEEIISLDSDEAGQLKNLSVPSEQVYFPKLASISIERCSKFKRMFSVFIVKVLPMLEQLVVKDCDEWEKIISLDSEEASELRNVSAPSHQICFPRLRKIEIEGC…	Glycine max cv. Williams 82	Glycine_max_v4.0
XP_040867855	CHAIN	chain	1	814	(NBARC)(LRR)	NLR	GCF_000004515.6	CC-NLR or CCR-NLR or CCG10-NLR	NL	MPRHRIASEIQQIKTVVDGIMQRVQNYNSLNQLFSKQGQSSHGGVQRHQPRSNPRFLEDAEVVGFEDTKDELIGWLVEGPAERIVISVVGMGGLGKTTLVGRVFNNQKVTAHFDSHAWITVSQSYTLEKLMRDLLKNLCKEEKKEPPRDVSEMDQDSFIDEVRNHLQQKRYIVIFDDVWSVELWGQIKNAMLDNNNGSRIVITTRSMDVVNSCMNSPSDKVHELKPLTFEKSMDLFCKKAFQRHNNGGCPEDLEDISSDFVEKCKGLPLAIVAIGSLLKDKEKTPFEWEKVRLSLSSEMKKNPHLIGIQKILGFSYDDLPYYLKSCLLYFGIYPEDYRVKSKRLTRQWIAEGFVKVEEGKTVEDVAQQYLTELIGRSLVQVSSFTIDGKAKSCHVHDLL…	Glycine max cv. Williams 82	Glycine_max_v4.0
XP_040868054	CHAIN	chain	1	4245	(NBARC)(LRR)(LRR)(LRR)(LRR)(LRR)	NLR	GCF_000004515.6	UNDETERMINED	NL	MDPITSATAQSALQIAEHVVKRQLGYIFNYKDKFKEVEQYIERMDDNRKRVQNKVDDAEKNGEEIEDDVQHWLKQVDEKIKKYECFINDERHAQTRCSIRVIFPNNLWLRYRLGRNATKMVEEIKADGHSNKEFDKVSYRLGPSFDAALLNTGYVSFGSRNETMEKIMKALEDSTVNIVGVYGAGGVGKTTLVKEVADKAREKKLFNMVVMANVTRIPDIERIQGQIAEMLGMRLEEESEIVRADRIRKRLMKEKENTLIILDDLWDGLNLNILGIPRSEDDDGSQQDVNDLSDFGYNKMEKEVFSADFNTMKKDKLAVDFSMTKKGKLSVDSNMIKKEKLSGDHKGCKILLTSRSKEVICNKMDVQERSTFSVGVLDENEAKTLLKKLAGIRAQSSEF…	Glycine max cv. Williams 82	Glycine_max_v4.0
XP_040868056	CHAIN	chain	1	3716	(NBARC)(LRR)(LRR)(LRR)(LRR)(LRR)(LRR)	NLR	GCF_000004515.6	UNDETERMINED	NL	MDPITSATAQSALQIAEHVVKRQVGYIFNYKDKFKEVEQYIERLDDTRKRVQNEVNDAEKNGEEINDEVQHWLKQVDEKIKKYECFIDDERHAQTRCSIRLIFPNNLSLRYRLGRKATKIVEEIKADGHSNKKFDKVSYRLGPSSDAALLNTGYVSFGSRNETMEKIMKALEDSTVNIVGVYGAGGVGKTTLVKEVANKAREKKLFNMVVMANVTRIPDIEKIQGQIAEMLGMRLEEESEIVRADRIRKRLMNEKENTLIILDDLWDGLNLNILGIPRSEDDDGSQQDVNDLSDFGYHKMEKEVFSADFHTMKKDKLAVDFNTMKKGKLSVDSNMIKKEKLSGDHKGCKILLTSRSKEVICNKMDVQERSTFSVGVLDENEAKSFLKKLAGIRAQSFEF…	Glycine max cv. Williams 82	Glycine_max_v4.0
XP_040868232	CHAIN	chain	1	767	(CC)(NBARC)(LRR)	NLR	GCF_000004515.6	CC-NLR	CNL	MAETAVSLAGQHALPKILEAVKMLRDLPKEVRDITDELESFQEFINDADKVAEAEQDDGRRHRIKERVMRLREAAFRMEDVIDEYNISCEDKQPDDPRCAALLCEAVAFIKTQILLLQSAYKIQDVKSLVRAERDGFQSHFPLEQRPTSSRGNQDITWQKLRRDPLFIEEDEVVGLDGPRGILKNWLTKGREKRTVISVVGIAGVGKTTLAKQVYDQVRNNFECHALITVSQSFSAEGLLRHMLNELCKEKKEDPPKDVSTIELLTEEVRNRLRNKRSCLLYFGMYPEDYEVQSDRLIRQWIAEGFVKHETGKSLEEVGQQYLSGLVRRSLVQVSSLRIDGKVKRCRVHDLIHDMILRKVKDTGFCQYIDGPDQSVSSKIVRRLTIATDDFSGSIGSSP…	Glycine max cv. Williams 82	Glycine_max_v4.0
XP_040868233	CHAIN	chain	1	921	(CC)(NBARC)(LRR)	NLR	GCF_000004515.6	CC-NLR	CNL	MAETAVSLAGQQALPKILEAVKMLRDLPKEVRDITDELESFQDFINDADKVTEAEEDDGRRHRIKERVMRLREAAFRMEDVIDEYNISCQDKQPDDPRCAALLCEAVAFIKTQILLLQSAYKIQDVKSLIRAERDGFQSHFPLEQRQTSSRGNQDITSQKLRRDPLFIEEDEVVGLDGPRGILKNWLTKGREKRTVISVVGIAGVGKTTLAKQVYDQVRNNFECHALITVSQSFSAEGLLRHMLNELCKEKKEDPPKDVSTIESLTEEVRNRLRNKRYVVLFDDIWNEKFWDHIESAVIDNKNGSRILITTRDEKVAEYCRKSSFVEVHKLEKPLTEEESLKLFCMKAFQYSSDGDCPEELKDVSLEIVRKCKGLPLAIVAIGCLLSQKDESAPEWKQF…	Glycine max cv. Williams 82	Glycine_max_v4.0
XP_040868234	CHAIN	chain	1	920	(CC)(NBARC)(LRR)	NLR	GCF_000004515.6	CC-NLR	CNL	MAETAVSLAGQHALPKILEAVKMLRDLPKEVRDITDELESFQDFINDANKVAEAEQDDGRRHRXKERVMRLREAAFRMEDVIDEYNISCEDKQPDDPRCAALLCEAVAFIKTQILLFQSAYKIQDVKSLARAERDGFQSHFPLEQRPTSSRGNQDVTWQKLRRDPLFIEEDEVVELDNDRATLKYWLTNGREKRTVISVVGIAGVGKTTLAKQVYDQVRNNFECHALITVSQSYSVEGLLRHMLNELCKENKEDHPKDVSTIESLTEEVRNRLRNKRYVVLFDDVWNGKFWDHIESAVIDKKNGSRILITTRDEKVAEYCRKSSFVEVHKLEKPLTEEESLKLFCKKAFQYSSDGDCPEELKDISLEIVRNCKGLPLAIVAIGGLLSQKDESAPEWGQF…	Glycine max cv. Williams 82	Glycine_max_v4.0
XP_040868235	CHAIN	chain	1	920	(CC)(NBARC)(LRR)	NLR	GCF_000004515.6	CC-NLR	CNL	MAETAVSLAGQQALPKILEAVKMLRDLPKEVRDITDELESFQDFINDADKVTEAEEDDGRRHRIKERVMRLREAAFRMEDVIDEYNISCQDKQPDDPRCAALLCEAVAFIKTQILLLQSAYKIQDVKSLIRAERDGFQSHFPLEQRQTSSRGNQDITSQKLRRDPLFIEEDEVVGLDGPRGILKNWLTKGREKRTVISVVGIAGVGKTTLAKQVYDQVRNNFECHALITVSQSFSAEGLLRHMLNELCKEKKEDPPKDVSTIESLTEEVRNRLRNKRYVVLFDDIWNEKFWDHIESAVIDNKNGSRILITTRDEKVAEYCRKSSFVEVHKLEKPLTEEESLKLFCMKAFQYSSDGDCPEELKDVSLEIVRKCKGLPLAIVAIGGLLSQKDESAPEWGQF…	Glycine max cv. Williams 82	Glycine_max_v4.0
XP_040868294	CHAIN	chain	1	704	(CC)(NBARC)(LRR)	NLR	GCF_000004515.6	CC-NLR	CNL	MAESFLFSIAESLITKLASHAFQEASRVVGLYDHLRDLKKTLSLVKAVLLDADQKQEHNHELQEWLRQLKSVFYDAEDVLNEFECQTLRKQVLKAHGTIKDEVSHFFSSSNPLVFRSKMAQQIKDVSKRLDKVAADRHKFGLRIIDVDTRVVHRRDTSRMTHSRVSDSDVIGREHDKEKIIELLMQQNPNDDDKSLSVIPIVGIGGLGKTTLAQFVFNDKRIYECFSLKMWVCVSDDFDINQLIMKIINSANDANAPFRQQNLNMVDLEQLQNQLRSKLAGKKFLLVLDDVWNDDRVKWVELRNLIQEGVAGSKILVTTRIDSIASMMGTVTSHKLQRLSSENSLSLFVKWAFKEGEEQKHPHLVNIGKEIVKKCRGIPLAVRTLGSSLFSKFEANEWE…	Glycine max cv. Williams 82	Glycine_max_v4.0
XP_040868469	CHAIN	chain	1	847	(CC)(NBARC)(LRR)	NLR	GCF_000004515.6	CC-NLR	CNL	MTELVLFSIAESLIAKLASQAYEETSQVLGLYHHLQEFTQTLSLVKAVLLDAEEKQQQNYELQEWLRQVKHVFSDAENVLDEFECETLRKEVVQAHGSATTKVAHFFSTSNPLVFRYRLAQHIKKIKKRLDKVAADRHKFGLETTDIDRRVVHRRDMTYSYVVDSDVIGRNHDKENIIRLLVQQNPNNNDKSLSVISIVGIPGLGKTTLAKIVFNDRRIHELFQLKMWVCVSNDFNIKQVVIKILNSNKDSAHQQNLDMVDMEQLQSQLRNKLASKKFLLVLDDVWNEDLVKWVELRDLIQVDATGSKILVTTRSHVTASMMGTVPSYILEGLSLEDSLSLFVKWAFKEEEKRNSYLVNIGKEIVKKCNGVPLAVRTLGSLLFSKDNREEWEFVRDNEI…	Glycine max cv. Williams 82	Glycine_max_v4.0
XP_040868883	CHAIN	chain	1	910	(NBARC)(LRR)	NLR	GCF_000004515.6	UNDETERMINED	NL	MEYEYKFIQRIVELVSKKINRVPLHVADYPVGLESRMQEVKALLDVGSDDVVHMLGIHGLGGVGKTTLAAAVYNSIADHFEALCFLENVRETSKKHGIQHLQSNLLSETVGEHKLIGVKQGISIIQHRLQQQKILLILDDVDKREQLQALAGRPDLFGLGSRVIITTRDKQLLACHGVERTYEVNELNEEHALELLSWKAFKLEKVDPFYKDVLNRAATYASGLPLALEVIGSNLYGRNIEQWISALDRYKRIPNKEIQEILKVSYDALEEDEQSVFLDIACCFKKYGLVEVEDILHAHHGHCMKHHIGVLVEKSLIKISCDGNVTLHDLIEDMGKEIVRQESVKEPGKRSRLWFPKDIVQVLEENKGTSQIEIICMDFPIFQEIQIEWDGYAFKKMKK…	Glycine max cv. Williams 82	Glycine_max_v4.0
XP_040869337	CHAIN	chain	1	913	(CC)(NBARC)(LRR)	NLR	GCF_000004515.6	CC-NLR	CNL	MAAAEIAVDNIVSRVVRKVNDVLTQDWALLNKKERRMLKWLRTELSDMQEFIQHLERSDSSQLEYFEGKIKDVALQTERIIDTFIKSVERRRRRELNIFRCFDDKIEKQLKQASITDSIEDISDEIMKYESRPGSLSEYQLDRRGEVWPWQPRIIFGFDGDVETLKDKLLSVSDEDPRCIISIVGIAGTGKTALATLIRNNEDIRDGFKHIVWVAASPSHTVEEMLEEISKAATQIMGSQQDTSLEALASKKNLIVVDGVATPRVFDALTEKIADKSTEDSFLLTTHNANIIPQQDAELKVHRDVQMEPEMTDLGKKIVAKCGGLPSQILDLSKFFSDKDVTKEEWLRLQEQWLRDQGQGQGQNPWSETLNAIVSDFNLPSYESHLKCLSYFKLFPANF…	Glycine max cv. Williams 82	Glycine_max_v4.0
XP_040869583	CHAIN	chain	1	890	(TIR)(NBARC)(LRR)	NLR	GCF_000004515.6	TIR-NLR	TNL	MANSSSGASQIKYVVLLLCDLLLISGLTGEISDNIPQIKYDVFVSFRGEDIRHGFLGYLTEAFHQKQIHAFIDDKLEKGDEIWPSLVGAIQGSLISLTIFSENYSSSRWCLEELVKIIECRETYGQTVIPVFYHVNPTDVRHQKGSYEKALSEHEKKYNLTTVQNWRHALKKAADLSGIKSFDYKTEVELLGEIINIVNLELMRLDKNPVSLKGLIGIDRSIQYLESMLQHESSNVRVIGIWGMGGIGKTTIAQEILNKHCSGYDGYCFLVNVKEEIRRHGIITLKEIFFSTLLQEDVKMIPANGLPNYIKRKIGRMKVLIVLDDVNDSDLLEKLFGNHDWFGPGSRIILTTRDKQVLIANKVHVDDIYQVGVLNPSEALELFILHAFNQKHFDMEYYK…	Glycine max cv. Williams 82	Glycine_max_v4.0
XP_040869588	CHAIN	chain	1	691	(TIR)(NBARC)(LRR)	NLR	GCF_000004515.6	TIR-NLR	TNL	MANSSSGASQIKYVVLLLCDLLLISGLTGEISDNIPQIKYDVFVSFRGEDIRHGFLGYLTEAFHQKQIHAFIDDKLEKGDEIWPSLVGAIQGSLISLTIFSENYSSSRWCLEELVKIIECRETYGQTVIPVFYHVNPTDVRHQKGSYEKALSEHEKKYNLTTVQNWRHALKKAADLSGIKSFDYKTEVELLGEIINIVNLELMRLDKNPVSLKGLIGIDRSIQYLESMLQHESSNVRVIGIWGMGGIGKTTIAQEILNKHCSGYDGYCFLVNVKEEIRRHGIITLKEIFFSTLLQEDVKMIPANGLPNYIKRKIGRMKVLIVLDDVNDSDLLEKLFGNHDWFGPGSRIILTTRDKQVLIANKVHVDDIYQVGVLNPSEALELFILHAFNQKHFDMEYYK…	Glycine max cv. Williams 82	Glycine_max_v4.0
XP_040869592	CHAIN	chain	1	1242	(CC)(NBARC)(LRR)	NLR	GCF_000004515.6	CC-NLR	CNL	MAELVGGAFLSAFLNVVFDKLATDEVVDFFRGKKVDLNLLENLKSTLRVVGGVLDDAEKKQTKLSSVNQWLIELKDVLYDADDMLDEISTKAATQKKVRKVFSRFTNRKMASKLEKVVGKLDKVLEGMKGLPLQVMAGESNEPWNALPTTSLEDGYGMHGRDTDKEAIMKLVKDSSDGVPVSVIAIVGMGGVGKTTLARSVFNDGNLKEMLFDLNAWVCVSDQFDIVKVTKTMIEQITQESCKLNDLNFLQLELMDKLKDKKFLIVLDDVWIEDYDNWSNLTKPLLHGTRGSKILFTTRNENVVNVVPYRIVQVYPLSKLSNEDCWLVFANHAFPLSESSGEDRRALEKIGRDIVKKCNGLPLAARSLGAMLRRKHAIRDWDIILKSDIWDLPESQCKI…	Glycine max cv. Williams 82	Glycine_max_v4.0
XP_040869596	CHAIN	chain	1	1244	(CC)(NBARC)(LRR)(LRR)	NLR	GCF_000004515.6	CC-NLR	CNL	MAAAVVGGAFLSAFLDVVFDRLASPEFVNLIHGKKLSKKLLQKLETILRVVRAVLDDAEKKQIEDSNVKHWLNDLKDAVYQADDLLDEVSTKAATQKHVSNLFFRFSNRKLVSKLEDIVERLESVLRFKESFDLKDIAVENVSWKAPSTSLEDGSYIYGRDKDKEAIIKLLLEDNSHGKEVSVIPIVGMGGVGKTTLAQLVYNDENLNQIFDFKAWVCVSEEFNILKVTKTIAEAVTREPCKLNDMNLLHLDLMDKLKDKKFLIVLDDVWTEDYVNWGLLKKPFQCGIRGSKILLTTRNENTAFVVQTVQPYHLKQLSNEDCWLVFANHACLSSEFNKNTSALEKIGREIAKKCNGLPLAAQSLGGMLRKRHDIGYWDNILNCEIWELSESECKIIPAL…	Glycine max cv. Williams 82	Glycine_max_v4.0
XP_040869615	CHAIN	chain	1	2489	(NBARC)(LRR)(LRR)(LRR)	NLR	GCF_000004515.6	UNDETERMINED	NL	MDAVSSALLEPVTNSVLDLIKKQVDYIRYRQNIDELDECVKQLKHKKEIVDHKCEEAVKNGHEIEGKVREWLGKVGKFETEVEKYRKDDGHKKTRFSNCLFLYFWHRLGRLAKKMAVEGKKITDDCPNSDEIAYRVYVTSNDAILSNNDLMDFGSRKSIMEQIMATLVEDPTVKMIGVYGRSGVGKSTLIKAIAKIARDKKLFNVVAFSEITDNPNLKQVQEDIAYPLGLKLEGEGENVRADNLRRRLKKEKENTLIILDDLWDRLDLNRLGIPLDGDVDDNDLSKKTNSDNQGPQGPTKEKSLGDYKGCKILLTSRKQNVLTDKMEVKLTFCVEELDEKDALKLFRKEAGIHGEMSKSKQEIVKKYCAGLPMAIVTVGRALRDKSDSEWEKLKNQDLV…	Glycine max cv. Williams 82	Glycine_max_v4.0
XP_040869616	CHAIN	chain	1	2465	(NBARC)(LRR)(LRR)(LRR)	NLR	GCF_000004515.6	UNDETERMINED	NL	MDAVSSALLEPVTNSVLDLIKKQVDYIRYRQNIDELDECVKQLKHKKEIVDHKCEEAVKNGHEIEGKVREWLGKVGKFETEVEKYRKDDGHKKTRFSNCLFLYFWHRLGRLAKKMAVEGKKITDDCPNSDEIAYRVYVTSNDAILSNNDLMDFGSRKSIMEQIMATLVEDPTVKMIGVYGRSGVGKSTLIKAIAKIARDKKLFNVVAFSEITDNPNLKQVQEDIAYPLGLKLEGEGENVRADNLRRRLKKEKENTLIILDDLWDRLDLNRLGIPLDGDVDDNDLSKKTNSDNQGPQGPTKEKSLGDYKGCKILLTSRKQNVLTDKMEVKLTFCVEELDEKDALKLFRKEAGIHGEMSKSKQEIVKKYCAGLPMAIVTVGRALRDKSDSEWEKLKNQDLV…	Glycine max cv. Williams 82	Glycine_max_v4.0
XP_040869617	CHAIN	chain	1	2458	(NBARC)(LRR)(LRR)	NLR	GCF_000004515.6	UNDETERMINED	NL	MDAVSSALLEPVTNSVLDLIKKQVDYIRYRQNIDELDECVKQLKHKKEIVDHKCEEAVKNGHEIEGKVREWLGKVGKFETEVEKYRKDDGHKKTRFSNCLFLYFWHRLGRLAKKMAVEGKKITDDCPNSDEIAYRVYVTSNDAILSNNDLMDFGSRKSIMEQIMATLVEDPTVKMIGVYGRSGVGKSTLIKAIAKIARDKKLFNVVAFSEITDNPNLKQVQEDIAYPLGLKLEGEGENVRADNLRRRLKKEKENTLIILDDLWDRLDLNRLGIPLDGDVDDNDLSKKTNSDNQGPQGPTKEKSLGDYKGCKILLTSRKQNVLTDKMEVKLTFCVEELDEKDALKLFRKEAGIHGEMSKSKQEIVKKYCAGLPMAIVTVGRALRDKSDSEWEKLKNQDLV…	Glycine max cv. Williams 82	Glycine_max_v4.0
XP_040869772	CHAIN	chain	1	1247	(CC)(NBARC)(LRR)	NLR	GCF_000004515.6	CC-NLR	CNL	MAAALVGGAFLSAFLDVLFDRLASPDFVDLIRGKKLSKKLLQKLETTLRVVGAVLDDAEKKQITNTNVKHWLDDLKDAVYEADDLLDHVFTKAATQNKVRDLFSRFSDSKIVSKLEDIVVTLESHLKLKESLDLKESAVENLSWKAPSTSLEDGSHIYGREKDKEAIIKLLSEDNSDGREVSVVPIVGMGGVGKTTLAQLVYNDENLKQIFDFDFKAWVCVSQEFDVLKVTKTIIEAVTGKACKLNDLNLLHLELMDKLKDKKFLIVLDDVWTEDYVDWSLLKKPFNRGIRRSKILLTTRSEKTASIVQTVHTYHLNQLSNEDCWSVFANHACLYSESNGNTTTLEKIGKEIVKKCNGLPLAAQSLGGMLRRKRDIGKWNNILNSDIWELSESECKVIP…	Glycine max cv. Williams 82	Glycine_max_v4.0
XP_040869773	CHAIN	chain	1	1242	(CC)(NBARC)(LRR)	NLR	GCF_000004515.6	CC-NLR	CNL	MAAAVVGAAFLSAFLDVLFDRLASPEFVDLILGKKLSKKLLQKLESTLRVVGAVLDDAEKKQITNTNVKHWLNDLKHAVYEADDLLDHVFTKAATQKKVRNFFSRFSDRKIVSKLEDIVVTLESHLKLKESLDLKESAVENLSWKAPSTSLEDGSHIYGREKDKEAIIKLLSEDNSDGSEVSVVPIVGMGGVGKTTLAQLVYNDENLEEIFDFKAWVCVSQEFDILKVTKAIIEAVTEKPCNLNDLNLLHLELMDKLKDKKFLIVLDDVWTEDYVDWSLLKKPFNRGIRRSKILLTTRSEKTASIVQTVHTYHLNQLSNEDCWSVFANHACFSSESNENRTTLEKIGKEIVKKCNGLPLAAQSLGGMLRRKHDIGDWYNILNSDIWELSESECKVIPAL…	Glycine max cv. Williams 82	Glycine_max_v4.0
XP_040869777	CHAIN	chain	1	1225	(CC)(NBARC)(LRR)(LRR)	NLR	GCF_000004515.6	CC-NLR	CNL	MAAAVVGGAFLSAFLDVVFDRLASPDFVDLIRGKKLSKKLLQKLETTLRVVGAVLDDAEKKQITNTNVKHWLNDLKDAVYEADDLLDHVFTKAATQNKVRDLFSRFSDRKIVSKLEDIVVRLESHLKLKESLDLKESAVENLSWKAPSTSLEDGSHIYGREKDKQAIIKLLTEDNSDGSEVSVVPIVGMGGVGKTTLAQLVYNDENLEEIFDFKAWVCVSQEFDILKVTKAIIEAVTGKPCNLNDLNLLHLELMDKLKDKKFLIVLDDVWTEDYVDWSLLKKPFNRGIRRSKILLTTRSEKTASVVQTVHTYHLNQLSNEDCWSVFANHACLSSESNENTEILEKIGKEIVKKCNGLPLAAQSLGGMLRRKHDIRDWNNILNSDIWELSESECKVIPAL…	Glycine max cv. Williams 82	Glycine_max_v4.0
XP_040870290	CHAIN	chain	1	1004	(TIR)(NBARC)(LRR)	NLR	GCF_000004515.6	TIR-NLR	TNL	MLIAEKLIDLLVKHWRETLCEALCEAVSFSDGAYLYSREFEIGFKIELLVEHWSEAICQAVGISGGAHLNSKGEMKLAYEINLLVKHWREAHCEVPGISGGVVLNSIVEEEIRKDFEVLLIHWKEALHKAASILRGKVKIVDKEINILVKRWAEALREAASISGIVVLNSRNESEAIKTIVENVKRLLDKTELFVADNPVGVEPRVQEMIELLGQKQSNDVLLLGMWGMGGIGKTTIEKAIYNKIGRNFEGKSFLAHIREIWEQDAGQVYLQEQLLFDIEKETNTKIRNVESGKVMLKERLRHKKVLLILDDVNKLHQLNVLCGSREWFGSGSRIIITTRDMHILRGRRVDKVFRMKGLDEDESIELFSWHAFKQASPREDFIELSRNLVAYSAGLPLA…	Glycine max cv. Williams 82	Glycine_max_v4.0
XP_040870304	CHAIN	chain	1	1243	(CC)(NBARC)(LRR)(LRR)	NLR	GCF_000004515.6	CC-NLR	CNL	MAEAVGGAFLSAFLDVVFDKLSTDEVVDFIRGKKLDLNLLEDLKTTLRVVGAVLDDAEKKQIKLSSVHQWLIELKDALYDADDLLDEISTKSATRKKVCKVLSRFTDRKMASKLEKIVDKLDKVLGGMKGLPLQVMAGEMNESWNTQPTTSLEDGYGMYGRDTDKEAIMKLLLSDDSSDGVLVSVIAIVGMGGVGKTTLARSVFNNENLKQMFDLNAWVCVSDQFDIVKVTKTMIEQITQESCKLNDLNLLQLELMDKLKVKKFLIVLDDVWIEDYENWSNLTKPFLHGKRGSKILLTTRNANVVNVVPYHIVQVYPLSKLSNEDCWLVFANHAFPPSESSGEDRRALEEIGREIVKKCNGLPLAARSLGGMLRRKHAIRDWNNILESDIWELPESQCK…	Glycine max cv. Williams 82	Glycine_max_v4.0
XP_040870308	CHAIN	chain	1	1243	(CC)(NBARC)(LRR)(LRR)	NLR	GCF_000004515.6	CC-NLR	CNL	MAEAVGGAFLSAFLDVVFDKLSTDEVVDFIRGKKLDLNLLEDLKTTLRVVGAVLDDAEKKQIKLSSVHQWLIELKDALYDADDLLDEISTKSATRKKVCKVLSRFTDRKMASKLEKIVDKLDKVLGGMKGLPLQVMAGEMNESWNTQPTTSLEDGYGMYGRDTDKEAIMKLLLSDDSSDGVLVSVIAIVGMGGVGKTTLARSVFNNENLKQMFDLNAWVCVSDQFDIVKVTKTMIEQITQESCKLNDLNLLQLELMDKLKVKKFLIVLDDVWIEDYENWSNLTKPFLHGKRGSKILLTTRNANVVNVVPYHIVQVYPLSKLSNEDCWLVFANHAFPPSESSGEDRRALEEIGREIVKKCNGLPLAARSLGGMLRRKHAIRDWNNILESDIWELPESQCK…	Glycine max cv. Williams 82	Glycine_max_v4.0
XP_040870320	CHAIN	chain	1	1238	(CC)(NBARC)(LRR)(LRR)	NLR	GCF_000004515.6	CC-NLR	CNL	MAEAVGGAFLSAFLDVVFDKLSTDEVVDFIRGKKLDLNLLENLKSTLRVVGAVLDDAEKKQIKLSSVNQWLIEVKDALYEADDLLDEISTKSATQKKVSKVLSRFTDRKMASKLEKIVDKLDTVLGGMKGLPLQVMAGEMSESWNTQPTTSLEDGYGMYGRDTDKEGIMKMLLSDDSSDGVLVSVIAIVGMGGVGKTTLARSVFNNENLKQMFDLNAWVCVSDQFDIVKVTKTMIEQITQESCKLNDLNLLQLELMDKLKVKKFLIVLDDVWIEDYENWSNLTKPFLHGKRGSKILLTTRNANVVNVVPYHIVQVYSLSKLSDEDCWLVFANHAFPPSESSGDARRALEEIGREIVKKCNGLPLAARSLGGMLRRKHAIRDWNNILESDIWELPESQCK…	Glycine max cv. Williams 82	Glycine_max_v4.0
XP_040870331	CHAIN	chain	1	1238	(CC)(NBARC)(LRR)(LRR)	NLR	GCF_000004515.6	CC-NLR	CNL	MAEAVGGAFLSAFLDVVFDKLSTDEVVDFIRGKKLDLNLLENLKSTLRVVGAVLDDAEKKQIKLSSVNQWLIEVKDALYEADDLLDEISTKSATQKKVSKVLSRFTDRKMASKLEKIVDKLDTVLGGMKGLPLQVMAGEMSESWNTQPTTSLEDGYGMYGRDTDKEGIMKMLLSDDSSDGVLVSVIAIVGMGGVGKTTLARSVFNNENLKQMFDLNAWVCVSDQFDIVKVTKTMIEQITQESCKLNDLNLLQLELMDKLKVKKFLIVLDDVWIEDYENWSNLTKPFLHGKRGSKILLTTRNANVVNVVPYHIVQVYSLSKLSDEDCWLVFANHAFPPSESSGDARRALEEIGREIVKKCNGLPLAARSLGGMLRRKHAIRDWNNILESDIWELPESQCK…	Glycine max cv. Williams 82	Glycine_max_v4.0
XP_040870332	CHAIN	chain	1	1198	(CC)(NBARC)(LRR)	NLR	GCF_000004515.6	CC-NLR	CNL	MAEAVGGAFLSAFLDVVFDKLVTDEVVDFIRGKKLDLNLLENLKTTLRLVGAVLDDAEKKQIKLSSVNQWLIELKDVLYEADDLLDEISTKSATQKKVIKVFSRFTDRKMASKLEKVVGKLDKVLEGMKGLPLQVMAGESNESWNAQPTTSLEDGYGMYGRDTDKEAIMRLLLEDSSDGVQVSVTAIVGMGGVGKTTLARSVFNDSNLKQMFDLNAWVCVSDQFDIVKVTQTMIEQLTHESCKLNDLNLLQLELMDKLKNKKFLIILDDVWIQDYESWSNLTKPFLHGIRGSKILLTTRNENVVNVVPYHIVQVLPLSKLSNEDCWLVFANHAFPSSGSGEEDRRALEKIGREIVKKCNGLPLAARSLGGMLRRKHAIRDWNNILESDIWELPESQCKI…	Glycine max cv. Williams 82	Glycine_max_v4.0
XP_040870401	CHAIN	chain	1	931	(TIR)(NBARC)(LRR)	NLR	GCF_000004515.6	TIR-NLR	TNL	MAYSSSGASQIKYVVLLLCDLMLISGLTGEISDNSPQIKYDVFVSFXGEDIRHGFLGYLTEAFHQKQIHAFIDDKLEKGDEIWPSLVGAIQGSLISLTIFSGNYSSSRWCLEELVKIIECRETYGQTVIPVFYHVNPTDVRHQKGSYEKALAEHEKKYNLTTVQNWRHALKKAADLSGIKSFDYKNEPELLGEIINIVNLELMRLDKNPLSLKGLVGIDRSIQYLELMLQHDSSNVRVIGIWGMGGIGKTTIAQEILNKHCSGYDGYCFLVNVKEEIRRHGIITLKEIFFSTLLQEDVKMIPANGLPNYIKRKIGRMKVLIVLDDVNDSDLLEKLFGNHDWFGPGSRIILTTRDKQVLIANKVHVDDIYQVGVLNPSEALELFILHAFNQKLFDMEYYK…	Glycine max cv. Williams 82	Glycine_max_v4.0
XP_040872950	CHAIN	chain	1	904	(TIR)(NBARC)(LRR)	NLR	GCF_000004515.6	TIR-NLR	TNL	MASTCSYVVGCASSSSLSVTKKYDAFITFRGDDTRSDFASHLHAALRRNNVDTYIDYRIEKGAKIWLEIERAIKDSTLFLVIFSENYASSSWCLNELLQLMQCKKQEENVHVIPVFYKIDPSQVRKQSENYHVAFAKHKKDGKVSEEKMQKWKDALSEAANLSGFHSNTYRTEPDLIEDIIKVVLQKLDHKYPNDFRGPFISNENYTNIESFLNINSKEVRIIGIWGMGGIGKTTLAAAIFHKVSSHYEGTCFLENVAEESKRHDLNYVCNKLLSQLLREDLHIDTLKVIPSIVTRKLKRKKVFIVLDDVNTSELLEKLVGVGREWLGSGSRIIVTTRDKHVLIREVVDKIHEVKKMNFQNSLELFSLNAFGKTYPEKGYEELSKRAMDYAKGIPLALK…	Glycine max cv. Williams 82	Glycine_max_v4.0
XP_040873085	CHAIN	chain	1	1996	(NBARC)(LRR)(LRR)(LRR)	NLR	GCF_000004515.6	UNDETERMINED	NL	MDAVSSALLEPVTNSLLDLLKKQLDYIHYSRNFDELRECVKQLKLVKEKVDHQCEEAFKNGHEIEGKAREWLGKVGKFETEVEKYWNDDGHKKTRFSNYLFPYFRHRLGRLAKKMAVEGKKITDDCPKSDEIAHRVYVTSNDAILSNNDLMDFGSRKSIMEQIMATLVEDPTVKMIGVYGRSGVGKSTLIKAIAKIARDKKLFNVVAFSEITDNPNLKQVQEDIAYPLGLKLEGEGENVRADHLRRRLKKEKENTLIILDDLWDRLDLNRLGIPLDGDVDDKQGPQGPTKEKSLGDYKGCKILLTSRKQNVLTDKMEVKLTFCVEELDEKDALKLFRKEAGIHGEMSKSKQEIVKKYCSGLPMAIITVGRALRDKSDSEWEKLKNQDLVGDQNPMEISV…	Glycine max cv. Williams 82	Glycine_max_v4.0
XP_040873228	CHAIN	chain	1	2143	(NBARC)(LRR)(LRR)	NLR	GCF_000004515.6	UNDETERMINED	NL	MDAVSSALLEPVTNSLLDLLKKQLDYIHYSRNFDELRECVKQLKLVKEKVDHQCEEAFKNGHEIEGKAREWLGKVGKFETEVEKYWNDDGHKKTRFSNYLFPYFRHRLGRLAKKMAVEGKKITDDCPKSDEIAHRVYVTSNDAIFSNNDLMDFGSRKSIMEQIMATLVEDPTVKMIGVYGRSGVGKSTLIKAIAKIARDKKLFNVVAFSEITDNPNLKQVQEDIAYPLGLKLEGEGENVRADHLRRRLKKEKENTLIILDDLWDRLDLNRLGIPLDGDVEDKQGPKGPTKEKSLGDYKGCKILLTSRKQNVLTDKMEVKLTFCVEELDEKDALKLFRKEAGIHGEMSKSKQEIVKKYCSGLPMAIITVGRALRDKSDSEWEKLKNQDLVGDQNPMEISV…	Glycine max cv. Williams 82	Glycine_max_v4.0
NP_001234202	CHAIN	chain	1	888	(CC)(NBARC)(LRR)	NLR	GCF_000188115.4	CC-NLR	CNL	MVDVGVEFLLENLKQLVLDNVELIGGAKDEIENLRDDLSEFNAFLKQAAMVRSENPVLKELVRSIRKVVNRAEDAVDKFVIEAKVHKDKGFKGVFDKPGHYRRVRDAAVEIKGIRDKMREIRQNKAHGLQALLQDHDDSISRGGEERQPPVVEEDDVVGFDDEAQTVIDRLLEGSGDLEVIPVVGMPGLGKTTLATKIFKHPKIEYEFFTRLWLYVSQSYKTRELYLNIISKFTGNTKHCRDMSEKDLALKVQEILEEGGKYLIVLDDVWSTDAWDRIKIAFPKNDKGNRVLLTTRDHRVARYCNRSPHDLKFLTDEESWILLEKRAFHKAKCLPELETNGKSIARKCKGLPLAIVVIAGALIGKSKTIKEWEQVDQSVGEHFINRDQPNSCDKLVRMS…	Solanum lycopersicum cv. Heinz 1706	SL3.0
NP_001234836	CHAIN	chain	1	1282	(CC)(NBARC)(LRR)	NLR	GCF_000188115.4	CC-NLR	CNL	MEEGGKPLLLFEEHKTRITNLIDDFLIRTKQKKKKFIASKLDVIRKLRMELRFLRAIALLGNSTNLDDFYYRMYIHIKKFDLLAEFLFCEDDLILKKYHMECLAPLPLEEIRNYFSLKNEYVATAIEMKKFEYLIRNLHDLPKYCYDLLQPLMSEYNILRQVCTHLRDFYQLECNKTTKTEFLHTRYEVAVDRVTQFCSDLLTGRYKSYRYEYAISECSSKITSLLIDIIPLELEVLHISTSNLIKESRSKEQEGFVKQILKASPRILQNYLIHLQPHMEVAVDVNYAPTQSINVMMEFLLIFLTDIPKRFIHHKKLNDMLAHAGVLTRTISVLVSKQLEEISENNINEANFSAPDFFQEIEQMKGDIRHIFLKAPESSQLHFPMDDGFLFMNLLLRHL…	Solanum lycopersicum cv. Heinz 1706	SL3.0
NP_001289831	CHAIN	chain	1	1275	(CC)(NBARC)(LRR)	NLR	GCF_000188115.4	CC-NLR	CNL	MAQNEIEDMLDHLRRIKSGGNLDRVKINRIEKLEMVFKYHHVLLPDSIVKLKKKDKWIAKMVQWVLDGIPDECKTNLNLRRLELHLLEFFEGKISLSYNHELNDSDLSKYMDCVGKNLNDVLMILLQRARYDPPGENLEIHRFIKQLKIVQKKMRFLRYLYVIEINGYVNQEKLECLDTRMHFMAYNVGQLCLAILGYDISNFVDDDDDDDDDDDDDDDDEDEDGDGDGDGDDILNKPPYLLFLIILVELEMKKIFLGELKASKFTQSRTFKDKKLPKGFSHHLHSLLMYLRNKKLEKFPNNNSPQNIDIAIEFLLVFLDADVGNHVINGNWLNEVMEKVGAIAGDVLYVIQKLLPSSIKKDDNSKISLCSIQIWEKTKDLKAQVETHYKSLKFTPSQF…	Solanum lycopersicum cv. Heinz 1706	SL3.0
NP_001318028	CHAIN	chain	1	1251	(CC)(NBARC)(LRR)	NLR	GCF_000188115.4	CC-NLR	CNL	MEKRKDNEEANNSLVLFSALNKDIADVLVFLENEENQKSLDKDEVENLKLKMAFICTYVQLSYSNFEQFEDIMTRKRQEVENLLQPLLDDDVLTSLTSNMDDCISLYHRSYKSDATMMDEQLDFLLLNLYHLSKHHAEKIFPEVTQYEVLQNVCGNIRDFHGLIVNGCIKHETVENVLPLFQLMAERVGHFLWEDQIDEDSDEDDQNDRDSRLFQLLLKIVPTEMEVMHICYTNLKASTSAEVGRFIKKLLETSPDILREYIIQLQEHMITVIHPSTSGARNIHVMMEFLLLILSDMPKDFIHHDKLFDLLAHVGVLTREVSTLVRDLEEKLRNKEGNNQTNCATLDLLENIELLKKDLKHVYLKAPDSSQCCFPMSDGPLFMHLLHMHLNDLLDSNAY…	Solanum lycopersicum cv. Heinz 1706	SL3.0
NP_001318030	CHAIN	chain	1	1251	(CC)(NBARC)(LRR)	NLR	GCF_000188115.4	CC-NLR	CNL	MEKRKDNEEANNSLVLFSALSKDIADVLVFLENEENQKSLDKDEVENLKLKMAFICTYVQLSYSDFEQFEDIMTRKRQQVENLLQSLLDDDVLTSLTSNMDDCISLYHRSYKSDAIMMDEQLDFLLLNLYHLSKHHAEKIFPGVTQYEVLQNVCGNLRDFHGLIVNGCIKHEMVENVLPLFQLMAERVGHFLWEDKTDEDSDEDDQNDRDSRLFQLTHLLLKIVPTELEVMHICYTNLKASTSAEVGRFIKKLLETSPDILREYIIQLQEHMITVIRPSTSGARNIHVMMEFLLLILSDMPKDFIHHDKLFDLLAHVGVLTREVSTLVRDLEEKLRNKEGNNQTNCATLDLLENIELLKKDLKHVYLKAPDSSQCCFPMSDGPLFMHLLHMHLNDLLDS…	Solanum lycopersicum cv. Heinz 1706	SL3.0
NP_001318035	CHAIN	chain	1	1249	(CC)(NBARC)(LRR)	NLR	GCF_000188115.4	CC-NLR	CNL	MEKRKDNEETNNSLVLFSALSKDIADVLVYLENEENQKALDKDQVEKLKLKMAFICTYVQLSYSDFEQFEDIMTRKRQEVEKLLQPLLDDDVFTSLTSNMDDCISLYKSDAIMMDEQLDFLLLNLYHLSKHHAEKIFPGVTQYEVLQNVCGNLRDFHGLIVNGCIKHETVENVLPLFQLMAERVGHFLWEDQTDEDSRLSELDADEPNDRVSRLFKLAHLLLKIVPVELEVMHICYTNLKASTSAEVGLFIKQLLETSPDILREYLIHLQEHMVSVITPSTSGARNIHVMLEFLLIILSDMPKGFIHHDKLFDLLDRVGTLTRDVSTLVHDLEEKLRNKQGNDQTNRATLDLLKDIELLKEDLKHVYLKSPDSYQCFFPMSDGPLFMHMLHLHVNDLLD…	Solanum lycopersicum cv. Heinz 1706	SL3.0
NP_001318045	CHAIN	chain	1	1244	(CC)(NBARC)(LRR)	NLR	GCF_000188115.4	CC-NLR	CNL	MEKRKDNEEANNSLVLFSALSKDIADVLVFLENEENQKALDKDQVEKLKLKMAFIYTYVQLSYSDFEQFEDIMTRKRQEVENLLQPLLDDDVLTSLTSNMDDCISLYKSDAIMMDEQLDFLLLNLYHLSKHRAKKMFPRLTQYEVLQNVCGNIRDFHGLIVNGCIKHEMVENVLPLFQLMAERVGHFLWEDQTDEDSDEDHQNDRDSRLFQLTHLLLKIVPTELEVMHICYTNLKASTSAEVGRFIKKLLETSPDILREYIIQLQGHMITVIHPSTSGARNIHVMMEFLLLILSDMPKDFIHHDKLFDLLAHVGVLTREVSTLVRDLEEKLRNKEGNNQTNCATLDLLENIELLKKDLKHVYLKAPDSSQCCFPMSDGPLFMHLLHMHLNDLLDSNAYS…	Solanum lycopersicum cv. Heinz 1706	SL3.0
NP_001318061	CHAIN	chain	1	861	(CC)(NBARC)(LRR)	NLR	GCF_000188115.4	CC-NLR	CNL	MAEILLTSVINKSVEIAGNLLIQEGKRLYWLKEDIDWLQREMRHIRSYVDNAKAKEAGGDSRVKNLLKDIQELAGDVEDLLDDFLPKIQRSNKFNYCLKTSSFADEFAMEIEKIKRRVVDIDRIRKTYNIIDTDNNNDDCVLLDRRRLFLHADETEIIGLDDDFNMLQAKLLNQDLHYGVVSIVGMPGLGKTTLAKKLYRLIRDQFECSGLVYVSQQPRAGEILLDIAKQIGLTEQKIKENLEDNLRSLLKIKRYVILLDDIWDVEIWDDLKLVLPECDSKVGSRMIITSRNSNVGRYIGGESSLHALQPLESEKSFELFTKKIFNFDDNNSWANASPDLVNIGRNIAGRCGGIPLAIVVTAGMLRARERTEHAWNRVLESMGHKVQDGCAKVLALSYN…	Solanum lycopersicum cv. Heinz 1706	SL3.0
NP_001333108	CHAIN	chain	1	996	(CC)(NBARC)(LRR)	NLR	GCF_000188115.4	CC-NLR	CNL	MEKRKDNEETNNSLVLFSALSKDIADVLVYLENEENQKALDKDQVEKLKLKMAFICTYVQLSYSDFEQFEDIMTRKRQEVENLLQPLFDDDVLTSLTSNMDDCISLYHRSNKSDATMMDEQLDFLLLNLYHLSKHHAEKIFPGVTQYEFLQNVCGNIRDFHGLIVNGCIKHEMVENVLPLFQLMAERVGHFLWEDQTDEDSNGDDQNDRDARLFQLTHLLLKIVPTELEVMHICYTNLKASTSAEVGRFNKKLLETSPDILRESIIQLQEHMIAVIPPSTSGARNIHVMMEFLLLILSDMPKDFIHHDKLFDLLAHVGVLTREVSTLVRDLEEKLRNKEGNNQTNCATLDLLENIELLKKDLKHVYLKSPDSSRCCFPMSDGPLFMHLLHMHLNDLLDS…	Solanum lycopersicum cv. Heinz 1706	SL3.0
NP_001333428	CHAIN	chain	1	1442	(R1)(CC)(NBARC)(LRR)	NLR	GCF_000188115.4	CC-NLR	BCNL	MESMNISHPLDTLMYVEKQLVSRGDAHFIQILLKIEKDVEEHQSKLYHFLDTLQWVEEKWGSFRMCSDNNHLSWIEDQWYSFDYNMEPYNILTTLQRFVQASHSFLEGFHFSKESRPPHTPQRIEEKGLPIVSHLSKTLQQMEDECNSFFVEYLFAQELDALSVLQRIEEYWGSFRMYLEEFRSKVSDFLEISQEGMSLLDRLRFLKRDFKFLSIIIELHIFKEEPHVSWEKVRALFHGATDELIQMYSTEVSPWSQQFYDYFCHLQYELQQTKLEIIKANFPFPKISANEDGIVIPDFVKKFIDSVADNISNSLKFDDLSSPLCIGGRSIMVQIEMVLKGLNFLSSFVCFVSDRCIETRVKHALFTHVVQVAWQTTMATWLYLPSNEYMYQDTAPNGE…	Solanum lycopersicum cv. Heinz 1706	SL3.0
XP_004231117	CHAIN	chain	1	880	(CC)(NBARC)(LRR)	NLR	GCF_000188115.4	CC-NLR	CNL	MAYASVVSLAQTLGQLNTRIPGLFSDPKIQSLAASLDYFKAFLDDSSNSSYYHQENIKDLVGKFRDALNEAENIIELKICEIHQRGNEDLVPVVQKIELLREELVLSLETCTSHDHDTEPGEDHFETRVGSPSKPSFNANLENDVVGLDDDLEKVIERLLGYSSEREVVAITGMGGIGKTTLAKKAYDYPRVRSRFDVHAWVTVSREYGMRRLLLSLARCIPGMTADKLVEKTEDQLAESLYRKLKDRRYLIVIDDIWSTKVWDDVTRCFPDDDNGSRIILTSRLKDVAAYANPDSPLHEMGVLSLDDSWKLLSIKVFGVNDLCPFELEDIGKQIAERCGGLPLAILVVAGHLSKISMRRESWITVAKTVNSVVANDPDKCLGVLGMSYNYLSNHLKPC…	Solanum lycopersicum cv. Heinz 1706	SL3.0
XP_004231293	CHAIN	chain	1	1217	(TIR)(NBARC)(LRR)	NLR	GCF_000188115.4	TIR-NLR	TNL	MATEFKSQVFLSFKAKDTGITFADHLYEALAGAGFVTLRGGDGDEGGEETKLKLQKGVEEESGISIIILSNDYVSSSLCLDELVMILNCSKRRSVLPIFYHVDPSDVRKQKGRIGEEFDRHEEAKVKKWKEALKQVADLGGMVLQNQADGHESKFIQKILKVVENKLSRPVLYICPHLIGIERRVENINSWLEDGSTDVDTLVICGIGGIGKTTMAKYVYNLNYSKFDGSSFLSNIRENSTHHKGLVTLQRQFLSDICKRKKKPMFSVDEGMTEMRDAVSCKRILLVLDDVDSRDQLDALLAMKDLLYPGSKVIVTTRNKRLLRPFDVHKLYEFETLNRDESVELLSWHAFGQDCPIKGFEVCSEQVAIDCGGLPLALEVLGATLAGRNIDIWRSTIQK…	Solanum lycopersicum cv. Heinz 1706	SL3.0
XP_004231569	CHAIN	chain	1	929	(CC)(NBARC)(LRR)	NLR	GCF_000188115.4	CC-NLR	CNL	MAYASLISLKTTIKSLLMTSNLPMQSLICDHKEELWALHEKVSSLGLFVNNFEKNNVSGEMTDLEVQVKEVASAVEYTIQLRLTEIEMANTKNNVSGEIEGLHFHHSLQQVAVDIDRVRKESTKIRDKGKQASEESSVRDFSSSANDILNVKNIMVGRGDQRERLLEDLTRGYSGEPKVIPIIGMGGIGKTTLAIEVYNDAHVRSHFDVCAWATLSQQHNVKEILLNLLRSTKGGAFDMLDEAELADMLRKSLYGKRYLIVMDDIWSIKAWDDVRRFFPSQNKGSRILLTTRNNEVACYANTENLSLQMSFMDQDESWNLFKSVAFANEALPLPSEFENIGKKIAEKSHGLPLTIVVVAGLLKSKKTIEDWETVAKDVKSFVNNDPDEQCSHVLGLSYN…	Solanum lycopersicum cv. Heinz 1706	SL3.0
XP_004232056	CHAIN	chain	1	845	(RPW8)(NBARC)(LRR)	NLR	GCF_000188115.4	CCR-NLR	RNL	MAAALFGGAALGPVFDQLLKAVIDFGVNIATFRSKFLSLKQTLTDIKPVFHDIERLNEALDGRDEEIDMFKKQLMKGEELVRKCSKIKRCDPLKKWSYSRKLTKLDNSLVKFCQIHGLIQVVRDSKQILVKVNENGKKLEEIHSMMRDVSLTRSGSSIGFTNSSASSGWMNGSSFGFSGSSDVPQVSDSMVGFDVPLHELKQKLKVLQEKDQVLVLSAPPGCGKTTLAARLCQEDDIKAIYRDNIFFVTVTKTPNIKRIVGEIFEKKGFRVPEFANEHDAICKLNSLLGGITPQPILLVLDDVWSESEFIIDHLKLQISDFKILVTSRYVFPKFDTYKLKLLSEEDAKDLFCISAFKDGSPDVRLNLVHKVVRSCGGFPLALRVVGRSLCGQSEVIWFN…	Solanum lycopersicum cv. Heinz 1706	SL3.0
XP_004232433	CHAIN	chain	1	850	(CC)(NBARC)(LRR)	NLR	GCF_000188115.4	CC-NLR	CNL	MVDAVVTVFLEKLLNVLTEESRFLSQHRQQFEKLKNELLFMQSFLKDVERLKRKHTTLKTVMASLRDLIFEAEEILEDCQNQSADSDGSTRFSTRLHPKRLSHRHQTGKRLSEINDKITEIKQNISTYLGVPLMKEGSIEAHDNLMTRWTSSLYNHTQVVGLEGDTEKIKDWLFEASDGLLAVAFVGMGGLGKTTLAQKVFNERSMENHFERRIWVSVSQTFTDEQVMRSILKSLGDACIGDDQGELLRKINQYLLGKRFLIVMDDVWSLDNAWWQKIYSGLPKGNGSSVIVTTRNELVARKMGVTEARTHWPKFLNEHYSWLLFRKIAFAATAGECNFPELEDMGKEIVEKCKGLPLAIKAVGGVMLCKPPYYHEWRRIADHFRDELKENDNSVMASL…	Solanum lycopersicum cv. Heinz 1706	SL3.0
XP_004233870	CHAIN	chain	1	822	(NBARC)(LRR)	NLR	GCF_000188115.4	UNDETERMINED	NL	MAEAAVSYVAERLIDLLQKKIVFLKNVQQGVEGMQNELVRKEIESIQTRILEISNRRERYGIRHIQGLGDGEGSSTTHKKLRELRRSSPLVANKDVVGLEKHVNSVVSILLKEDKRFCVASIVGMGGVGKTTLAKEVYNRTQIRDKFDTRAWLYVSQDYKPKKIVKELILQLANPEEDKVKIVETMDKLSADGLDGMLQRRLKDTCYLIVLDDIWTTEACDLIVRSFPDNDKSSRLLLTSRQKEVVLHADPHATPYKLDVLSKEESWELFLKKVFAEDRECPQDLVDVGKEILEKCDGLPLAITVIGGLLAGKKKQRSLLQKGKDILVKQLMHIWIAHGLIHQKGEQTLEDIVEDYLDELIGRNMLQVILVRADDRVKSCRLHDLLRDFCIMKAREEMF…	Solanum lycopersicum cv. Heinz 1706	SL3.0
XP_004233876	CHAIN	chain	1	745	(NBARC)(LRR)	NLR	GCF_000188115.4	CC-NLR or CCR-NLR or CCG10-NLR	NL	MLPITIELLSKSMVIFDEDEQLLMENILGGTDQLGVIAIVGMPGHGKTTLAKKLYRHENIVNRFDVRSWCTCVSKVYDKRKILLELLGYEYEHRVQVEKSVDELIQQVRMCYEKRRYFIVIDDVWSTVVYDELVSLFPNNNSRSRIVITTRLDELVDSSVNYSFCYTHRLSFIAEEKSWLLLRNIVFKQENNCCFREFEEIGKQIAKSCAGLPLAVVLIGGLLARLDKKKGIWTKVAQWLSASAKVAGEAEWYMDIIELSYKHLPSYLKPCFRYFGMFLEDEEVSVNKLMRMWAAEGFVQSDEVRSAEIVAKDYLIDLITSNLVLVAERFPLGDIKSVCLHDLVQDFCLKKAKEENFLLKVDRSHALDPATSNSASDVQRFLVCSKMQHFIKWLHPTQR…	Solanum lycopersicum cv. Heinz 1706	SL3.0
XP_004234046	CHAIN	chain	1	866	(CC)(NBARC)(LRR)	NLR	GCF_000188115.4	CC-NLR	CNL	MAETTLEFALSSLTQQLVDNMGVIGVIKDEVSCLLSELHHLRAFLIDSNRNRRGSKILKHFVEELNRAINKAENSIDKFMIEVTLHKKRGIYRIFDLCYLVKAKRCCSDIRSIMEKLKEIRRDTAYALSLSLQLDDSKQTAHQLKRAPVVEEDEVVGFDEEADEIINRLLGGSDDVEFISIVGMPGLGKTTLANKVFKSVGYEFYNRIWVYVSQSYTRRDLFLKIINQFTRNTEQYRYVTEEALAEVIRKHLLFGKYLIVLDDVWTQEPLDDVKIALPNKMRGKVLFTTRDDEVGKFCCNEPHHIKFLTDHECWELLQKKVFHKDKCPLDLEVLGKRIAKKCMGLPLAALVIAGALTGRGKTKSEWEIVHQFVSEHIISSDIRMTKKLVQMSCDSLPVN…	Solanum lycopersicum cv. Heinz 1706	SL3.0
XP_004234047	CHAIN	chain	1	825	(NBARC)(LRR)	NLR	GCF_000188115.4	CC-NLR or CCR-NLR or CCG10-NLR	NL	MSEIVLRSAGERLQNLLSEETAGLDSSVREDLNSILKKLQSSYILLKEKKRENEIENKVRIIEKLNYQIEDEIESSKTWRFLSFRIPKIKSKMETILKQIDNIVINGVSTSLLPLRDQITNIVGLEEDIGRVCRSMLSDYSSFPSSSSSHIGVPVVIPIYGVVGSGKTTLARSVHENSAIVERFENRIWIDVPREDFDVGYILENIMESVNHGWMRCSSSKKQLQERVGRIFNSKRSLFVFDDVRYIQAWETLYGALPELYSGSYVLVTTRVEYVAKYISKKHSQPVHNMNSLNEDDSWRLFDMVLSHSHRASSSDREMVRCCYGLPGLIKHLASYKTSDQSFISEYYCLLYKQELPKELQPCFIYLGHFLENQLIDPEKLSHLWMIEGLLSTRQSVVK…	Solanum lycopersicum cv. Heinz 1706	SL3.0
XP_004234239	CHAIN	chain	1	870	(NBARC)(LRR)	NLR	GCF_000188115.4	CC-NLR or CCR-NLR or CCG10-NLR	NL	MEKLAATMKLEQLALAKETQLIGSKAYEEIMETVHCIKNLETTDREQVNEIEEHVYRVENAIQTYGVRSKSNLFLNRHGAAQKKAMTDITSLCRVMKGIALLQKSNNNQQLMRQNNKFVYNHEDGAVVVGMEDEKEEIIQVLLLNSQVSSEVDFQAVPIWGRSGMGKATLVNEIYNDPRIVKEFGHPHLVNIRLSENINAHDALQHVFELFEGSRIDDKYVDMSTTSLEDCVRQHLEMSRTLIVLQGVGSIDDWRMLRSVLGAKGCIILITTRARQVAESITQAIHIHEKRPLTEENSWKLFKEMVWPGGAEIQSAILERMVKLCEGIPGAIIALAKQLAGKNASEWEITEQKNARRDVSQVMAPSYAELLDDQKLYFLYLGQFREDSQIEPEKLSHLW…	Solanum lycopersicum cv. Heinz 1706	SL3.0
XP_004235139	CHAIN	chain	1	1341	(CC)(NBARC)(LRR)(LRR)	NLR	GCF_000188115.4	CC-NLR	CNL	MDIGLTVGGAFLSSTLQVLFDRLTPQCDFLNLFRGRRQDQRLLKKLHTNLLALRAVVHHIEIQQICDEDIRTWLNQLQDAVDTADNLLDEISYEVLRVSGEETSRFCYLDSMMPKLEETIETLQDLETQINCLTITLKAQLVTGKKDSPKRLPSTSLVDESGVFGRHQEVEEIISKLLSSDDDAHGSGDVVPIVGLGGVGKTTLARAVYNDKRIKQHFNITAWVCVSEEYDAFRITTTLLGEIIGSLDSKVSASNLNQLQIKLSHRLKGKRFLFVLDDVWNENYTDWDELRCPFVHGRKGSRIILTTRKQSVAMMMASEMIQLKSLSDEDCWSLFKTHSFENRDPNKYPELEVVGRQIVGKCKGLPLAVKTLAGLLRSKSTIEEWERLLQSEIWELPSD…	Solanum lycopersicum cv. Heinz 1706	SL3.0
XP_004236838	CHAIN	chain	1	840	(CC)(NBARC)(LRR)	NLR	GCF_000188115.4	CC-NLR	CNL	MADAFVSFALKKLGDFLIQQVSLRKNLRKEIEWLRNELLFIQSFLKDAELKQCGDHRVQQWVFEINGIANDVVAILETYAFEADKGDDDGFHSRLKACACICRKEKKFYNVAEEIQSLKQRIIDISRKRDTYGITNINSGDEGPSDQVTTLRRTTSYVDDHDYIFVGLQDVVQTLLAQLLKPEPSRTVLSIYGMGGLGKTTLARKLYNCPNIASSFPTRAWICVSQEYNTMDLLKTIIKSIQGRTMGTLDLLERMTEGDLEIYLRDLLKERKFLVVVDDVWQKEAWESLKRAFPNSKNGSRVIITTRKEDVAERADERGFVHKLRFLSQQESWDLFCRKLLDVRAMIPEMESLATDMVEKCRGLPLAVVVLSGLLSHKKGLNEWQKVKDHLWKNIKEDK…	Solanum lycopersicum cv. Heinz 1706	SL3.0
XP_004236921	CHAIN	chain	1	1266	(CC)(NBARC)(LRR)	NLR	GCF_000188115.4	CC-NLR	CNL	MEKGEKSLLLLEEQKTRITNLIDDFLNGLKQIMNKEEEFIASRLDGIEKLRMDLRFLRTFVLFGNSTNLNGFYFRMSTHKFKFNVRTQFLFHRDELILEKYHMERLAPLLLEEIGNCLNLKNDYVATAIDIKFYEYLIRHLHDLPKYRSQLLHHQMTEYKILQQVCRHLIDFYPILAANKTSTEYLYPRFQFTTHRVTQFCFDLWTGHHYVSECSSKITSLLIDIIPLELEVLYISTCKLIKESTSKELEGFVKQILKTSPRILQHYLIHLQGRMAGVVAVNYAPTRSISVMMEFLLIFLTDMPKRFIHREKLNDMLAHAGMLTRKISFLVSKLLEEISEDNINEADFSAPDFLQEIEQMKGDIRHIFLKAPESSQLRFPMDDGFLFMNLLLRHLNDLL…	Solanum lycopersicum cv. Heinz 1706	SL3.0
XP_004236958	CHAIN	chain	1	869	(CC)(NBARC)(LRR)	NLR	GCF_000188115.4	CC-NLR	CNL	MADAVVNFLVENLLQLLVENVKLIGSAKGELENLLKISQQLKGFLDDAAKYGHTNSEQWKVLVEQIHKTVYRAEDAIDKFLVQAKLHQDKNIAERTFDWLGNQIKVRNFAADIKGIHDQIKDIRNNNQALQATPVLELPKKGEVTQGPSLENDAVVGFDDEANKVIKRLVEGPLDSVDIIPVVGMPGLGKTTLARKIYNDPKLTYEFYSIVWVYVGQEYKAKDIYLRILKFFKKNIEDHLNDDVDTLAKAIGGYIKKGGRCLIVLDDVWEDDVIDHVMKVFAENKKGHRIMMTTRDTRLGFFANKEPHKLKFLETEESFELLVMRVFGRGGCPNELVVTGTEIARKCGGVPLVVVVIAGALRGRSDKKDWERVEKSVVQYLGEHTEDSCLKYVKMSYDY…	Solanum lycopersicum cv. Heinz 1706	SL3.0
XP_004236959	CHAIN	chain	1	884	(CC)(NBARC)(LRR)	NLR	GCF_000188115.4	CC-NLR	CNL	MADAAVNFLLENLLQLLSDHINLIHGLDDEFNSLLEEVQRLKVLVDDACKFQNDNDTSMVKEVQIIIHRVEDLTDKFLVQAKLHQQGSIAKRFHSTIISDFAIQIRKINDDLKIFHQNNKQAFTTNITVHIPKITQRITQGEDDEVVGFDEEAQQVMKRLVEGPNCLDIIPVVGMPGLGKSTLARKIYNEFEFSYEFFSIVWVYVGREYKIKDTCVRILKCFEKSIEEDVMNGDVDALGKAIRDAIRDRGGRCLIVLDDVWEAEVVDVVKRVLPGNNKGHRIMMTTRHANLASYANPGPYYMKPLHAEQSFELLVNRAFGNGNSCPVEFVELGQSIAHKCNGIPLQIVLIAGILRGLTDRRYWERVDKNLSQLYHLYDEEDKYRGVFVEMSYNHLPQDV…	Solanum lycopersicum cv. Heinz 1706	SL3.0
XP_004237148	CHAIN	chain	1	881	(CC)(NBARC)(LRR)	NLR	GCF_000188115.4	CC-NLR	CNL	MAAYSAVISLIRTLDERNIHELFHGHTAEALDSLRAIAEYFEKVLDEFEPGKIKSLEEKIRDAASEAEDVVELKTHQIIEGTSWTFGILQHQDLLPVFEKMDTIKKQVMEIVSHDADQILELSGDSMIDTSSKSYALLSDKLEDDIVRGIDDDLQIIIKRLTGPPSDLDIVTISGMGGIGKTTLARKAYDHLTIRYHFDILAWVTISQEFQCRNVLLEALHCISKKTDIVNAKDYDKMDENELADLVQKNLKGRRYLVVVDDIWSRDVWDSIRGIFSNYNNGSRILMTTRENEVAMYANTCSPHEMSLLSAGNGWKLVCDTVFGPKHDHPPELEEIGKEIVEKCQGLPLTISVIAGHLCKVARTLEGWKDVARTLSEIIASHPDECLAVLGLSYHHLPN…	Solanum lycopersicum cv. Heinz 1706	SL3.0
XP_004237188	CHAIN	chain	1	1137	(CC)(NBARC)(LRR)	NLR	GCF_000188115.4	CC-NLR	CNL	MEKGKVCLPLEEERRRISDLIDDFLNGLKKIQNEEQKFIASKLDLIEKLRLELRFLRTFVLFGNSTNLDDFYRRMSLNISKLDTLIWSLFYEEEDKLILAKYNMDRLAPYLIKETASIVLRLKNVAIIMTEENMFEYRKSILKHLHDLPKYCSDLLQPLMSEYNILRQVCTHLRDFYQLECNKTTKTEFLYTRYQVTVDRVSQFCFDLWTEKYKDFDNEYDFSECSSKITSLLIDIIPLELEVLYISTSKLIKESTSTQLKRFVKQILKASPRILHNYLIHLQRRMEVAVAVNYAPTQSINVMMEFLLIFLTDIPKRFIHRKKLNDMLAHAGVLTRKISVLVSKLLEEISENNINEADFSAPDFFQEIEQMKGDIRQIFLKAPESSQLRFPMDDGFLFM…	Solanum lycopersicum cv. Heinz 1706	SL3.0
XP_004237189	CHAIN	chain	1	890	(CC)(NBARC)(LRR)	NLR	GCF_000188115.4	CC-NLR	CNL	MDPFTAAALTTAVTATVSLLVENLSHLISYNWKLYTGLKKSCEDLYDEVKRLNAFLVDNANQRSNSTQWDVLVDKIRRTVYKAEDVVDKLLIQGKLDQESNIAKKMFHKTYKNRNFTEEINEILVEVRKILEENQHLFEANPTIDHHQPEKVVQEEQGSSLENHEVVGFDEEATKVINRLVEGAECLDVIPVVGMPGLGKTTLARKIFNDPKISREFFSYIWVFIGQSTCVKRDILFNILKGFTNSFDEFKNRNEASITDEIRKRVANGGKCLIVLDDVWDPNVVDIVKTVFPDNKKAHRIMMTTRHEDIARSVNKYPHNLKFLDGDESFQLLEKRAFGVSRCPVELVEHGEAIVAKCSGVPLTIVVIAGALRGRTSEIDWKVVRENVGKHLIQEDKLQ…	Solanum lycopersicum cv. Heinz 1706	SL3.0
XP_004238189	CHAIN	chain	1	829	(RPW8)(NBARC)(LRR)	NLR	GCF_000188115.4	CCR-NLR	RNL	MAVTDFFAGEITTELIKYLLLIVKKSTLCRSSAENLIDNINGLLPIIQEIKQTGVELPQIRQTQLDDFSKLLRDGYELAGKVLHSGRWNMYRNLQLARKMERLEKRVARFMQVTMQAHVLADVHHVRFNMEQRFDVLEHRLKAIKIGVDDRSGGGGGCLGEAVKRMEEDEKWFEDSFVNLGAGIELGKRKVKEMLMGEQDRGVFEICGIGGSGKTTLAKEICKDDQVKSYFKDKIFFFTVSQSPNVEQLRKMIWEKISGCNLHGYGYGEMFPQWNLQYQWNTKSASPVLLILDDVWSASVLEPLVFKIPGCKILVVSRIKFPPSIIDCVYDLELLREDEAMSLFCHFAFGHNSFPRGFSQKLVKEIVDECEGLPLALKVIGSSLKGKPEMLWTSAKNRL…	Solanum lycopersicum cv. Heinz 1706	SL3.0
XP_004238948	CHAIN	chain	1	891	(CC)(NBARC)(LRR)	NLR	GCF_000188115.4	CC-NLR	CNL	MADVAVKFLLENLTQLLIDNADLILGIQGEVENLLTDLNYFNAFLKEAAKSRRENEVLKELVKKIRKVVNDAEDSIDKFVVEAKRHDDKNKFAQWFHITHVARAKGVADEIKSIRERVKEIRDNDAYGLQAITLDDNFNRGDEERKAPVVEEDDVVGFDDEAKTVIDRLIGGSDYVEVVPVVGMPGLGKTTLAYKIYKDPKVEYEFFTRVWVYVSQTFKRREIFLNIISKFTRNTKQYDDTPEDDLANEVKELLGKGGKYLIVLDDVWTMEAWDRIKIAFPNNGKRNRVLMTTRQSNVAKRCNDKPHDLKFLTKDESWELLEKKVFHKEKCPPELELPGISIAEKCMGLPLAIVVIAGALIGKGKTTREWELVAASVGEHLINRDPENCKKLVQMSYDR…	Solanum lycopersicum cv. Heinz 1706	SL3.0
XP_004238957	CHAIN	chain	1	747	(NBARC)(LRR)	NLR	GCF_000188115.4	CC-NLR or CCR-NLR or CCG10-NLR	NL	MEKIELTTSFSSNDEEFVGFKEDVKQIIQKLTRGTKEREVISIVGMAGLGKTTLARKVYNSHSIAEHFDARAFCIVSQTYSTRKLLIDILKQVTGEKHDMIREDEDVADMLRKELYFKRYLIVLDDMWKYQTWEDLQLCFPCVGRGSRIMVTTRVQEVATKMSDTYSLRFLTDEESWELLQKKVFKRGRVPLELKEAGFEVARNCKGLPLVIVLNAGIIAQKERCVSVWEEFAKDLSSLGLEEQSRKAVQSSYDYLRDHLKHCLLYVGYFPEDYNIPVSDLLNLWIAEELVPNINDTENLEKSSKDCLIDLVNRSLLIVSKRRSNGDIKYCMVHDLIREFCSRELEEEDFKQRFESYNSSSEVPSSPNDPARLCMYIHDNLVNHLELNGYSLNGISEEK…	Solanum lycopersicum cv. Heinz 1706	SL3.0
XP_004239367	CHAIN	chain	1	1365	(TIR)(NBARC)(LRR)	NLR	GCF_000188115.4	TIR-NLR	TNL	MADEEEEEAWSMTSGHRFRWDIFLSFRGEDTRHGFTGKLYNELVRNGVRTFIDNEDLDRGEEISKKLVAAIEDSAASIAVISENYAESKWCLEELAKIWDCKKLLLPVFYEVDPSNVRKQKGTFAKHFDEHEILLEAAPEKVSRWRDALTKAANTSGWDSRFWEEADLIQSLVKKVLGKLDNTPIGVAKYPVGLHSRLDQLLTLLDVKANGVKVVGLYGMGGVGKTTLAKALYNQLVVDFKKRSFISDVKGTARQQNGLVTLQSKLICDLNSGASPIIDSTAKGIRLINESANNERVAIFLDDVDDANQLRELIGGRDQFCQGSRIIVTTRDQNVLDPSIVNDTFEVKVLYLSDSLKLLSYHAFGKEQPPKKFLDLANEFVTLSGGLPLALEIFGSSLF…	Solanum lycopersicum cv. Heinz 1706	SL3.0
XP_004239389	CHAIN	chain	1	1237	(R1)(CC)(NBARC)(LRR)	NLR	GCF_000188115.4	CC-NLR	BCNL	MNHNILQSLQHLEDQWGLDMPESLEDVIKFLKREFTFLDFFLSLQSFVDLSYMLEIVHKVQALFHDAAVKLTEISEMDHVDGVTNQLQVNIQKTKLEIKCEYLFPKVNNDGIVDVTPKVVIDLIDTVVVNLGDLLKVSCSSSLLFVRGPNKEIGDVFKELKLLRNFVCYVSDRFIEMKSQYIDFFIHVLEVTNHAAMVAWLYLPRNDNENQETNCLLSDHLNMKIKPIDPSIRKIYIDVLQALRSEWRPIIPIDHVANCVADFVETLRHNLKAISVSNPKTHQIADLQEMLNLLIANLSIQDLEIHLQDIDTVMIDSGILVYSLCENVVLGEVTIDLPVMIEHIKILIYHIIRKEFQSSLPRIHGLGYVDFVLSNLKEFQDRYPDSLAFMKTQLQIIQA…	Solanum lycopersicum cv. Heinz 1706	SL3.0
XP_004239390	CHAIN	chain	1	1193	(R1)(CC)(NBARC)(LRR)	NLR	GCF_000188115.4	CC-NLR	BCNL	MMFPDKDNLLEALQQIAVQWDSEMPETSKDRIRFLKTDFEFLHIFLSFTDLSYMPDFTYKVQGLFQDAVVDLKKVNKIHHIDRVTSRIQEKIRITKLEIRDIHLVLSNKDGIDTPEFVVEFIDTVIQNLADFVELGDSVLKELKLLRNFVCFVSGRSMEPKSLHAFVTHVLLVVGRAATIVWLYYSENQEMNSLLSDLVQMKIKLIQPDVRKIYIDVLQAVTHPIIQIENAADCVAGFMETLQHNLEELPTHSQMDVALTVQTLVLQEMLHLLVDNFRCLSVQVLEFHLQDIDTVVVDSGLCVYSLYEDVASEKVTPDLQGTIERIKTLIYHIIRKEFQSSLPSIHGIGYVDFLLSNLKKFHDRYSSSLAHFTNELQMIQTELERLQPFIRSVALERRN…	Solanum lycopersicum cv. Heinz 1706	SL3.0
XP_004239406	CHAIN	chain	1	566	(NBARC)(LRR)	NLR	GCF_000188115.4	CC-NLR or CCR-NLR or CCG10-NLR	NL	MSIRGSCSSHFLSENIDVPDKLRKQLYGKRYLIVLDDAWETTTWDELTRPFPEAKKGSRIILTTRGKEVALHGKLNTDPLDLRLLRPDESWELLEKRAFGNESFPDELLDVDKEIAKNCKGLPLVADLIVGVIAGREKKRSVWLEVQSSSSSFILNSEVKVMKVIELSYDHLPHHLKPCLLYFASWPKDTIMSIYELNFFLGAKGFVGKTEMKIMEEVVKIYMDDLISSNLVICFNEIGDALSFQIHDLVHDFCLIKARKENLFDRIRSSAPSDVLPRQLIIDYDDDEEHFGLNFVMFDSNKKRHSGKHLYSLKINGDELDDRVYTFHLRHLRLLRVLDLDTSFIMVNDSLLNEICMLNHLRYLFIGTQVKYLPLSFSNLWNLEFLSVNNKESTLILLP…	Solanum lycopersicum cv. Heinz 1706	SL3.0
XP_004239469	CHAIN	chain	1	1200	(R1)(CC)(NBARC)(LRR)	NLR	GCF_000188115.4	CC-NLR	BCNL	MSNLCRGRYFDISPLEKIVHEWDLGSSMEHKMDCLNIDFQFLNMLLSLQSFTRRDCLDTTVEKVEALWDAAEFERINCIDDVKLVLDKMEEEIWETKIHIEAKYSFPIALISKIATLDPEFVKRFIDTVIMNITDLPKINRLYTWSRLKQIQEAVKELKLLRNFVYFISDRCTNPQSQYTFFSHVLVVAGHVAMISWFSINADMNFFFDPLKLDALFSDLQMRIQPIQPGIHEIYIDVLQALKSGSHPNIDVHAADYKAGFVETLVHHMEVLRPIIHKHEKGVAFKDQITMLNFLRDNLINLPREAVEDFDTGIINVGLLVYSVFKSVALGKSKRLVPVLDFSGDIQSIQALVYFLTRNSFCSNLPKIDGLGSIDIILDQLEEFLSCYSELTSSIRSQI…	Solanum lycopersicum cv. Heinz 1706	SL3.0
XP_004239804	CHAIN	chain	1	1228	(NBARC)(LRR)	NLR	GCF_000188115.4	CC-NLR	NL	MERGKENEGQTKREDNKSLVSSVVLREDIVNLVDFTERLNSWRVQTSLDMDKIRMLTFVSLFCHLYYSFFSESCNDEMCCISNEIHDFVHSLMLHPSGEDMLDRIKYHGLMKNITSYISSHSYSEPTMTEDRLVEILDAILMFLQHLHKCSKLIFPSITTPFELLQNVFGNLRDFCRLKVNEFLHEYKAIVYVLPLQLMVERVVNFCFTLLYSQLAIFDELDVSLVKSNLANLLVEVIPVSLEVMHLCCTNLEGSKSEEVGHFIKQLLETSPDILRESLIHLQERMLNTLTPSASTCNIHVMIEFLLIILTDALKDVIRHDKLLVLLARVIQLTKEVFVLFGNLEKSMNEANLNLMENIELLKEDLKNDFLKECADSSQLRFPMSDGPLFMTLLLTNLN…	Solanum lycopersicum cv. Heinz 1706	SL3.0
XP_004240205	CHAIN	chain	1	1243	(CC)(NBARC)(LRR)	NLR	GCF_000188115.4	CC-NLR	CNL	MDIGKENEGEIERLGSNSLVSSALLREDIVDLKDFIQGLKNEQDQVEELKFLLACLQLCYYISDAEMSCISYEVHDLVQSLFHQSSGDDMMVKLTDHVVPCLLENITSFKISDHHHSAAMNEDQLDELLDVLLVNLHNLPKVRAELISPSITQYELLKNVFGNLRDFHRLKVNGCVHEFETIEYVLPQFQLMAERVGHFCFVLLSYHIDKTDEVNSMLVHLLLKIIPVSLDAMHLCCTNLKASKSEEVGFFIKHLLEASPDILRESLLHLQEHMVINALTPRASTCNIHVMIEFLLIILTDGLKAVIRHDKLFVLLARVIQLTKEVFVFFRNLEENMNEASGSNLNLLENIELLKVDLKNDFLKARADSSQLPFPMSDGPLFMTLLLTNLKDLAYSNAY…	Solanum lycopersicum cv. Heinz 1706	SL3.0
XP_004242250	CHAIN	chain	1	762	(NBARC)(LRR)	NLR	GCF_000188115.4	CC-NLR or CCR-NLR or CCG10-NLR	NL	MEVVETCGKGTLSAGEPSTKRTITSIYDDDEVVGFENDAEVIMMKLIRGTKERDVISIYGMPGLGKTTLARKVYNNPSIANYFDVKAWCAVSQAYNRRTLLVEIFKQATDDEIKIKEDDDVADMLRRVLIGKRYLIVLDDIWDVEAWEDLGICFPLGEYESRVMVTTRIEQVTKHLQHHSHPYSLKFLTSQESWELLEKKVFRGESCPPDLVEAGLQVALHCKGLPLAVVLIAGIIAKMKREASLWVEVANDLSSFALGEQSMKVIQSSYHHLDDHLKPCLLYMALFPEDHKIPVDDLLKLWMAEEFVLNSETENMEEASRNCLCGLLNKSLVMMYGRNDNRDVRYCSLHDVVREFCLRKLTEDKYMQLIVPYNPYQHLHSTESRLCIYIHDDFFKQSD…	Solanum lycopersicum cv. Heinz 1706	SL3.0
XP_004242251	CHAIN	chain	1	763	(NBARC)(LRR)	NLR	GCF_000188115.4	CC-NLR or CCR-NLR or CCG10-NLR	NL	MEVVGTCGKRTSSSGHTSNKPSNITSIYDDDDDVVGFEIHAQIIVNKLIRGTKERNVISIYGMPGLGKTTLARKVYNNPSILNYFDVKAWCAVSQAYNRRTLLVEIFKQATSNKIKIKEDDDVADMLRKVLIGKRYLIVLDDIWDVEAWEDLGICFPQGECGSRVMVTTRIEQIAKHLQHHSDPPYSLSFLTSEESWGLLEKKIFRGESCPPDLVEAGLQVALHCKGLPLTVVLIAGILGKTEREASLWLEVAADLSSLALGQQSMKVIQSSYDHLEDHLKPCLLYMALFPEDHKIPVDHLLKLWIAEEFVLNAGTENMEEACRVCLSDLLNRSLIMVSGMRFYCDVQYYSLHDVVREFCLRKLTEDKYMQLAVPFNPYQHLHSTISRLYIYIHDDLVK…	Solanum lycopersicum cv. Heinz 1706	SL3.0
XP_004242252	CHAIN	chain	1	751	(NBARC)(LRR)	NLR	GCF_000188115.4	CC-NLR or CCR-NLR or CCG10-NLR	NL	MEVVETCGKATLSAGEPSTKRSITSIYDDDEVVGFENDAQIIMKKLIRGTKERDLISIYGMPGLGKTTLARKVYNNPYIVNYFDVKTWCAVSQAYNRRTLLVEIFKQATDDKIKIKEDDDVADMLRKVLIGKRYLIVLDDIWDVEAWEDLGICFPQGECGSRVMVTTRIEQVAKHLQHHSHPYSLSFLSSKKSWELLEKKVFRGESCPPDLLEAGLQVALHCKGLPLVVVLIAGMLAKMDRKSSLWLKVANDLSSLALGEQSMKVIQSSYDHLENHLKPCLLYMALFPEDHKITVDDLLKLWMAEEFVLNVKTENMEEAYRVCLSDLLNKSLVMASGIRANRDVVHCSLHDVVREFCLRKLTEDKYMHSTDSRLCIYIHDDLVKQLDYSEYQLDKIPML…	Solanum lycopersicum cv. Heinz 1706	SL3.0
XP_004243044	CHAIN	chain	1	889	(CC)(NBARC)(LRR)	NLR	GCF_000188115.4	CC-NLR	CNL	MAYADVVSLIQTLKQLMQQKPSWIIGDTRKMIESLLNSAEYFQNFLEKTYMRRQVFGNFEELERVIRIAVNDVENVIELTMHEYNLLEHCSRLGLPRQPLCDDLPPLVEKIDFVKRRMMRFVTNDQDLSSGVYLLGHSSSRRVASLNLENVVVGLEDDLMKVMRRVTGPPSSREIVSIVGMGGIGKTTLAKKVYHHPEVRNRFDVHIWVTISQEYQTRDLLLCILSCIFQLKNEIQNETYRLVVGDEINGSSDDQLMDMIYKKLKYRRYLVIVDDIWSIGIWDLMTRFFPDDNNGSRIILTSRHKEVAEHADPDSNPHEMSLLNSDNSWKLLHDKVFGSQHDVCPRELEKIGKQVAQKCQGLPLALLVVAGHLSKMPRTRECWDDVAKTISKIVASEPD…	Solanum lycopersicum cv. Heinz 1706	SL3.0
XP_004243045	CHAIN	chain	1	473	(NBARC)(LRR)	NLR	GCF_000188115.4	CC-NLR or CCR-NLR or CCG10-NLR	NL	MTVGSYFMKLCYGVIQVCPPELEDIGKQVAQKCQGLPLALLVVAGHLSKIERTQESWKDVDKSVSKVVANESDKCLGVLAMSYNYLPNHLKPCFLYTGIFPEDSDVNIERLINLWVSEGFLWEELVGRDYLEDLVSRNLIMVRNRRSNGEWKTCGVHNLVRDLILREAEQKKFLQVTKDLSAKMHHVRRYSFHSNIHQNDLLESSSIDVTRTMHFFRGLGSKQVPLLACFKLLGVLSVVPYGFEDFPLVITKLVHLTYLQLRSCDDPHGYNSPTIHETVWQMKHSRHLKLRQSISLPKNPSNKLQNLEGLSCLRLSSCTFELFSAIPNLKTLILRGSQKECQGDQKMFKHLNSLACLKRLEQLKIRCKDLYLFPIPCKYTLPTSLRSLTLSYTYLPWED…	Solanum lycopersicum cv. Heinz 1706	SL3.0
XP_004243429	CHAIN	chain	1	865	(CC)(NBARC)(LRR)	NLR	GCF_000188115.4	CC-NLR	CNL	MSEVLLNAALPILMKDLFDKVDSQIRNVVGFEDEFDKMKSELVTLQSYLGDLDRHKEKSKSAEVASTKLREVIDRLDDLVSDCTNRVAYENMRKRIWSVISPRGMKFRNQVGKKLAEINRDIVSIRESLKIITPMISLCISEESGSSGGGSSWGRVRWTSDVIDESQTVGLAEDTNTLKNWILPFNGSLQLIAIVGMGGLGKTTLAQKIYNDRQVCSRFQGRIWVCKSTSGELDIMKSILEQLKKDDRGSDRNVLLKRIHEELSKKKYLIVMDDVWSIDDGWWRRILEGLPEAKKQGSCIIITSRNEEVVKRMGVKEEQIHRPKLLSEEEGWSLLCKVAFASSEGECKDIGLERVGKDILKKCAGLPLAIKTIGGLLSSKNQLCSEWKEVYQYLPHILA…	Solanum lycopersicum cv. Heinz 1706	SL3.0
XP_004243430	CHAIN	chain	1	884	(CC)(NBARC)(LRR)	NLR	GCF_000188115.4	CC-NLR	CNL	MGDAIMEAVVELIVKDLSKEVNVHAQYAIQFESEFEVMKKELNLMRSYLTEANRLKGNSKLVKTTLSELQELIYEADNVVTDCQIREDYLSMKGNPSCLLPSPKEISFRYITGKKLTGLNKKIVKMHKKLRTFVGPITEQTRGDENISRRRIRWTSHIFDQSEIVGLSEDTRKIKEWIFSHSDSSHRVGIVGMGGLGKTTIAQKVYHDRQVNVRFQKKVWVSVSQTYDELLIMKGILKQLNGDDSGTDKGDLLNRILEALSHKSYLIVLDDVWSIDDGWWDRISRGLPKFVEHNCCIIITSRNDDVVKRMGATESRIHRPRLLDDEESWSLFCKFAFLSTKGKCNAQLEEVGREIVRKCHGLPLAIKTTGGMLSSKPHSLGEWTRICDNFREKLVSDSE…	Solanum lycopersicum cv. Heinz 1706	SL3.0
XP_004243493	CHAIN	chain	1	858	(CC)(NBARC)(LRR)	NLR	GCF_000188115.4	CC-NLR	CNL	MAYAALSSLMHTLQQLLQSKSPLICTGNTSIQHVESLYQDLCDLQVFLENTTIEVKDIEDVKALEEKIKDVVYKAEDRIDSSLRSIILLDNGDDDREMACNVFNEELQQVEKEVCFLKQEVMVIKFDKHIGFSKLPESTTFPSSRKSTIEEKTVVGMKDDLNSILNCINAHTKELIVISVVGMGGIGKTTLASKVFDDSMIRSQFDKHAWVTISQDYNKRQMLLEIVSSITGIYQENMSNDKLLDTVYKGLKGRRFLIVIDDLWSTEALDLMRRIFPNDHNKSRIILTTRLKTVADYASSPDFPPHDMSFLSLDDSWNLFTERLFKKDPCPPQLEVIGKHIIQQCQGLPLSIVVIAGLLGNIGRTPDNWKKIEENLNSFFGKASEKCQAILSLSYNCLP…	Solanum lycopersicum cv. Heinz 1706	SL3.0
XP_004244420	CHAIN	chain	1	927	(CC)(NBARC)(LRR)	NLR	GCF_000188115.4	CC-NLR	CNL	MAESAVKILLMSIEFVLDNPGYVIGGVRHEISKVKLELESIGSFIKDAEKCKNQNEGVCIWVVQVRNVAFEAEDIIDEFLYHVDSMKRSGFRGRLAGVFYIPKLLWLRYKTALELKRIRSEIIDIAKRSKRYDLSHMEASSNAGSNSLSCCSCVQNIGESSLFIQNDEVIGIDKVKDSLLSSLEREEAHRVVISVAGMGGSGKTTLVAKVYTSLTVRKNFDCCAWVSVSQNHTIEDMLKKLISEFFVEKEDLIPKNLKSMDYRQLVETLVKFLHNKRYIVVFDDVWNNNFWRQITVALPDDKNRSRVIITTRNEDIAAYPYGPGAKNVFRSKPLADEYAWKLFCNKAFSSQPDCKCPPELEEIGRALAKTCEGLPLAIVALGGLMGSKDRSEMKWREIY…	Solanum lycopersicum cv. Heinz 1706	SL3.0
XP_004244708	CHAIN	chain	1	925	(NBARC)(LRR)	NLR	GCF_000188115.4	UNDETERMINED	NL	MGNLTKFRDEIKGKTEKDEREGYKPKPEVVKWIEDVCELQNEWEDMQQRVAAAKTLAYKCCPKCSLRLGVTTQAHNIRQQLFSLKQVGESFGSNLVVESYQMKKVEFIAGPSIKGQSAATRNLNEILRLLEDDKVCIIGVWGAGGIGKTTLVKNLNNELLKIDVSIRPKLSFGVVVWVTVPKPPIAIRKVQAQIADRLNLKVDAEGSEVRIASKISERLKQEKSFLVILDDVWEAINLDDVGVPQLKGSKVIITSRFLGVCKKMKSDTEMSISTLDVNESWALFMENAGDVANRVDIEPLAKKIARECDGLPLAIIVIATSMRGKNMVEQWEDALDSLKKSEPNDKDTREKVYQVIKWSFDSLEQTRNRDIQSCFLYCSLYPAAIPTDDLIRCWWAEGF…	Solanum lycopersicum cv. Heinz 1706	SL3.0
XP_004245923	CHAIN	chain	1	988	(CC)(NBARC)(LRR)	NLR	GCF_000188115.4	CC-NLR	CNL	MAEAFLQVVLENLTSFIGGKLVLIFGFEKEFEKLSSVFSTIQAVLQDAQEKQLKDKSIENWLQKLNSAAYEVDDILGECKNEATRFEQSRLGFFHPGIINFRHKIGKRMKEIMEKLDAIAEDRRKFHFLEKITERQAAAATRETGFVLTEPKVYGRDKEEDEIVKILINNINVAEELPVFPIIGMGGLGKTTLAQMIFNDQRVTKHFDPKIWVCVSDDFDEKRLIKTIVGNIERSSPHVEDLASFQKKLQELLNKKRYLLVLDDVWNDDLEKWAKLRAVLNVGARGASILATTRLEKVGSIMGTSQPYHLSNLSPHDSLLLFMQRAFGQQREANPNLVAIGKEIVKKCGGVPLAAKTLGGLLRFKREESEWEHVRDNEIWSLPQDESSILPALRLSYHH…	Solanum lycopersicum cv. Heinz 1706	SL3.0
XP_004246080	CHAIN	chain	1	871	(CC)(NBARC)(LRR)	NLR	GCF_000188115.4	CC-NLR	CNL	MEGYTAVISLLQTLEQLQQSRPDLIQGKMVKTLDSLIATAEYFQNVVEETSKSRFDVETIKSLEEKIRASASYTEDVVELTIYEIIEGLSWTFGIAPTSLLHKNLLSVVGKIDTQKNEVMEIVSEFTTRTHDDQILECDGYSSNATLQHSEDDIMRGLDDDLEIIVERLTGQLSDLDIVTISGMGGIGKTTLARKAYDHLKLRYHFDVRVWITISQEYGRRSVLLEALHCISKQTDNAIKKDYDVKDDNELADLVQKSLKGRRYLVVVDDIWSTDVWDSIRGIFPDYNRRSRILLTTRETKVAMYANPISPHEMNLLNLENSWKLLCDKVFGPNNCHPPELEEIGKKIAEKCQGLPLTISVIAGHLSKVSRTLGSWMDVSRTLGEIISSHPDKCLGVLG…	Solanum lycopersicum cv. Heinz 1706	SL3.0
XP_004247879	CHAIN	chain	1	848	(CC)(NBARC)(LRR)	NLR	GCF_000188115.4	CC-NLR	CNL	MGEIVLSAVISKATEAAGNLLIEKWSNLNSLEESMNWLKTEMLLIQSYIIDARTKLTQGHSTVKNLIKYIEQLADDANDILDEFLPKIERKGTIGCRVSNVSSANKFVAEIEKIKRRVAEIDRLRTTYGITDTSNNNNQHDYIPLDQRGLFLHADETEVVGLDDDFNKLQAKLIDHHLPYGVVSIVGMPGLGKTTLAKKLYRHVRDQFECSGLVYVSQQPRAGEILLKIAKQVGLTEEERKENLEDNLRSLLKRKRYVILLDDIWKVQIWDDLKLVLPECDSKIGSRIIITSRNNDVGRYIGGDSSLHELQPLDSEKSFELFTKKIFIFDNNHSVDLVDIGKTIVRRCGGIPLAIVVTAGVLRARERTEHAWNRVLESMGRRVEDACAKVLALSYNDLP…	Solanum lycopersicum cv. Heinz 1706	SL3.0
XP_004247880	CHAIN	chain	1	855	(CC)(NBARC)(LRR)	NLR	GCF_000188115.4	CC-NLR	CNL	MADILLTAVINKSVEIAANLLVQEGTRLYWLKEDIDWLQREMKHIRSYVDDAKAKEVGGDSRVKNLLEDIQQLAGDVEDLLDEFLPKIQQSNKFICCLKTVYFANKFAMEIEKIKRRVADIDRVRTTYNITDTSNNNDDCIPMDRRRRFLHAYDETEVIGLDHDFNKLQHKLLLQDLPYGVVSIVGMPGLGKTTLAKKLYRHVRHQFECSGLVYVSQQPRAGEILLNIAKQVGLTEEERKENLEHNLRSLLKIKRYVILLDDIWDVEIWDDLKLVLPESDSKIGSRIIMTSRNSNVGRYIGGDFSIHELQPLDSENSFELFTKKICNFVNDNWANTSPDLVNIGRCIVERCGGIPLAIVVTAGMLRARGRTEHAWNRVLESMTHKIQEGCAKVLALSYN…	Solanum lycopersicum cv. Heinz 1706	SL3.0
XP_004247881	CHAIN	chain	1	850	(CC)(NBARC)(LRR)	NLR	GCF_000188115.4	CC-NLR	CNL	MADILLTAVINKSVEIAANLLVQEGTRLYWLKEDIDWLQREMKHIRSYVDDAKAKEVGGDSRVKNLLEDIQQLAGDVEDLLDEFLPKIQQSNKFICCLKTVYFANKFAMEIEKIKRRVADIDRVRTTYNITDTSNNNDDCIPMDRRRRFLHAYDETEVIGLDHDFNKLQHKLLLQDLPYGVVSIVGMPGLGKTTLAKKLYRHVRHQFECSGLVYVSQQPRAGEILLNIAKQVGLTEEERKENLEHNLRSLLKIKRYVILLDDIWDVEIWDDLKLVLPESDSKIGSRIIITSRNSNVGRYIGGDFSIHVLQPLDSENSFELFTKKICNFVDDNWANTSPDLVNIGRCIVERCGGIPLAIVVTAGMLRARGRTEHAWNRVLDSMTHKIQEGCAKVLALSYN…	Solanum lycopersicum cv. Heinz 1706	SL3.0
XP_004248007	CHAIN	chain	1	1278	(CC)(NBARC)(LRR)	NLR	GCF_000188115.4	CC-NLR	CNL	MAQNEIEDMLDHLRRIKSGGNLDRVKINRIEKLEMVFKYHHVLLPDSIVKLKKKDKWIAKMVQWVLDGIPDECKTNLNLRRLELHLLEFFEGKISLSYNHELNDSDLSKYMDCVGKNLNDVLMILLQRARYDPPGENLEIHRFIKQLKIVQKKMRFLRYLYVIEINGYVNQEKLECLDTRMHFMAYNVGQLCLAILGYDISNFVDDDDDDDDDDDDDDDDDDDEDEDGDGDGDGDDILNKPPYLLFLIILVELEMKKIFLGELKASKFTQSRTFKDKKLPKGFSHHLHSLLMYLRNKKLEKFPNNNSPQNIDIAIEFLLVFLDADVGNHVINGNWLNEVMEKVGAIAGDVLYVIQKLLPSSIKKDDNSKISLCSIQIWEKTKDLKAQVETHYKSLKFTP…	Solanum lycopersicum cv. Heinz 1706	SL3.0
XP_004248043	CHAIN	chain	1	1245	(CC)(NBARC)(LRR)	NLR	GCF_000188115.4	CC-NLR	CNL	MAENEIEEMLEHLRRIKSGGDLDWFDILRIEELEMVLRVFRTFTKYHDVLLPDSLVKLTKMAKLTGEILHRVLGRIPHKCKTNLNLERLESHLLEFFQGNTASLSRNYELNDFDLSKYMDCLEKFLNDVLMMFLQKGRSCHSKRKLAIHRSIKELKIVQKKMRFLKYIYATEINGYVDYEKQECLEIRIQFMTNTVGQYCVAVLDYVAEGELNDENDNFSKPPYLLSLIVFVELEMKKLFHGEVKASKFTRSKTFKDKKLPKGFSHHLHNLLMYLRNKKLENFPNNIAAQNIDVAIEFLLVFLDADVSNHVINGNWLKEVLLKVGAIAGDILYVIQKLLPRSINKDETSNISLCSIQILEKTKDLKAQVETYYKSLKFTPSQFPTFGGLSFLDSLLRKL…	Solanum lycopersicum cv. Heinz 1706	SL3.0
XP_004248174	CHAIN	chain	1	889	(NBARC)(LRR)	NLR	GCF_000188115.4	CC-NLR or CCR-NLR or CCG10-NLR	NL	MAHAAVVSLQQKLQEMLKGDNSRYPALRQAVSSWHALLEDSLSIKNAPEEVEHLEKQVKCMATELLGSIDLYKLKKSRTGFYPRSWEEFQNEVVTEGSNSIKAYLMKVMNARNENDALPTRDTVESDSECSPHLQATVLDLDNDLMTVKSRLIGPPSKLDVVSIVGMGGIGKTTLARKVYDDIYMEHHFYVRAWITVSQMHQHREMLLGILRCFSLVNDYTYLKSTEQLAEQVYRSLKGRRYLIAMDDVWDTTAWDVVKRSFPDDKNGSRVILTSRLANVGIYASSGSPPHYMRCLSVDRSLKLFNLKVFGRENCPLELEKATKQIVGKCQGLPLAIVVVAGFCSKISKTENCWEDVAHKIGLIVSRETEECMDLLALSYKHLPHHLKPCFLYMGAFPK…	Solanum lycopersicum cv. Heinz 1706	SL3.0
XP_004248175	CHAIN	chain	1	887	(CC)(NBARC)(LRR)	NLR	GCF_000188115.4	CC-NLR	CNL	MADAVVEFLLLNLKQLLLYHVDLLSGVKDEVESLHRELSLMKAFLKDSREKRSEYEYVRELVSQITIVAYEAEDIIDTFVTNAAMQKARSTVRRAFHVFDHSSKLRNVAKEIESIKVKVKEIYDKKMFGIQSLHGGESSHRSPPQKRVPMVEEENVVGFDDEARKISSRLTNGSEELEIISIVGMGGLGKTTLAKKVYTDSSIEFHFYNRAWIYVSQLYSRKEVFLGILDSLSLITDEMYKMNDEKLAGELFSHLRSKRYLVVIDDVWTMEAWDDLQMAFPKTATGSRILLTTRNTEVALHANPEGLPHHLRFLTHEESWELLSKKVFRKGICPLELEDIGLQIAKKCYGLPLAIVVVSGLLLKKEKTRDWWKKIANDVSSYVARDPKQCMDVLALSYK…	Solanum lycopersicum cv. Heinz 1706	SL3.0
XP_004248798	CHAIN	chain	1	885	(CC)(NBARC)(LRR)	NLR	GCF_000188115.4	CC-NLR	CNL	MANVAVEFLVENLMQLLRDNVELISGVKEAAESLLQDLNDFNAFLKQAAKCHINENEVLRELVKKIRTVVNSAEDAIDKFVIEAKLHKDKGVTRVLDLPHYKRVKEVAGEIKAIRNKVREIRQTDAIGLQALQDDDLSARGSEERKPPVVEEDDVVGFDEEADIVINRLLGESNHLEVVPVVGMPGLGKTTLANKIYKHPKIGYEFFTRIWVYVSQSYRRRELFLNIISKFTRNTKQYHGMCEEDLADEIQEFLGKGGKYLVVLDDVWSDEAWERIKIAFPNNNKPNRVLLTTRDSKVAKQCNPIPHDLKFLTEDESWILLEKKVFHKDKCPPELVLSGKSIAKKCKGLPLAIVVIAGALIGKGKTPREWKQVDDSVSEHLINRDHPENCNKLVQMSYD…	Solanum lycopersicum cv. Heinz 1706	SL3.0
XP_004249714	CHAIN	chain	1	1005	(NBARC)(LRR)	NLR	GCF_000188115.4	CC-NLR or CCR-NLR or CCG10-NLR	NL	MVIEALSILKENVWDPYMGLEEKLETVKRKMEVLISRRKDIADEVKDAELHSSKRRKTEVKNWLSSVQKLENEFQCFEQELEQSSSFSRIGLSNQADKIHDEVEYLLDQGKFSEGILLHLNEEKMQQLVMKNLKGEAFVESLRKVLTSLNEVSSIGIYGMGGVGKTTLAMHIHDHLLKESRFWGNVYWITVSQDFSISRIQNNIANTIGLDLSSEDDDKKRTAKLFHSLKRKKSFVFILDDVWNIFDVTKMGIPLEIGGGKMIITSRSSEVCDKIGCQKKVKVETLSMTESWELFIKTLGCQWGDLSMEIEEITKKMTKKCDGLPLGIITMAASMRGVNDVFEWRDAFEEFTNSCMEMEDMNNDVFPILQCSYKRLRDPKLQKCFLYCCLYPEDYKIRR…	Solanum lycopersicum cv. Heinz 1706	SL3.0
XP_004250409	CHAIN	chain	1	843	(CC)(NBARC)(LRR)	NLR	GCF_000188115.4	CC-NLR	CNL	MAYAALSSLMYTLEQLFKPNQSFVCRSCTQQHVESLQKNLSALQDFLDDTTKDIETLKLIEKRIRDVIYKAEDKVDSTLRSIILADCTESREGACKLFEEELVLVEKDVDSLRKEVMQMEFNKHGTRYETTPSSPQKSSIDEENTIIGMDDEFNTILDRLTTQTNELTVIPIFGMGGIGKTTLAKKVYDDSYIRSRFDKHAWVTISEDFNQRQMLLEVASSITGSNQEKSDDQLMEIVYKGLKGRRFLIVIDDIWSTEAWDQMQRIFPNDKNKSRILLTTRLKYVADNVSCPEFPPHCKSFLSLDDSWNLFTEKLFKKDSCPRQLVKLGKHIVQQCQGLPLSIIVVAGLLVKMDLTRDNWKKVEENLKSFFGTVSERCQSILSLSYNYLPQYLSACFLY…	Solanum lycopersicum cv. Heinz 1706	SL3.0
XP_004250512	CHAIN	chain	1	907	(CC)(NBARC)(LRR)	NLR	GCF_000188115.4	CC-NLR	CNL	MAESAVAFLLHKLSALLHSGQKFLQNFQDEIVYIRDAFEKMKAFSRVADANEDEEDDELQLWIKQVQDLAHDVQDILEKHVVTCSNFQEKGTWTWKKPHHSSLMSEKKFEAQNDNLSMSLEGIKARVIIVSAGHKAFLQKYGVITSDILCSSSHEDVPLDDDVDLVGIEGCKSVLLDWLLSDDPEWKLYCVIGTRGIGKTTLVKKVYDDASVKKHFNCVMWIEVSRFSTVKELLRSMITPENDQSRRAIDAMDSDMLAEFIQDVLESSRYFVVLDDVPGVRSWRALKGLFPIENCGSRVIITSRNTDIHTICLEPGYHNHFYKMNPLSEEKSWILFCRKAFSGSLLCPPSLVQVSKDIIEKCNGLPMAILVIAGVLATKRNRTEAWEMFYNSLADKLQG…	Solanum lycopersicum cv. Heinz 1706	SL3.0
XP_004250576	CHAIN	chain	1	1118	(TIR)(NBARC)(LRR)	NLR	GCF_000188115.4	TIR-NLR	TNL	MENPSSSSVLLSYRAEDTATAFTDHLYTALIQAGIQTFKQGIDRNWKVSVIILTEGYALCQSCLEQLNVILKGKEKLDRSILPVFYDVDPSDIRKHKGKIGEALGLHEQSSGKESVERWRQALAEIADFGGMVLQNQADGHESKFIRKIVNVVTNRISRSGLYVAPHLIGIERRTRHINSWMRDGSSDVGLLVVCGMGGIGKTTLAKFIYMSNFYVFEGSSCVLNIREASKQPNGLVKLQKQILSEILKKDNERVSCVDEGIVKISDAVGGKKVLLVLDDVDDSNQVNAVFGMKSLFYPGSKIVITTRQKRILNPHLVDKVYRVETLGRDESLELFSWHTFGKPHPEEGFLECSNKVMERCGGNPLALRVLGSSLAGKSLDVWQSTINKLKVVPNNRII…	Solanum lycopersicum cv. Heinz 1706	SL3.0
XP_004251230	CHAIN	chain	1	1321	(CC)(NBARC)(LRR)	NLR	GCF_000188115.4	CC-NLR	CNL	MEIGLAVGGAFLSSALNVLFDRLAPNGDLLNMFRKHQDHVKLLKKLEDILLGLQIVLSDAENKQASNRHVSQWFNKLQSAVEGAENLIEEFNYEALRLKVEGQHQNLAETSNQQVSDLNLCLSDDFFLNIKEKLEETIETLEVLEKQIGRLGLKEHFISTKQDTRTPSTSLLDDSGVFGRQNEIENLIGRLFSMDTKGKNLAVVPIVGMGGLGKTTLAKAAYNDERVQKHFVLKAWFCVSEVYDAFTITKGLLQEIGSFDLKVDHNLNQLQVKLKEKLNGKRFLVVLDDVWNDNYNEWDDLRNIFVQGDIGSKIIVTTRKDSVALMMGNEQISMGNLSTEASWSLFQRHAFENMDPMGHPELEEVGRQIAAKCKGLPLALKTLAGMLRSKSEVEEWKCI…	Solanum lycopersicum cv. Heinz 1706	SL3.0
XP_004251533	CHAIN	chain	1	930	(CC)(NBARC)(LRR)	NLR	GCF_000188115.4	CC-NLR	CNL	MAIVAISSLMITIQQSMQVTGCNLELFYEKLASLIAVMEKPSSITGDLEALASLELQIVEVAYRAEKEIDSKSIEVVRAKTDTLRGRAFWKLSCFLEQVVENIDSIMKEWMAIRDGCNNMKEYMIVSESSKSFLAKTEMRQGLTFWKRAVGHVDSMMNKWRKKQSICTKSKDVEAQNLTLGSTSRHSLEHENVMVGHENEFEMMQDQLTRGASDLEVVSIVGMGGIGKTTLANKIYTDPFVMSCFDKRAKVTISQDYCVRNVLLRLLSSISGKTHQTYEEQDDGQLADQLQKLLKGPRYLVVIDDIWTTGAWDDIKLCFPDCNCRSRILMTTRNMEVAEYASSGSPPYQMRLMNFDESWSLLYEKVFARGFFPHEFEQLGKQIASKCKGLPLMIVVIAG…	Solanum lycopersicum cv. Heinz 1706	SL3.0
XP_004252495	CHAIN	chain	1	1359	(NBARC)(LRR)(LRR)	NLR	GCF_000188115.4	CC-NLR or CCR-NLR or CCG10-NLR	NL	MEFFSYGLVDKVTGCLIKPVARWIGYFVYYKRNITCMENESEKLENIRIGVDQRAEANRRNLQVISPNVEAWFTSVATITAEVADVTRRGRNEVDRYDWCPNLKSRYSLSRRAKRIALELIELRNEGNNYAVFCYPAVENEPLPINSAEEFDSRKLQEDEVMAALNDDGVTTIGICGLGGVGKTTLAEKIRRKAKQEKLFNDVVMVIVSQQQDPKRIQEEIARGVGLTLQGNDLLSRGDQLRTRLMAHNSRTLVILDDVWEALYDLEKLGIFTGSNHNYRCKVILTTRLRPVCDIMKAQKIMEIGTLPEEEAWILFKEKVGNSVDDPSLLDIAKDVSKECKGLPLAIITVAGALKRKTKPSWEDALKQLCSADTRNIPGVHTKVYGPLRLSYDYIESVE…	Solanum lycopersicum cv. Heinz 1706	SL3.0
XP_004253120	CHAIN	chain	1	985	(NBARC)(LRR)	NLR	GCF_000188115.4	CC-NLR or CCR-NLR or CCG10-NLR	NL	MELAAEASVVIERLKDTLSNEITNKRVIENALEDMQRAIADTNDSEEFKKWAEGCLHSLYYVEDSVESFVLDIAPQNKKWSFLMNHTLLLKNFLGCKLTKKMKRIPSDIKRVINEKHKSTGEQDARRNGTTTYMGDQNGAEAEDGDIEDHNDEDSAKVRLICPKAQCSYPMIPEREEIVLEVDKKPLRCIDDVPLRLDRENISLGCISDKSMMLDRATHARLIYTYSYDDEELEMFDIKQEVYDLVERLTTTADDGRPPIVQIAGKMGSGKTTLARAIYRNRNIRNHFESGCAWVTISKKFNKPDILQNLLKQMGDSKDSVDLTTNELESRLLECFNKEKYLIVLDDVQSEQMWEELRSVFLGSRNGSKLLLITTSVSPMWYVSPPNCIHKVKKLKKNY…	Solanum lycopersicum cv. Heinz 1706	SL3.0
XP_010312313	CHAIN	chain	1	1232	(CC)(NBARC)(LRR)(LRR)	NLR	GCF_000188115.4	CC-NLR	CNL	MADPVIGATVQVLLEKLLSLSIEEVKTLRNCKKNLSKLTKHVTMIQAYTHDAETRQVEDNQAVEEWLKMLEKIAEDAENVFDKFTYVSIKARVMKNQMKLMEKVSHFFSQTVFKYKMSRKINDINEELRAINELANNLGLQLLTVPSRKIPQIRETDSSASYVVGRDKDVAEVKEKILNMRKDVVLCTIPIVGMGGLGKTTLVKRIFNDVEIEKHFVKRVWLCLPEMSDAKSFLELILHSLTGQKLELQSRDIIVKKLQDALGEKRYLLVLDDLWRVGSTHWYEFMDTLKGINTSRGNCILVTTRMKQVASIVAADLHMLGKLADDHCLSIFKQRAFVDGEVPQEILSMEKKIVELCQGLPLAASVLGCLLCNKEKHEWQAILVAGEDDNGENSLKKIL…	Solanum lycopersicum cv. Heinz 1706	SL3.0
XP_010312315	CHAIN	chain	1	1228	(CC)(NBARC)(LRR)(LRR)	NLR	GCF_000188115.4	CC-NLR	CNL	MADPVIGATVQVLLEKLLSLSIEEVKTLRNCKKNLSKLTKHVTMIQAYTHDAETRQVEDNQAVEEWLKMLEKIAEDAENVFDKFTYVSIKARVMKNQMKLMEKVSHFFSQTVFKYKMSRKINDINEELRAINELANNLGLQLLTVPSRKIPQIRETDSSASYVVGRDKDVAEVKEKILNMRKDVVLCTIPIVGMGGLGKTTLVKRIFNDVEIEKHFVKRVWLCLPEMSDAKSFLELILHSLTGQKLELQSRDIIVKKLQDALGEKRYLLVLDDLWRVGSTHWYEFMDTLKGINTSRGNCILVTTRMKQVASIVAADLHMLGKLADDHCLSIFKQRAFVDGEVPQEILSMEKKIVELCQGLPLAASVLGCLLCNKEKHEWQAILVAGEDDNGENSLKKIL…	Solanum lycopersicum cv. Heinz 1706	SL3.0
XP_010312507	CHAIN	chain	1	874	(CC)(NBARC)(LRR)	NLR	GCF_000188115.4	CC-NLR	CNL	MAYAAISSLMYTLEQLFKPNQPFVCRSYTQHVQSLCQNLSALQDLLDDTTKDIETLKVTEKRMRNVIYKAEYRVDSSLRRIILADREDKRQKAYTSFYEELLKVKGQIYFLIKEVMQINIKKHGSKSAAFSQDQKSTIVENTVVGMKDDFNTILDRVTAQTNELTVIPIFGMGGIGKTTLAKKVYDDSFICSRFDKLAWVTISEEYNERQMLLEVVSSVTTGGNQEKSDDELMEIVYRGLKGRRFLIVIDDIWSTEAWDQMQRIFPNDDNKSRILLTTRLKYVADYVNCPDFPPHSKSFLSLEDSWNLFTEKIFKKDPCPPLLEEIGKHIVQQCQGLPLSIVVVAGLLGKMDLTHDNWKNVEENLSSFFGTVSERCQSILSLSYNYLPQYLKACFLYVG…	Solanum lycopersicum cv. Heinz 1706	SL3.0
XP_010312806	CHAIN	chain	1	1038	(TIR)(NBARC)(LRR)	NLR	GCF_000188115.4	TIR-NLR	TNL	MENPSSSSVLLSYRAEDTATAFTDHLYTALIQAGIQTFKQGIDRNWKVSVIILTEGYALCQSCLEQLNVILKGKEKLDRSILPVFYDVDPSDIRKHKGKIGEALGLHEQSSGKESVERWRQALAEIADFGGMVLQNQADGSCVLNIREASKQPNGLVKLQKQILSEILKKDNERVSCVDEGIVKISDAVGGKKVLLVLDDVDDSNQVNAVFGMKSLFYPGSKIVITTRQKRILNPHLVDKVYRVETLGRDESLELFSWHTFGKPHPEEGFLECSNKVMERCGGNPLALRVLGSSLAGKSLDVWQSTINKLKVVPNNRIIELLKISYESLEDNDDRSLFLHIACFFLGKDKDFAVKILDKCEFFTVVGIQNLIDKDLLSVPDGHLVMHELIQDMGREIVR…	Solanum lycopersicum cv. Heinz 1706	SL3.0
XP_010313675	CHAIN	chain	1	934	(CC)(NBARC)(LRR)	NLR	GCF_000188115.4	CC-NLR	CNL	MAYAALTSAVCSLELFMQCNHPLLNNLKRKEQILSLSKRIIAFQEFLTDSETIKHRHERLKMLEGKIKEKTYQVEDIVDSKLRKYFVAKNANYRRKAFEVLCRRLQVAIEEMEFIKKEVTKIKGDKISTLKFHKQVLPARHISTSSPDVQQKPVGFQEDLEKIIDRLRGGPSELDIICIVGMAGIGKTTLAKRAYNDISVVNRFDVRAWVTVSQEYRERDILFDLFYSVVPPTDEINQESDKQNADQLMTRSSKEIYERRDQETADRVRKSLICKRFLIVVDDMWSTDAWDNLSRLFPDDDNGSRIILTSRLIDLATYVNPDRQPHRLDFLDNDEGWELLRRKIFGKRGCPFELEEIGRSIAEKCQGLPLAIVVVAGHLSKMSKTTDCWNNVAESVDSV…	Solanum lycopersicum cv. Heinz 1706	SL3.0
XP_010314215	CHAIN	chain	1	1174	(TIR)(NBARC)(LRR)	NLR	GCF_000188115.4	TIR-NLR	TNL	MRAEKASVSRPRCSYHVYLSYRGQEISMNFINILHTALTDVGIQTFKRHSESRNGKTVGSELQKAVKESRISIVVFTEDYGYSRRCLDELVSILERKQIAGHMILPVFYRVDPSHVRKQRGSFAKAFHNYEEQIMVEKVERRNEHIAKIKIWRSSLTDVANMAGIVLEDGDELKFIQEIVKEIWGKLSRKVLSFAPYPVGIYSRVKEVNFWLQDSSTNSRTLMIYGEPGIGKTTIAKALFNLHCDRFQCSSFLGDIREIAKESCGLIDLQKNLLSDLLKEDKIDLNDIDRGASTIKDFLVHKKFLLVLDDVDDLTQLKAILDSRDWIPPGSKVIITTTNEHLLNPHDACLMYESKRMDNHEALKLFSLHTFGQDHPVKEYMTHSKQIVKHCQGLPLALQ…	Solanum lycopersicum cv. Heinz 1706	SL3.0
XP_010314773	CHAIN	chain	1	988	(CC)(NBARC)(LRR)	NLR	GCF_000188115.4	CC-NLR	CNL	MKFLGIYSNSNKSFKVKTPKSSCIVYFLNTNKKKMYDSSLFGLLQMLYDTLKNEAKFLSNVSNQIQDIRAEINRIQCFLQDADANKPEYETVRNWIADIREVAYDVENILEKYMHKVVLRRDRSLWKENINLHNIGLETKDVMSRIDNIKRCMKTYVDTGIRAICQGDTSSERSQWLTRSYSHLVDEDFVGLVEEVNKLVDELIDDEFYVVFAICGMGGLGKTTLARKAYRHVDVQSHFQAFAWASISRQWQARDVLMSILTKLEPENRTRINMMMDDELVKALYNVQQRKKCLIVLDDIWSTNFWNSVKHAFPKGKGSRSKILLTTRKKDVCTHIDPTCFLFEPRCLDAEESWKLLHKKAFPRVNTPDLKIDLELERLGKEMVSKCGGLPLAIIVLAG…	Solanum lycopersicum cv. Heinz 1706	SL3.0
XP_010315688	CHAIN	chain	1	1222	(TIR)(NBARC)(LRR)	NLR	GCF_000188115.4	TIR-NLR	TNL	MKGLRVEEASNVKSRCMYDVFMSFRGEDTRKTFTDELYKALVDEGYRTFRDDNEIERGEDIKSELDKAIHSSKSSIIILSKNYATSSWCLDELVMILENKRKRGHAILPVFYYVDPLDVGKQMGSFATAFATHEQRIMEQSDDEGKEEKIKRWRAALREVADQSGSGMVLQSSSKETELRFIEKLVKVTENKVNRSILSVAPYLIGMHFRVNNICLWLQHKTHDVGIWGICGMGGIGKTTIAKYAFNSNFESFERSSFLYNVRDFSESTDGLIYLQKQFLCDILDGRKIDIQSVEDGMNQIKSAVYGKRVLIVLDDVDEVEQLAAIVGMRDWFYSGSKIIVTTRHIELLRACEIELIDHVQKLSLGESVELFSWHAFGQDHPVENYTKFLTRIIEYCIG…	Solanum lycopersicum cv. Heinz 1706	SL3.0
XP_010315689	CHAIN	chain	1	1218	(TIR)(NBARC)(LRR)	NLR	GCF_000188115.4	TIR-NLR	TNL	MKGLRVEEASNVKSRCMYDVFMSFRGEDTRKTFTDELYKALVDEGYRTFRDDNEIERGEDIKSELDKAIHSSKSSIIILSKNYATSSWCLDELVMILENKRKRGHAILPVFYYVDPLDVGKQMGSFATAFATHEQRIMEQSDDEGKEEKIKRWRAALREVADQSGSGMVLQSSSKETELRFIEKLVKVTENKVNRSILSVAPYLIGMHFRVNNICLWLQHKTHDVGIWGICGMGGIGKTTIAKYAFNSNFESFERSSFLYNVRDFSESTDGLIYLQKQFLCDILDGRKIDIQSVEDGMNQIKSAVYGKRVLIVLDDVDEVEQLAAIVGMRDWFYSGSKIIVTTRHIELLRACEIELIDHVQKLSLGESVELFSWHAFGQDHPVENYTKFLTRIIEYCIG…	Solanum lycopersicum cv. Heinz 1706	SL3.0
XP_010315703	CHAIN	chain	1	1070	(NBARC)(LRR)	NLR	GCF_000188115.4	UNDETERMINED	NL	MEFLAMCVGRVTDCLMQPLAQQIGYFFYYNSNITSLDNESHKLDNITSGVQQRAEAARRNLQVISQDVEAWLNSVTKINSDVEGVMHGRVEVERGCFYGWCPNLKSRYSLSKRAKRITLAVIELRNDGKDYVDFSYPAPPVVEIQAMSEEFDSRKLKEEEVMEALRDEDVSVIGICGMGGVGKTTLAEKIRVRAKKERFFDEVVMVTVSQQPDLKTIQAEIAGGVGLTFQGDNFWNRGDQLRSRLMGQDSILIILDDVWEALDLNKLGIPSCSNHNHQCKVTLTTRLRDVCETMEARKIIEVGILPEKEAWVLFRQKAGNSIADLSLHDTAKDVVKECKGLPLAIITVAGALKRKSKPSWEDALKQLQKSTPKNIPGVIKNVYQSLKLSYDQLESDEVR…	Solanum lycopersicum cv. Heinz 1706	SL3.0
XP_010316405	CHAIN	chain	1	929	(NBARC)(LRR)	NLR	GCF_000188115.4	CC-NLR	NL	MDEDFRAGFASYTFSLLFANFTEFAIDEVSKILNVSTELRKLDRMFLKLQGMVYRMECSRAYLWDSTHYKSSIAWVEEANGLIYHISDILEDISLNLGLREGEKLVNGNLLIDKFLLLIPRKISGIVEDLEDLIKEMGTDFLVDLVKQVPKVVATKQCCGFAGLSNPTHTIGRESQIEKVVEILTQNDVPLCITGMAGIGKTVFTHCLCENKEVKKAFPLLLWVSVSAEFELVRILRAAIESVSKESCYLTDLNVLRYTLQELLLSGDNFLVVLDDLCVEDLEDWNLLYAAFKVESKSSRLVFTTRNSKVASFIGAKMFCLQPLSDEDCWKIIKQRPFINNKMHNLDVIGLEIAKKCKGVPLVAKTIGDILHCLPVNEWDSLVKGNLWDLPQIENHVFP…	Solanum lycopersicum cv. Heinz 1706	SL3.0
XP_010316824	CHAIN	chain	1	929	(NBARC)(LRR)	NLR	GCF_000188115.4	CC-NLR or CCR-NLR or CCG10-NLR	NL	MDEDFRAGFASYTFSILFANFTEFAIDEVSKILNVSTELRKLDRMFLKLQGMVYRMECSRAYLWDSTHYKSSIAWVEEANGLIYHISDILEDISLNLGLREGEKLVNGNLLIDKFLLLIPRKISGIVEDLEDLIKEMGTDFLVDLVKQVPKVVARKQCCGFAGLSNPTHTIGRESQIEKVVEILTQNDVPLCITGMAGIGKTVFTHCLCENKEVKKAFPLLLWVSVSAEFELVRILRAAIESVSKESCYLTDLNVLRSTLQELLLSGDNFLVVLDDLCVEDLEDWNLLYAAFKVESKSSRLVFTTRNSKVASFIGPKMFCLQPLSDEDCWKIIKQRPFINNKMHNLEVIGLEIAKKCKGVPLVAKTIGDILHCLPVNEWDSLVKGNLWDLPQIENHVFP…	Solanum lycopersicum cv. Heinz 1706	SL3.0
XP_010319214	CHAIN	chain	1	882	(CC)(NBARC)(LRR)	NLR	GCF_000188115.4	CC-NLR	CNL	MAATYGALTSVLGTIEKVLRSNHREYGWTAKLKSLYELFDSLLGKCDVGEAIISKDLLRRIKDVAVYAEYEVESLMNQLIIVGLNDECCGAKLDYVCQHVIQVTHSVNNISCPKKSVSPRLDDSIHENFMEGYNEERKNMVARLTYGSKKLQVVSVVGMAGIGKTTFAKTTLFDINKEDFPIRGWITVSENYDLRELLLRLLRDVIEMKDKDFDGMDNGQLAAHLKQVLQGKRYLIVVDDIWSNSDWDNIRHWFPDCGDKSRILLTSRDKKVGAYAAKDGLVLMRPLTQDESRNLFYHRAFGKNNTIRRSDIGKFKKVGEKVITNCKGLPLMITAVAGILRSKSKLYEWMEVAESVSSLVNDDAYKQCLQVVALSYNNLPSLMKACFLHFGVFPKSHGI…	Solanum lycopersicum cv. Heinz 1706	SL3.0
XP_010319324	CHAIN	chain	1	844	(CC)(NBARC)(LRR)	NLR	GCF_000188115.4	CC-NLR	CNL	MADAFVSLAVQKLGDFLIQQVSLRISLREEVTWLRNELLFIHSFLKDAEIKQCVDHRVQQWVFEINTIANDAVAILESYTFQADGDEFPSRLKACVCIYRKEKKLYNVAEEIQSLKQRIIDISRKRETYGITNINLGDQGPSNQVTTLRRTTSYIDDDHIFVGFQDVVQTLLAQLLKAEPRRTVLSIYGMGGLGKTTLARNLYKNPNISSRFPTHAWICVSQEYNTMDLLKTIIKSIQGRTMGTLGLLEKMDERDLENHLRDLLKERKYLVVVDDVWQREAWESLKRAFPDDKNGSRVIITTRKEDIAERAADRGFVHKLRFLSQEESWDLFLRKLLDVRAMVAEMESLAKDMVEKCRGLPLAIVVLSGLLSHKKDLDEWQKVKDHLWKSIKEDKSVEI…	Solanum lycopersicum cv. Heinz 1706	SL3.0
XP_010319326	CHAIN	chain	1	843	(CC)(NBARC)(LRR)	NLR	GCF_000188115.4	CC-NLR	CNL	MTDAFVSFAVQKLGDFLVQQVSLRKNLRKEVDSLRNELLFMQSFLREAEQKQSGDQRVQQWVFEINAIANDAVAILESFSFEAGKGDDDRFVSRLKACACICRKEKKLYNVAEEIQSLKQRIMDISRKRETYGITNINSGEGTSNQVRTMRRTTSYVDEQDNIFVGLQDVVEKLLAQLLKAEPRRSVISIHGMGGLGKTTLARNLYNNPNIVSSFPTRAWICVSQEYNTMDLLKNIIKSIQGRTKGTLDFLERMTESDLEIYLRDLLKEGKYLVVVDDVWQREAWESLKRAFPDSKKGSRVIITTRKHDVAERADNRGFVHNLRFLSQKESWDLFCRKQLDVRAMVPEMVRIAKDMVEKCRGLPLAIVVLSGLLSHKRGLDQWQKVKDHFWQNIQDDSI…	Solanum lycopersicum cv. Heinz 1706	SL3.0
XP_010319428	CHAIN	chain	1	879	(CC)(NBARC)(LRR)	NLR	GCF_000188115.4	CC-NLR	CNL	MADAVVNFLVENLLQLLQENIIDLIKGVEDEFKNLLEEVQRLKGFLDDAAKFHSESSLWDLLVKDIQKMVHKSEDVIDKFLVQAKLHRDKNKVGRFFDMGHLAVVRALAADIKDIHEKVKKLREDNKESFQPRPILDIPKKGHEVTQGPSLDDDEVVGFDEEAKKVIKRLVEGPAESLAIVPVVGMPGLGKTTLARKIYNDTTLSFEFFSTIWIYAGPECKIKDLYHKILKHFKKNIDEHLDEDDHTLAKVISGFMSKGGRCLIVLDDVWEANVIDHVKKVFPENKKGHRIMMTTRDGLLAAYKNAEPHNLKFLLADECFELLEKRVFGKGSCPDELKDVGERIAGNCGGVPLIVVVIAGALAGRSNTTDWEIVERDVARHAFTVNKNCGVFVEMSYDR…	Solanum lycopersicum cv. Heinz 1706	SL3.0
XP_010319429	CHAIN	chain	1	849	(CC)(NBARC)(LRR)	NLR	GCF_000188115.4	CC-NLR	CNL	MADVVMNLLVESLFQVISDKIEAIGGAKDELKNLLQDINTLKAFLKDNDEQAESNSNLWKIFVKNIRTQAYKADDVIDKFVLETKLDEEKSIWEWLFDFCSHMKRVENLANSIKDIRDSVRTIRQENPQIFQPNRTINLPTTLAREPQDTFLEVKNMVGLTEEANEVMKRLQIVGGTEEVECIAIVGMTGLGKTTLARKLWSDSQITDKFCKNIWVSVGQSNDLKNMLFVILKSSTVPNEEFRCNGENELAKLIAKFVTEQDMRCLVVLDNVCGSGLVNFFKNVLPENNKGHRILMTTRRRDVAASCASKEPYHLKFLDGEDSFRLLEKIVFDNGIRHRKDELVEVGKSIASKCGGLPLAIEVIAGALKKVDQSAYYWKRVENNFWQCVVRENDTSSCW…	Solanum lycopersicum cv. Heinz 1706	SL3.0
XP_010320570	CHAIN	chain	1	1221	(R1)(CC)(NBARC)(LRR)	NLR	GCF_000188115.4	CC-NLR	BCNL	MSSTSSYEYLSIGKDYDLSYLENLANEWDSSLPRNKEPKNLIEIIYMNLKFLDMFLSLQSFTTLCWYATQKVQDVFSYTEVEVKRINYPGDVASVFFQLEEHFCETKLEIRDKYSFPEASALPLSSIVATPEFAKKFIDTVVRNLSGLSEICHPYIELVPHSSKQPMEEVVKELKLLRNFVYFISDRICSDESDLQSQHTFLTHVLVMAGHAAMIAWLNLPNHWKEKNLASAKMNASFSDFQKRIQPIQPCVRKIYVDVLQALKSGSYPNIEAEHVSDYKYGFVETLVHRLKVLPVIFKDQMPMLKFLRDNLINLPREAFNDLDTAIIDAGILVYSLYDSVEEKEATAVGDPNQVPVLDFSGDIPSIQALIYLITRKSFHSKLPKIDGLGSIDIILDHL…	Solanum lycopersicum cv. Heinz 1706	SL3.0
XP_010320639	CHAIN	chain	1	1424	(TIR)(NBARC)(LRR)	NLR	GCF_000188115.4	TIR-NLR	TNL	MEEFEQQAITASLSSLRLYYDIFLSFRGEDTRNNITNSLYNALYSKGIRVFRDSEGLTQGDEISTGLIEAINDSAAVIAIISPNYASSRWCLEELATIYELGKLVLPLFYGVNPSDVRRQLGPFLDGFRDLERKFSPEKMARWRNAMERVGGVSGWVYDNGDESQLIQLVVQRVLDELSNSPMVVAPFVVGIDYSLEELIRQLDVKSNGVKILGLHGIGGVGKTTLSKALYNKLASDFTHRTFILNVKEIATQQGIMSLQKKIIQGLFPSNAFSFSPANAIEGREKFRRMLREKRILLVLDDVDDVNILKALIGGKSWFFEGSRVVISTRNKEVLIEDIVDETFEVRELGDTDSLKLFSYHAFRRPDPSPTFLKLSKQIVSITGKLPLALEVFGSFLFD…	Solanum lycopersicum cv. Heinz 1706	SL3.0
XP_010320686	CHAIN	chain	1	1235	(R1)(CC)(NBARC)(LRR)	NLR	GCF_000188115.4	CC-NLR	BCNL	MNHNILQSLQHLEDQWGLDMPESLEDVIKFLKREFTFLDFFLSLQSFVDLSYMLEIVHKVQALFHDAAVKLTEISEMDHVDGVTNQLQVNIQKTKLEIKCEYLFPKVNNDGIVDVTPKVVIDLIDTVVVNLGDLLKVSCSSSLLFVRGPNKEIGDVFKELKLLRNFVCYVSDRFIEMKSQYIDFFIHVLEVTNHAAMVAWLYLPRNDNENQETNCLLSDHLNMKIKPIDPSIRKIYIDVLQALRSEWRPIIPIDHVANCVADFVETLRHNLKAISVSNPKTHQIADLQEMLNLLIANLSIQDLEIHLQDIDTVMIDSGILVYSLCENVVLGEVTIDLPVMIEHIKILIYHIIRKEFQSSLPRIHGLGYVDFVLSNLKEFQDRYPDSLAFMKTQLQIIQA…	Solanum lycopersicum cv. Heinz 1706	SL3.0
XP_010320708	CHAIN	chain	1	866	(CC)(NBARC)(LRR)	NLR	GCF_000188115.4	CC-NLR	CNL	MAYACISSLMQTLKQLLRAKSPLICESCIQKQHVESSYQSLCTLQVFLEDTTNEANDIENLKILENKIRDVVYKAEDRVDSCLTNMILAHNEDDREKACKSFDEELQQVETELDSLRKEVIVIEFHKRGSKLTEITTTSFSSTEETTYVGMKKDYKAILNCLNAQTKELIVISLIGMGGIGKTTLARKVFDNSIIRDRFEKHAWVTISEQYNKRQMLLEVASSISGVNNQEMSNDELMVIVYRSLKGRRFLIVIDDLWSTEAWDQMRRIFQNDNNKSRIILTTRLKHVADYASSPDFPPREVSFLSFKDSWKLFTKKLFRKDRCPPQLRKIGKHIIQQCQGLPLSIIVIAGLLSKIDVTYDNWKKIEQDLNSFHGSVLEQCQAILCLSYNYLPPYLKAC…	Solanum lycopersicum cv. Heinz 1706	SL3.0
XP_010320777	CHAIN	chain	1	591	(NBARC)(LRR)	NLR	GCF_000188115.4	CC-NLR or CCR-NLR or CCG10-NLR	NL	MFRERLMARRFLIVLDDIWEGKAWDTLKLYLGSNYGKGSRVMVTTRNEKLAMYMRQRTDPYSLPFLNDEKSWELLQKKVFQGENCPLELSNVGPLVAKKCRGLPSLIIMIAGILSSKKKEADLWLKVAYDICSHAFETKMSLKTIQSSYDHLANHLKPCLIYMALFPKSYEIPVSDLLEWWIAEEFVQDIDTWRLEELSEICLYDLVSRNLVMVSKTRSNGKMKCCIILDQVREFCLRKITEEKFMQLIVPYSYPEEQRLCMYIHDRTMTSDFKGSDPKEFIVHPKFSILDRKNPFRLLNNLRLVRVLHLLDIYLDNSLSAEFQSFPHLRYLAIFAKAFDLKWVSHLLHLQTLRVRSSYIMISSVIWKMSKLRHVDINEFPVTVWEEEDDIVLDNLKTL…	Solanum lycopersicum cv. Heinz 1706	SL3.0
XP_010320780	CHAIN	chain	1	721	(NBARC)(LRR)	NLR	GCF_000188115.4	CC-NLR or CCR-NLR or CCG10-NLR	NL	MLLLMKILFPSIVRGQANYNMENSEESCIEPYYPSIDEELVGFDEHAQNITDYLIRGTWDLDVVSIVGMAGLGKTALARKVYNSRSIIDRFDVRAWCSVSQTYNRRQLVLQILTQITGDHPSNYVNLDDPEDILRKCLNGKRYLVVLDNIWDGKAWDDFQSCFPDFNHGSRIMITTRDKAMASYVKGYSFPYSLPRLEDDQSWELLQKKVFGRGKSCPLELVNVGKLVAKACRGLPLLIIMIAEVLSREREGSSWLKVAYDISSHVPNKEIIMMTIQSSYDHLLDHLKPCLIYMGLFPKKYEIPVSDLLKWWIAEEFVHHIDTLKLEELSEICLHDLVGTNLVVVSKTRSNGKMKCCIVLDHVRDFCLRKITEEKFIVPYSYPDQPEEQRLCMYLNDRT…	Solanum lycopersicum cv. Heinz 1706	SL3.0
XP_010320900	CHAIN	chain	1	1495	(R1)(CC)(NBARC)(LRR)	NLR	GCF_000188115.4	CC-NLR	BCNL	MSLNISHPLKTLKYVEKQLVSRGDAHFIQILLKFKKEFSSPCSTVLVEEHQSHLYHFLDTLQWVEEKWGSFRMFSDNIHLLETLNQIEDQWYSSDYDMFSEESDDILTTLQRFAQASNSFNMFLEGFHFFKESLPLDTLQWIEEKDLLFPANCLPIVSHLCETLQRMEDECNSFYTFLVEYLFSEELDTLSVLLRIEEDWGSFRMYLEEFRSKVSDFVETSQECREGCDSFIILLETYLLSSEDYLLLMQDEWSSFDFFSEEHMSLFDRLRLLKRDSNFLSIIIELHIFKDQPDVSWGKVRALFHGAADELIKMYSTEVSPWNHQFYDYICHLQYEFQQTKLEIMRANFPFPKISCQLLANEDGIVIPGSVMKFIDIVADSLSNLLKFDNPSSLLCIGG…	Solanum lycopersicum cv. Heinz 1706	SL3.0
XP_010320901	CHAIN	chain	1	1493	(R1)(CC)(NBARC)(LRR)	NLR	GCF_000188115.4	CC-NLR	BCNL	MSLNISHPLKTLKYVEKQLVSRGDAHFIQILLKFKKEFSSPCSTVLVEEHQSHLYHFLDTLQWVEEKWGSFRMFSDNIHLLETLNQIEDQWYSSDYDMFSEESDDILTTLQRFAQASNSFNMFLEGFHFFKESLPLDTLQWIEEKDLLFPANCLPIVSHLCETLQRMEDECNSFYTFLVEYLFSEELDTLSVLLRIEEDWGSFRMYLEEFRSKVSDFVETSQECREGCDSFIILLETYLLSSEDYLLLMQDEWSSFDFFSEEHMSLFDRLRLLKRDSNFLSIIIELHIFKDQPDVSWGKVRALFHGAADELIKMYSTEVSPWNHQFYDYICHLQYEFQQTKLEIMRANFPFPKISCQLLANEDGIVIPGSVMKFIDIVADSLSNLLKFDNPSSLLCIGG…	Solanum lycopersicum cv. Heinz 1706	SL3.0
XP_010321400	CHAIN	chain	1	1197	(CC)(NBARC)(LRR)	NLR	GCF_000188115.4	CC-NLR	CNL	MDIGKENEGEIERLGSNSLQVSSALLREDIVDLKDFIQGLKNEQDQVEELKFLLACLQLCYYISDAEMSCISYEVHDLVQSLFHQSSGDDMMVKLTDHVVPCLLENITSFKISDHHHSAAMNEDQLDELLDVLLVNLHNLPKFQLMAERVGHFCFVLLSYHIDKTDEVNSMLVHLLLKIIPVSLDAMHLCCTNLKASKSEEVGFFIKHLLEASPDILRESLLHLQEHMVINALTPRASTCNIHVMIEFLLIILTDGLKAVIRHDKLFVLLARVIQLTKEVFVFFRNLEENMNEASGSNLNLLENIELLKVDLKNDFLKARADSSQLPFPMSDGPLFMTLLLTNLKDLAYSNAYSVSLIKEEIKQVKQDLEIIRSLFAYAEQELHKDLWTRVLDVAHEAE…	Solanum lycopersicum cv. Heinz 1706	SL3.0
XP_010321401	CHAIN	chain	1	1176	(CC)(NBARC)(LRR)	NLR	GCF_000188115.4	CC-NLR	CNL	MDIGKENEGEIERLGSNSLQVSSALLREDIVDLKDFIQGLKNEQDQVEELKFLLACLQLCYYISDAEMSCISYEVHDLVQSLFHQSSGDDMMVKLTDHVVPCLLENITSFKISDHHHSAAMNEDQLDELLDVLLVNLHNLPKVRAELISPSITQYELLKNVFGNLRDFHRLKVNGCVHEFETIEYVLPQFQLMAERVGHFCFVLLSYHIDKTDEVNSMLVHLLLKIIPVSLDAMHLCCTNLKASKSEEVGFFIKHLLEASPDILRESLLHLQEHMVINALTPRASTCNIHVMIEFLLIILTDGLKAVIRHDKLFVLLARVIQLTKEVFVFFRNLEENMNEASGSNLNLLENIELLKVDLKNDFLKARADSSQLPFPMSDGPLFMTLLLTNLKDLAYSNA…	Solanum lycopersicum cv. Heinz 1706	SL3.0
XP_010321493	CHAIN	chain	1	758	(TIR)(NBARC)(LRR)	NLR	GCF_000188115.4	TIR-NLR	TNL	MASSSSFASNSQYSPQWKYDVFVSFRGEDTRKNFTSHLYQGLENRGILTFVDDKRLEDGDSISEELVKAIEESQVAVMVFSKNYATSRWCLNELVKIMECKEKEIGHIVIPVFYYVDPSHVRYQSESFAEAFAKHESRYKDDVEGMQKVQGWRNALAAAANLKGYDIRDWIESDFIQHIVDQISSKSCKTSVYYLRNVVGIDTHLGNVKSLLEMEINDVRIVGIWGMGGVGKTTIARAIFDTNSNRFDAACFLADIKENKCGMHSMQNILLSELLRIKGNHVNNKEDGKHMIAHRLRFKKILVVLDDIDHSDHLDNLAGDLDWFGKGSRIIVTTRDRHLLGKDDAVYEGTALLDDDAIKLFHQYAFKEEVPDESFEKLSLEVIDHAKGLPKALKVWGSF…	Solanum lycopersicum cv. Heinz 1706	SL3.0
XP_010322858	CHAIN	chain	1	869	(CC)(NBARC)(LRR)	NLR	GCF_000188115.4	CC-NLR	CNL	MANAAVISLIRSLEQLVQRKPHLISDETRRMVDSVHDSLEYFQDFLESTSKRRQKHCRKVEELEREIRMEVEKAEDVIELKIMYGIMKKKGLSKTFLRTLVGKIDATRERKAIRKTLLPFVKKIDAVKSNVMGISFGTNQVQSYDDTTTNEDLLPGHSSRNVAKLNPENIVVGLEDDLVRIIRRLKGPTLSREIIPILGMGGIGKTTLARKAFDDFETRNRFDIHIWVTVSQEYRIRGMLLDILRSTSEETNEESNIDRLMDMIYKKLKGWRYLVVMDDIWSSEVWDLMTRTFPDDNNGSRIILTSRQEEVASHADPDSNPHKMNLLNLDNSWKLIRDRVFGVEHACPPELEDIGEQIAQRCQGLPLALLVVAGHLSKISRTRESWNDVSKSVSKVVAD…	Solanum lycopersicum cv. Heinz 1706	SL3.0
XP_010324303	CHAIN	chain	1	949	(CC)(NBARC)(LRR)	NLR	GCF_000188115.4	CC-NLR	CNL	MADCAVVFILDKLTNLLAEEAILLQGVKHDIQYIKDELERMIAFLGVADAFEEGDAEVKVWVRQVRDVANDIEDVLDESMLLSYDHHYRGSCCFIAKLVFSIRNIKFRHKLVVEIQAIKSRVDNIAMGHQRYRYKLYVPEQGSNSNHAYDAANDRRGDALLLEEAELVGIENPTQQLIGWLVEDDPRLKVVSVVGMGGSGKTTLVKKVYEDATVKKNFNSLAWITVSKSFKVEEVLKDMIQQLYDEVKQPAPEGLNTMSSNRLKTIAKVFLQSRTYVLVFDDVWSIQAWEAIRYALPDVNDGSRVILTTRLLDVASFCSIETNGYVYEVKPLSTEESWILFCQKAFHGFSCPSHLESISRNILKKCGGLPLAIVAVGGVLATKNRNNIREWGMLNHSLG…	Solanum lycopersicum cv. Heinz 1706	SL3.0
XP_010324491	CHAIN	chain	1	875	(CC)(NBARC)(LRR)	NLR	GCF_000188115.4	CC-NLR	CNL	MAAYSAVTSLMGTMHLISQSALDFHESNKECSKSLYEKVGSLLEFLDNSDNELMKDLQKKVKDVVNEVEDEVESQIVRIMEKDEHIQREANERLREILEQAIQDIYSVNQELIKQRNKNNNSLSGNLSIGGSTSPRSRVSTLENEMVGHINEQANMRRRLITGHSSQLEVISIAGMGGIGKSTFAKKLFSDPSVVGFFDVRGWITVSKDYSSRKMLISLLQDATGVKVEINPQYQEVEVINAELADRLQKSFKGKRYLIVVDDIWSTEAWDDISQWFPENNNRSRILLTTRSMEVARHASSPKNPFQMRFLDPEESWNLFCQKAFSKKDCPAEFESVGKVVVENCKGLPLMISVVAGSLSSKRTLNEWNEVAQSVSSLVNLDDYQRCSGVLALSYNHLP…	Solanum lycopersicum cv. Heinz 1706	SL3.0
XP_010327076	CHAIN	chain	1	879	(CC)(NBARC)(LRR)	NLR	GCF_000188115.4	CC-NLR	CNL	MAHAAVVSLQQKLQEMLKGDDSRYPRLCEAVSSWHAFLEDSLSVRNAPEAVEHLEKWVEDLATQLLDGIHLYELEKRSPDFSPVGSKVFQEVVVTAGSDSIKAYVMKVMNAQNDNDALPTQDTVESDSKCIPHLQATMLDLDNDLMTVKSRLIGPPSKLTVVSIVGMGGIGKTTLARKVYDDIYMEHHFYIRAWITVSQMHQHREMLLGILRCFSLVNDNTYQKNIEQLAEQVYRSLKGRRYLIGMDDVWDTNAWDVVKRSFPDEKNGSRVILTSRLANVGIYASSGSPPHYMRCLSVDQSLKLFNLKVFGRETCPLELEKATKQIVEKCQGLPLAIVVVAGFCSKISKTEDCWEDVAHKIGLVVSRETEECMDLLALSYKHLPLHLKTCFLYMGAFPK…	Solanum lycopersicum cv. Heinz 1706	SL3.0
XP_010327575	CHAIN	chain	1	790	(CC)(NBARC)(LRR)	NLR	GCF_000188115.4	CC-NLR	CNL	MAYAAISSLVYTLEQLFKPNQSFLCPCSTQQYVQSLYQNLSALQLFLDNTTTKDIETLKLVEKRIRDVICKAEDKVDSSLRNIILADCGEKREGAAKFFEEELLKVEKDVDSLRKEVMVVEFSKHGRKCAELATTPSSPEKSTIEENTIVGMEDDFNIIFDRVTAQTDELTVIPIFDMGSIGKTTLARKIYDDSYIRSRFDKHAWVTISEEYNQRQMLLEVASSITESNQEMSDDQLMEFVYRGLKGRRFLIVIDDIWSTEAWDLMQTICPNDDNKSRILLTTRLKYVADYVNCPDFPPHSKSLLSRDDSWNLFIERLFKKDLCPPLLVEIGKHIVQQCQGLPLSIVVVAGLLGKMDLTHDNWKKVEENLNSFFGTVSERCQSILSLSYNYLPQYLKAC…	Solanum lycopersicum cv. Heinz 1706	SL3.0
XP_019066422	CHAIN	chain	1	848	(CC)(NBARC)(LRR)	NLR	GCF_000188115.4	CC-NLR	CNL	MAYAALSSLIYTLNQLLKPNQSLICRCCTQQHLESLCQNLSALQDFLDNTMTKDIGTLKVIEKRIRNVVYKAEDRVDLSLRSIILADHEDKRQKACRSFYEELLKVEEQVYFLKKEVMMVEFNKHGSKSAELATNPSTLEKSKFEENIVGMEDDFNTILDSLTTQTDELIVIPILGMGGIGKTTLARKVFGDSYIRSRFDKHAWVTISKEYNQRQMLLEVVSSVTGSKQEMSDDQLMEIAYKGLKGRRFLIVIDDIWSTKAWDQIQRIFPNDDNKSRILLTTRLKNIADYVSCPDFPPHSKSFLSLDDSWNLFTEKIFKKDPCPPLLVKIGKHIVQQCQGLPLSVIVVAGLLGKIDPTHNNWKIVEGNLNSFFGTVSERCQSILSLSYNYLPQYLRACF…	Solanum lycopersicum cv. Heinz 1706	SL3.0
XP_019066753	CHAIN	chain	1	881	(CC)(NBARC)(LRR)	NLR	GCF_000188115.4	CC-NLR	CNL	MAYAAISSLMYTLEQLFKPNQSFVCPCSTQQHVENLNQNLSALQDFLDDTTTKDIETLKVVEKRIRDVVYKAEDKVDSSLRSIILADSTESREGAAKFFEEELVKVEKDVDSLRKEVTVVEFNKHGTKSAELATTPFSPDQKSTIVENTVVGMKDDFNIILDRLTAQTDELIVIPILGMGGIGKTTLARKVYDDSCIRSRFDKLAWVTISQEYNERQMLLEVVSSITTKGSQEMSNDELMEIVYRGLKGRRFLIVIDDIWSTEAWNQMQRIFPNDDNKSRILLTTRLKYVADYVNCPDFPPHSKSFLSLEDSWNLFTEKLFKKDQCPPLLVEIGKHIVQQCQGLPLSIVVVAGLLGKMDLTHDNWKNVEENLSSFFGTVSERCQSILSLSYNYLPQYLK…	Solanum lycopersicum cv. Heinz 1706	SL3.0
XP_019066849	CHAIN	chain	1	917	(CC)(NBARC)(LRR)	NLR	GCF_000188115.4	CC-NLR	CNL	MAYASIASLIRTMELLLTSDSPMLSLTFDLREEIIELHKKVSSIEAFLKNSEKQIHNHMAMTELEARIKGFANVAEDKIEFGLREAMITEDEMQRGKAHEELRESLQRVAKDIDCVQKESKKIQHHKGNQASTLSLLRDTSSSEMLPNLDVSNNMVGRDKEKERMLEELRGGSKDELKVIPIVGMGGIGKTTLAKQVFNHPSIQSRFDVRAWATICKEYNVKEILLSLLQSIINIDDKVYSRDEAELADLLQKKLKCRRYLIVIDDIWCYKAWDDTRQCFPIDNNGSRILLTTRHTEVAIYASSSNLHLKMNLMNADESWNLLKSKAFANESFTPELETIGEKIASKCQGLPLTIVVVAGLLSKSKRTKEEWENVAENIKSFVTKDPNEQCLRVLGLSY…	Solanum lycopersicum cv. Heinz 1706	SL3.0
XP_019067407	CHAIN	chain	1	785	(CC)(NBARC)(LRR)	NLR	GCF_000188115.4	CC-NLR	CNL	MQYMADLVLYPVLQVILEKLATPYVQKFHDLYHLKENIEKLQNTLPTARAFLDDAHKRQETDQRVENWLVKLKDIAYQLENLLDEFTAESVMCESRSGKAKQVRSLFLPFEPSKHLFDLAKMLPKKLKELDEIAKQGFSLNLRATTTERQVDNYDRTKVTGSFVITSKICGRDDDKKKLLELLLTTCDGKTGGVVSIIPIVGIGGLGKTTLAQLVYNDEKVVHFFDIKIWVYVSRDFDVSKLMLSIIQSATKRKCELLEMDLLQAHFQDSLGGKRFLIVLDDVWNEDQEEWDKLGDLFQSGGAGSRIIVTTRSTKVASILGTTSPYCLQGLTEDDCWVLFKQRAFSKEEEGEYPNLLDIGKQIIKKCGGVPLAAKTLGSLLRFKREKEDWMFVQESELW…	Solanum lycopersicum cv. Heinz 1706	SL3.0
XP_019067712	CHAIN	chain	1	1024	(NBARC)(LRR)	NLR	GCF_000188115.4	CC-NLR or CCR-NLR or CCG10-NLR	NL	MADMLANLAKERLWEPYRGLEKKIVNLKGKMELLGSRKVDIVATIEDAEFRSSKKRKTEVQTWLCNVNDKLEDFQSLEKEVQECGRFDRIKLANFADTMIEEAEELIKQGKFPQGVLHNIYEEKGEPLVTTNLKGQVFRQNLENISEILRNDEVSIIGIYGMGGVGKTTMAMNIHNELLQESRFSGHIYWVTVSQDSSIQKLQSGIAENVGLDLSCVNDEIKKAAKLFQALKRMNTFVLILDDVWNNFDVKKVGIPLGNDGGKMIITSRSLEVCRRVGCQKNVKVNPLSNVEAWDLFTEKLGHGNNNDVQVIPIEIEKIAMKVAERCAGLPLGIITMAGCMKGVNDIFEWKDVLQELEESSMMQDDMKSEVFPILHCSYTRLRDPRLQKCFLYCCLYPE…	Solanum lycopersicum cv. Heinz 1706	SL3.0
XP_019068818	CHAIN	chain	1	845	(CC)(NBARC)(LRR)	NLR	GCF_000188115.4	CC-NLR	CNL	MADAFVSFAVQKLGDFLIQEINLRLSLRDDIQWLRNELLFMQSFLRDAELKQCGDQRVQQWVFEINSIANDAVAILETYSFEAGKRRPSRLKACACICSKEKKFYNVAKEIKSLKKKIMDISRKRETYGITNIISGDEGPSNQVTTLRRTTSYVDDHDYIFVGLQDVVETLLAQLLKEEPCRTVLSIYGMGGLGKTTLARNLYRSPRIVNTFPTRAWICVSQEYNTMDLLKTIIKSIQGCTMGTLGLLEKMDERDLENHLRDLLKERKYLVVVDDIWQREAWESLKRAFPDGEKGSRVIITTRKEDVAERADDRGFVHKLRFLSQEESWDLFCRKLLDVRAMVPEMESLAEDMVEKCRGLPLAIVVLSGLLSHKKGLNEWKKVKDHLWKNIKEDKFIEI…	Solanum lycopersicum cv. Heinz 1706	SL3.0
XP_019068819	CHAIN	chain	1	849	(CC)(NBARC)(LRR)	NLR	GCF_000188115.4	CC-NLR	CNL	MADAFLSFAVQKLGDFLIQQVSLRKNLRKEFEWLRNELLFIQSFLKDAELKQCGDHRVQQWVFEINGIANDAVAILETYAFEADKGDDDDEFHSRLKACACICRKEKKFYNVAEEIQSLKQRIIDISRKRDTYGITNINSGDEGPSNQVTTLRRTTSYVDDHDYIFVGLQDVVQTLLAQLLKPEPSRTVLSIYGMGGLGKTTLAKKLYNCPDIASSFPTRAWICVSQEYNTMDLLKTIIKSIQGRTMETLDLLERMTEGDIEIYLRDLLKERKFLVVVDDVWQKEAWESLKRAFPDSKNGNRVIITTRKEDVAERADDRGFVHKLRFLSQEESWDLFCRKLLDVRAMVPEMEGLAKDMVEKCRGLPLAIVVLSGLLSHKKGLNEWKKVKDHLWKNIKED…	Solanum lycopersicum cv. Heinz 1706	SL3.0
XP_019068820	CHAIN	chain	1	844	(CC)(NBARC)(LRR)	NLR	GCF_000188115.4	CC-NLR	CNL	MADAFVSFAVKKLGDFLIQEINLLTSLREDIQWLRNELLFMQSFLKDAELKQSGDQRIQQWVFEINSIANEAVAILETYSFEAGKRVNRLKACACICRKEKKLYNVTKEIQSLKKQIMDIARKRETYGITNINSNAGEGPNNQSAMVRTLRRTTSYVDDQDYIFVGFQDVVQTLLAQLLRPEPRRSVVSIYGMGGLGKTTLARNLYTSPNIVSSFPKRAWICVSQEYNTTDLLKTIIKSIQGRTKGTLELLGTMTEGDLEFHLRDLLKECKYLVVVDDVWQREAWESLKRAFPDGKNGSRVIITTRKEDVAERADDRGFVHKLRFLSQQESWDLFLRKLLDIRAMVPEMESLAKDMVEKCRGLPLAVVVLSGLLSHKKGLNEWQKVKDHLWKNIKEDKS…	Solanum lycopersicum cv. Heinz 1706	SL3.0
XP_019068848	CHAIN	chain	1	947	(CC)(NBARC)(LRR)	NLR	GCF_000188115.4	CC-NLR	CNL	MDRSLAQLYVIGAVQIRKFYIKKLLSLQTELVYLQTFHFYNNLEYLMAAYSAVISLLRTLDERNIHELFHDHTAEALDSLRAITGYFQKVLDEFEPGKIKSFEEKIRVAASEAEDVVELKTRQIIKGSSWTFGILQHQDLLPVVEKMDTIKKQVMETVSHDADQVHELVGDSLIDTSSTINPMRSDKSEDDIVQGIDDDLEIIVKRLIGPPSDLEIVTITGMGGIGKTTLARKAYDHLQIRYHFDILAWVTITQEFRNRNVLLEALRCILKSTDSFNAKDYDDNELADLVQKKLKGRRYLVVVDDIWTKNVWDSIRGIFPNYKNGSRILLTTRETEVAMYASTCSPHEMIHLSLENGWRLLCDKVFGQKYEHPPELDEIGKEIVEKCQGLPLTISVIAG…	Solanum lycopersicum cv. Heinz 1706	SL3.0
XP_019068866	CHAIN	chain	1	907	(CC)(NBARC)(LRR)	NLR	GCF_000188115.4	CC-NLR	CNL	MEAIIVAAVSPAATKAVSFLVDSLSQLLSENVELIRGADRDFQRLLDEIEPINELLAGDYAQLKSNNNDLDKLFQNIQRTVYKAEDAIDKFLIQAKIDEANFFNKIGPFVKWNNNRKIAPEFGKILEQVTEIRKQTQQVLEKTGIQSSAFQPGETTQPQGPAEEDVEVVGFNKPAEDVKERLCEGSKDLDVIPIVGMPGLGKTTLSRKVYNDSSLDFYFYHKIWIYVGTSKKPKDILVEIVKEVAQSNSKELIKDKDEDQLAHIIRDFLVERGKHLIVLDDVWDTQVVDFVKKAFPNKKSRPRGDRIMLTTRQQRVAEAVSARPHYLENLSKEDSIKLLEQRVFANKRTCPIELQGYRDGIVDKCCGVPLAIVVISGALRGCMDESEWRVVEENVGKHL…	Solanum lycopersicum cv. Heinz 1706	SL3.0
XP_019068911	CHAIN	chain	1	1103	(CC)(NBARC)(LRR)	NLR	GCF_000188115.4	CC-NLR	CNL	MVCLTLEEERRRISDLIDDLLNGLKKIKKEFIASKWDDIEKLRMELRFLRTFVLFRNWNLDDFYDKMLLNIEKLKDLIDTIFNEDEFIVAKYNMDSLPSYLRKEINSYLRLKNVANIITEENMFEYTDSLLKNLHDLPKYCSDLLQPLMSEYNILRQVCTHLRDFYQLKCNKTTKEFLYAWYRMTVDRVTQFCFDLWTGKYKNYGYEYAFSECSSKITSLLIDIIPLELEVLHISTSKLIKESTSKELEGLVKQILKASPRILQNNLIHLQRRMEVAVDVNYAPTRSISVMMEFLLIFLTDMPKRFIHREKLNDMLAHAGMLTRKISFLVIKLLEEISEDNINEADFSAPDFLQEIEQMKGDIRHIFLKAPESSQLRFPMDDGFLFMNLLLRHLNDLLI…	Solanum lycopersicum cv. Heinz 1706	SL3.0
XP_019069317	CHAIN	chain	1	1242	(R1)(CC)(NBARC)(LRR)	NLR	GCF_000188115.4	CC-NLR	BCNL	MFSGEYLSSTKHHPLKFLQRIEDEWGSYMPETIKERVYLLKTEFKFMDMFLSIQSFTDKPNMLTVTQKVHALFQDSAFDVSKIYQNLNRLTSLLQNKIRVTKMEIGANYSFFSEISLQQLSEKSGVDNSEFVMKFINGVVENVSELAEMDDLCSREIQEVLKELKLLKSLVGFLSNRWYAEPQSVRTFFGHVLFVAGSAAMVVWLYIPSYDNNRDQDLVPGEMNFLLSYLVRMRIKPVNPCIRKIYVDVLQALKWTMQSELSLNIQNVYVAEIEAGFIEILIHNLEEIRSISTLSRIEFLNHLMATLVEMLKFLRASLIHLPKLGLEFHLKDIDTISIDVGLLVYSLYDREEQDEEVNQTLFRDMPKSIQHIKEVIFLVSRKAFQSNLPRVHGLGCVDF…	Solanum lycopersicum cv. Heinz 1706	SL3.0
XP_019069333	CHAIN	chain	1	1209	(NBARC)(LRR)	NLR	GCF_000188115.4	CC-NLR	NL	MDQAETLTLELTFISVFSHLFCAVLDDEMICLSYEVHNLVQLLFHQKGDVMLAKLMNHSVPSLLNNIESYIKSHDFSESSATKTEDHLVEHLDAVLVYLQYLPKCCAELIFPIMTQYELLQNVYGNLRDFHELKVNGCVEYDTIEHVLRQFQIMVQSVGFFCLILLRCQLDERDENDEILVISQVESMLANLLVDIIPVELEVMHICSTNLKASKSEKVGCFIKQLQKASPHILREYLIHLQENMANIATDSTSXTQHVMIEFLLIVLTDVPNDVIHHDKLFVLLERVEALTREVSICVSNLDKNLRNKENMIDTRYARLDSLENIELLKKDLKHVFLKPPADSSQLYFPMSDGPLFMNLLLRNLNDLLNSNTYSVDLIKEEIMLVKEGLEFVRSFFGI…	Solanum lycopersicum cv. Heinz 1706	SL3.0
XP_019069347	CHAIN	chain	1	990	(CC)(NBARC)(LRR)	NLR	GCF_000188115.4	CC-NLR	CNL	MHICCTNLKGSKSEEVGRFINQLVEASPDILRESLIHLQEHMVSSVTPSASTCNIHVMIEFLLIIVTDMPTDVICHDKLSVLLVRVRELTKEVFILVRNLEENMNATSGTGLNLLENIELLKEDLKNVFLKACADSSQLRFPMSDGPLFMTLLLTNLNDLVNSNACSVALIKEEIKQVKEDLETIRSFFGYAEQELHRDLWTRVLDVAYEAEHVINSILARYHGLLQLIFILPDTVEKIKLVKKEVQEKIPKRSSIITANTPNKPVERNSLSTVGKIIVGFEEETEWIIRKLTSGPAEIDVISIVGMPGLGKTTLAYRVYNDKSIVDHFDVCAWCTVDQEHNEKKLLQKIFNQVIGLKERFNEKDIDDEVADKLRKQLFGKRYLIVLDDIWDTAIFDEL…	Solanum lycopersicum cv. Heinz 1706	SL3.0
XP_019069358	CHAIN	chain	1	1242	(CC)(NBARC)(LRR)	NLR	GCF_000188115.4	CC-NLR	CNL	METEKLASNSLVSSALLHKDIVDLKDFVERLKNEQDQVEELKFLLACLQLCYYISDTEMSCISYEIHVLVQSLFHQSSGDDMMVKLTDHVVPRLLEDITSSKISDHHHSAAMNEDQLVELLDVLLVNLHNLPKVRVELISPSMTQYELLQNLFGNLRGFHALKVNGCVEYETIEYVLPQFQLMAEKVGHFCFVLLSSQLDKTDEEDDNEHVVSQVNSMLVDLLLKIIPVSLDVMHLCCTNFKGSKSEEVGFFIKQLLEASPDILRESLIHLQEHMVITVVTPSASTYNIHVMIEFLLIILTDRLKAVIHHDKLFVLLARVIQLTKEVFVFLRNLEENMNEACGSNLNLLENIELLKVDLKNDFLKARADSSQVPFPMSDGPLFMTLLLTNLKDLAYSNA…	Solanum lycopersicum cv. Heinz 1706	SL3.0
XP_019069402	CHAIN	chain	1	1242	(CC)(NBARC)(LRR)	NLR	GCF_000188115.4	CC-NLR	CNL	MERGKENEGQTKGEDNKSLVSSAVLCKDIADLQDFVERLKNEQDQVEELKFLLACLQLCYYISDAEMSCISYEVHDLVQSLLHQSSGDDMMVKLTDHVVPRLLEDITSFKISDHHHSASMNEDQLDELLDVLLVNLYNLPKVRVELISPSMTQYELLRNVFGNLRDFHALKVNGCVEYETIEYVLPQFQLTAERVGHFCFVLLSYHLDKTDEVNSMLVHLLLKIIPVSLDVMHICCTNLKGSNSEEVGFFIKQLLEASPDILRESLIHLQEHMLINAVTPSASTYNIHVMIEFLLIILTDGLKAVIRHDKLFVLLAHVIQLTKEVFVFFRNLEENMNEESGSNLNLLENIELLKVDLKNDFLKARADLSPLPFPMSDGPLFMNLLLTDLKDLAYSNAYS…	Solanum lycopersicum cv. Heinz 1706	SL3.0
XP_019069404	CHAIN	chain	1	1247	(CC)(NBARC)(LRR)	NLR	GCF_000188115.4	CC-NLR	CNL	MGRGKENEGQTKGVSSVVLCEDIVNLLDFIERLNNGRIQTSLNTHKIENLTLELTFVSAFCHLYYSLFLASSNDEMSCISNEIHDLVQSLFHPSGEDMLVNIMYHDVPRLLENIISYISSHSYAEPTMTEDRLVELLDAILIYLQCLRCCSDLIFPSMTHYELLQNVFGNLRDFHRLKVNGCFKYDTIEYVLPHLQLMALRIVNFCFTFLGDCTLHDFDKSEVTRLNSKLAANLLVDVIPVELEVMHICFTNLKGSNSEEVVRSIKQLLEASPDILRESLIYLQEHMIINAVTPSASTCNIHVMIEFLLIILTDELKDVIRHDKLFVLLARLRELTKELFILFRNLEENMNEASGSNLNMLENIELLKENLKNVFLKARADSPQLRFPMSDGPLFMTLL…	Solanum lycopersicum cv. Heinz 1706	SL3.0
XP_019069506	CHAIN	chain	1	1284	(CC)(NBARC)(LRR)	NLR	GCF_000188115.4	CC-NLR	CNL	MEIGKENEGEIEKLASNSLVSSAVLRKDIVDLQDFVEKLKKKEDQIVLDTDQTEKLKFLLACLQLFYYMSDGQNAEMSCISYEVHELVQSLFDQTGDDMMVKLTDHVIPRLLENITSSKIAEHHHSESSATMTEDQLVELLDVLLVNLHNLPKVYAELIFPSMSQYELLQNAFGNLRDFYALKVNGCVEYETIEHVLPQFQLIADIVGHFCFVLLSYQLDKTDGEDDNELVVSKVNSMIVYLLLKINPVLLVVMHICYTNLKTSKSEEVGRLIKKLLEASPDLLIEYLIHLQEHVINVITPSTSARNIHVMIEFLFIILYDVSKDIIHHDKLFLLLEVVEALIEEVSSLVHNLVEKSTSEDSMNATSCASLNLLENIELLKEDLTNVFLKARADSPQLC…	Solanum lycopersicum cv. Heinz 1706	SL3.0
XP_019069769	CHAIN	chain	1	761	(NBARC)(LRR)	NLR	GCF_000188115.4	CC-NLR or CCR-NLR or CCG10-NLR	NL	MDVVETCGKGTLSSGEPSNKPSTASIYDDDEVVGFEKDAEIIMKKLIRGTKERDLISIYGMPGLGKTTLARKVYNNPSIVNYFEVKAWCAVSQAYNRSTLLVEIFKQATNDKIKIKEDDDVADMLRKVLIGKRYLIVLDDIWEVEAWEDLGICFPQGECGSRVMVTTRIEQVAKHLQHHSHPYSLSFLSSKKSWELLEKKVFRGESCPPDLLEAGLQVALHCKGLPLVVVLIAGMIAKMDREASLWLEVANDLSSLALGEQSMKVIQSSYDHLENHLKPCLLYMALFPEDHKITVDDLLKLWMAEEFVLNVETENMEEASRVCLSDLLNRSLIIMVSGMRFYDNVQYCSLHDVVREFCLRKLTEDKYMQLTVPYNPYQHLHSTESRLCIFIHDDFVKQL…	Solanum lycopersicum cv. Heinz 1706	SL3.0
XP_019069822	CHAIN	chain	1	1019	(NBARC)(LRR)	NLR	GCF_000188115.4	UNDETERMINED	NL	MEIIFNAVGGFFVEVGKNVCKCICPDVEHTASFSSKLENLRKEMEKLSKFRDDIKKSVEGYEKNGYKSKLDVIQWIEDVHKLESEWETMQESMAAANKCTYKCCPKCIIGSEVSTQARIVQDQLFRLIEVRKNFGSNLVVENYQMKEVKFMQRPLIEGQSAATKNLHKILQLLEDNKAQIFWEVFGSRMRSRVRCQGGVGVRVEFRGRQVCIIGVWGAGGVGKTSLVNNLNNELLKNEVSSFKLSFGVVLWVTVPKPPIDIRTIQTEIASRLNLKIDSEGNVKSIASKIYRRLEQEKSFLLILDDVWEPIDLDDVGVPQLDDPSRSKVIITSRSLDVCKQMKIDAEMKVYTLDEDESWKLFIKNAGDHANLEHIQPLAKEIARECDGLPLAVTVIGTSM…	Solanum lycopersicum cv. Heinz 1706	SL3.0
XP_019070216	CHAIN	chain	1	584	(NBARC)(LRR)	NLR	GCF_000188115.4	UNDETERMINED	NL	MNVALHAKSNIPPYCLRFLDSEESWELLCHKVFGSKHDHLELEDIGKKIAEQCQGLPLTILVIAGQLSKIERTRICWKSFAKTVGSIVTDEHEKCLDIRALSYRNLPYHLKACFIYIKVKNLEKYAEECLEDLVNRNLVIVKERKSNGRIKSCAVHDLLQDLGLREAQKENFCCFPASDDTLHCGRRLNYLDAASIEVPWKPLLPLSRTLLLSYHSRALKGFSPQMYGPLLYKLLRVLHILNITFDCFPPQVLQLVHLRYLALAVYEPDCPELISRLWNLQTFILNTSHTVNLPETVWEMESLRHVYLGKGCFLPNPASGFNGISKVLTNLQTITYMDIASCTREVVVNVPNLKKLSIHGRGECSSSEPSSSYYLSNLRYLKQLEKLKLCYHKLSSMDF…	Solanum lycopersicum cv. Heinz 1706	SL3.0
XP_019070616	CHAIN	chain	1	970	(NBARC)(LRR)	NLR	GCF_000188115.4	UNDETERMINED	NL	MEILVNVVGGFVVEVGKFVSKCIYPKIENVVRFSSKVENLREEMEKITKFRDDIKGKVEGAEGEGYKPKLDVVKWIEDVHELQYEWETMQESIENAKKLAYKCCPKSSLRSQVSNQARNIRDKLCRLIETGEKFGSNLVVENFRMKKVEFIPGPSIEGQSIARRNLNKILRLLEDDKVCIIGVWGTGGVGKTTLVKNLNNELLKIKVSNSKLSFGVVIWVTVPKPPIDIRKVQEQIARRLNLKVDNEGNLITIACEIYERLKQEKCFLLILDDVWEAIDLDDVGVPQPEDPSRSKIIVTSRFLDVCRQMNTRADTEVNVSTLEEDESWRLFVKNAGDVANLEGIQPLAKEIARECGGLPLAITVIGTSMRGKTRVELWKDALKSLRMSEPHNKDVEKKV…	Solanum lycopersicum cv. Heinz 1706	SL3.0
XP_019070997	CHAIN	chain	1	969	(CC)(NBARC)(LRR)	NLR	GCF_000188115.4	CC-NLR	CNL	MLLVYIFPHTWLFQQNLIQFLFLFHKQTNQETVMAEVLVSIVVEQLGNFVVEQVKEQVEELKMAIGIKEEIQSLSLKLKMIREALDDAERKRVKDENVKHWLEVLEIFSYDADNVLDEWRTRILQKEIERHDSLLVAGAGAGAGAAVSIPKKKVSCFSLSCCFTFKKLEINRDIVRKIKELDVKLEEIVRGKDQFNFVVNATGGGVSDQDVFRRVMTTGIVDESEVHGRDSDKEVVMRKLVESSDLENVPVVVSVVGTGGIGKTTLAQLAYGDEELKGHFDKRIWICVSNPFDEVKVAKAILEGLTKSSPNLSQFHMLLERIQECVSKIRFFLVLDDVWSEDYSRWEPLKNSLKNGAPGSRILVTSRSERVVGMMGSSYMHRLGQISDSDCWALFSRIA…	Solanum lycopersicum cv. Heinz 1706	SL3.0
XP_019071116	CHAIN	chain	1	1184	(CC)(NBARC)(LRR)	NLR	GCF_000188115.4	CC-NLR	CNL	MRFLRYLYATEIRGYIDYEKLECLEILIQFMANNVALFCFAVWVNDEDNRASDDYIGPVEDEDETDDILSRPSYLFCLIALVELEMKKIFHGELKASKFTQLRTFKDKKLPKEFSKHLYNLLMYLRNKKTENFCNNVYARNIDVEIEFLLIFLSDVPNRFINGKRLNEILEKAGVLVGDVLCVIQKIIPSYMIKDDSSTINFFTVQILEKTENMKAQVERYYKSFKFIPSQFPAVGGLSFLVSLLRKMNEMLKLESGLNSMIKPHIVILKRELSYLNSTFRDVEKVHHDILRATINLAYEAEVVIDSILVQYNGLWHIFCSLPAIIKEIKHISMKVNKMRFKNIPLKPFSMIETSRHMPDQHHNSLMNDEDIVGFGIVAEKMIHSLTRGTNELDVIPIV…	Solanum lycopersicum cv. Heinz 1706	SL3.0
XP_019071163	CHAIN	chain	1	857	(NBARC)(LRR)	NLR	GCF_000188115.4	CC-NLR or CCR-NLR or CCG10-NLR	NL	MYVIQRRVQELILGKKFLLVLDDVWDDDHEKYERLKNLVHSGLDGSKLLVTTRNEKVALLMGTTNPYRLEGLSDGDCWSLFQELAYKNRQKELLALEEVGKEIAKKCRGVPLAAKALGSLMCLKNQKSEWSFIRDCAMWDLMEHEDGAGILSALRVSYEYLPTHLKQCFAYCSIFPKGYRINKNTLIHLWMAEGFVPSSESIPPEEVGNGYFNELLWRSFFQNVRRDFDGNIVECDMHDLVHDLAKSVGGVDCFTAELGEEVIIPVATRHLSMFGNEVVPKNPSMLKSAQKLRSIFLLDGQRHITKLSESFFLSFRSIRALDCSSTRIKKLSNSIGTLLHLRYLNLSNTLLRTLPKSICCLLNLEALMLKHCNHLIELPAEIRKLVNLRHLDIYGCTSL…	Solanum lycopersicum cv. Heinz 1706	SL3.0
XP_025883969	CHAIN	chain	1	888	(CC)(NBARC)(LRR)	NLR	GCF_000188115.4	CC-NLR	CNL	MIYLLLSPTIQKILSDSLDMAYTEVTSLMQTLQRLMQLHPKSRKKTESLLQKVSLLQSFFDDSRKDHEDIKFLEGIIRDVSCKAEDIVEEIMFEYSSSSCLKKNATKFVGVHRLVFRKIDESAITSVYNDMCCIKGRSTPSSSRDVTQSLSSQKDHVVVGLYDDFLRIADKLTGYPDKLDVVVIFGMGGIGKTTLAKRIYHDKLIEEHFYVRAWITVSERYKVRNMLLDLLVCTSKVAFIMDEMENEELGERLYKSLKGQRYLIVMDDVWYTEAWDDVRRYFPNDNNGSRVMVTSRIMKVARYINPLNPPHQMRFLTVEESWKLLQKKIFGLDDPSCCCCDDEMERIGMEISKKCKGLPLAIVMVAGILSKESATASKWSDIAENIHSSFVTEESRPFL…	Solanum lycopersicum cv. Heinz 1706	SL3.0
XP_025884019	CHAIN	chain	1	1084	(NBARC)(LRR)	NLR	GCF_000188115.4	CC-NLR or CCR-NLR or CCG10-NLR	NL	MGGAGKTTLAKAVYNDDKVKDHFPLTAWYCISEAYDALRITKGILQEIGSFDSKDDGNFNQLQVKLKANLKGKKFLVVLDDVWNDTYSEWDNLRNVFVQGDMGSKIIVTIRKESVAQMMCADHCAITVGNLSSEDSWSLFKRHSLENSDHPELEEVGKKLANKCKGLPLALKALAGVLRGKSEVDEWRNILRSEIWDQQSCWNGILPALMLSYNDLPPHLKRCFAFCAIYPKDHEFFKDQVIYLWIANGLVKQFCLGNKYFDELRSRSLLERVPESEWKSEGFVMHDLINDLAQTASSKHCIRLEENEGSADMLEQSRHMSYSRGEDGHFEKLKQLSESEQLRTLLSTNDYYSLNHISKRVLHNILPRLTSLRALSLSCYYIKELPNDLFIKLKILRFL…	Solanum lycopersicum cv. Heinz 1706	SL3.0
XP_025884028	CHAIN	chain	1	917	(NBARC)(LRR)	NLR	GCF_000188115.4	CC-NLR or CCR-NLR or CCG10-NLR	NL	MGHPELEEVGRQIAAKCKGLPLALKTLAGMLRPKSEIDEWKCILRSEIWELRDNDILPALMLSYNDLPAHLKRCFSFCAIFPKDYPFRKEQVIHLWIANGLVPVKDEINQDLGNQYFLELRSRSLFEKVPNPSKRNIEELFLMHDLVNDLAQIASSKLCIRLEERKGSFMLEKSWHVSYSMGRDGEFEKLTPLYKLEQLRTLLPIRIEFRSHYLSKRVLHNILPTLRSLRVLSLSHYKNKELPNDLFIKLKLLRFLDLSETWIKKLPDSICGLYNLETLLLSSCCSLKELPLHMEKLINLRHLDISNTWRLKMPLHLSRLKSLQVLVGAKFLVGGWRMEYLGEAQNLYGSLSVVKLENVVDRREAVKAKMREKNHVEQLSLEWSKSSIADNSQTERDIL…	Solanum lycopersicum cv. Heinz 1706	SL3.0
XP_025884101	CHAIN	chain	1	858	(NBARC)(LRR)	NLR	GCF_000188115.4	CC-NLR or CCR-NLR or CCG10-NLR	NL	MEARESFFPTKLFGEETKRTCERIWRCLKKDKVITSIGIYGVKGVGKTTLAKLINHLVEQKTNSQVIWINVSQQCNIKVLQNDIAKSLGFDLIEEHDDEKRAIALHESFKVKKDFVLVLDDVLENVPLKMLGNPLKIEGGRLIVTSCLLETCRKMGCQREFRVKTLEAEECWSLFVEKLGNEMIVPREVEGIAKVMVNECTKGLPFGIVALAAKVRELELSNVDEWRKAFDESCKEENNDDVMKMLLYSFDSLKDEKLQQCFLYCCLYPGNENISKDHLISRFVLEGLIDEQESREAEFEEGYEILNRLEGVCLLESGVNHTVKMHSLIRDMALKITNENPMFMVRAGVQLHDAPEQNEWIENLDKVLLRRYTMLLELFKHVVAHVSLMRNKIAEIPEG…	Solanum lycopersicum cv. Heinz 1706	SL3.0
XP_025884568	CHAIN	chain	1	1640	(NBARC)(LRR)(LRR)(LRR)(LRR)	NLR	GCF_000188115.4	CC-NLR or CCR-NLR or CCG10-NLR	NL	MEFLSIFVDKVTDCLIQPVARGIGYLFYYKSNIKSMDDESQKLEDIRIGVHQRAEADQRNLQVISPNVEAWFTSVNATTADVADVMRRGRVEVERYGWCPNLKSRYSLSRRAKKIALELIELRNEGNAYTVFSNPVVEIEVIPSNSGEEFDSRKLQEEEVMAALRDDGVTMIGICGMGGVGKTTLAEKIRQKAKQERLFNDFVMVIVSQQPDLNRIQGEIARGVGLKLDGDDMSSRGDRLHTRLMDQNSCILIILDDVWKALDLKRLGIPCGSNHNHRCKVTFTTRFRSVCEAMEAQKIMEVGTLSEEEAWILFRQKVGDFVDDPSLHDTPKEVAKECKGLPLAIITVAGALKKHKNKRSWDCALEELRSAVTISIPEVPTELYKPLKLSYDHLQSNEA…	Solanum lycopersicum cv. Heinz 1706	SL3.0
XP_025884750	CHAIN	chain	1	664	(TIR)(NBARC)(LRR)	NLR	GCF_000188115.4	TIR-NLR	TNL	MCIIVFSQNYASPSWCLDQLVSILEYKMKFACMILPIFYHVDPSNLRKHKGSFGEALNRHEEKFKCERVDEKEYWEDKLKKWKDALSQAADLAGMVLENQHESTFIKKVINVISTRLSRPALYIASCSIGIHRRARPINSWVQDDGSNNSNIGILLVCGIGGIGKTTLAKFVYNLNFGYFEISCFLPNIRETSKLPNGLIALQKQLLSILLKNEKAKISSVDEGIIKIRNALCYRKVLLVLDDVDEPDLVEAIFDMKDWFGFGSKIIVTTRHKSLLRPQLGHEVHEVGILYTIEANELYNFHAFGNVNNQISKDYYKEYLEEVIEWCRGLPLALQVIGSSCWVLVIGTERVQGMVLDMRMIKKYKCSGSLIPLKQSPIGFFTAWSSKVGNFSLQDHVRT…	Solanum lycopersicum cv. Heinz 1706	SL3.0
XP_025884992	CHAIN	chain	1	1067	(NBARC)(LRR)	NLR	GCF_000188115.4	UNDETERMINED	NL	MEFLAMCVGRVTDCLMQPLAQQIGYFFYYNSNITSLDNESHKLDNITSGVQQRAEAARRNLQVISQDVEAWLNSVTKINSDVEGVMHGRVEVERGCFYGWCPNLKSRYSLSKRAKRITLAVIELRNDGKDYVDFSYPAPPVVEIQAMSEEFDSRKLKEEEVMEALRDEDVSVIGICGMGGVGKTTLAEKIRVRAKKERFFDEVVMVTVSQQPDLKTIQAEIAGGVGLTFQGDNFWNRGDQLRSRLMGQDSILIILDDVWEALDLNKLGIPSCSNHNHQCKVTLTTRLRDVCETMEARKIIEVGILPEKEAWVLFRQKAGNSIADLSLHDTAKDVVKECKGLPLAIITVAGALKRKSKPSWEDALKQLQKSTPKNIPGVIKNVYQSLKLSYDQLESDEVR…	Solanum lycopersicum cv. Heinz 1706	SL3.0
XP_025884993	CHAIN	chain	1	907	(NBARC)(LRR)	NLR	GCF_000188115.4	UNDETERMINED	NL	MEFLAMCVGRVTDCLMQPLAQQIGYFFYYNSNITSLDNESHKLDNITSGVQQRAEAARRNLQVISQDVEAWLNSVTKINSDVEGVMHGRVEVERGCFYGWCPNLKSRYSLSKRAKRITLAVIELRNDGKDYVDFSYPAPPVVEIQAMSEEFDSRKLKEEEVMEALRDEDVSVIGICGMGGVGKTTLAEKIRVRAKKERFFDEVVMVTVSQQPDLKTIQAEIAGGVGLTFQGDNFWNRGDQLRSRLMGQDSILIILDDVWEALDLNKLGIPSCSNHNHQCKVTLTTRLRDVCETMEARKIIEVGILPEKEAWVLFRQKAGNSIADLSLHDTAKDVVKECKGLPLAIITVAGALKRKSKPSWEDALKQLQKSTPKNIPGVIKNVYQSLKLSYDQLESDEVR…	Solanum lycopersicum cv. Heinz 1706	SL3.0
XP_025886067	CHAIN	chain	1	879	(NBARC)(LRR)	NLR	GCF_000188115.4	CC-NLR or CCR-NLR or CCG10-NLR	NL	MATKKIMTIQELLGRTLTEDVSIPQGPPLNIPFISDQEKPEKDQVTEMVASSSSIVSQNVSITNGALQSKDDVSIEQRLTMDSIIGYQLRKNVANIIYQQREAVDQIIEELQDDHYKVIGIYGMGGIGKTTLAVEVGKLARDCGIVKRVIMVGVSQTPNIRKIQGLIADMLCYRFEEESTLGRAGRLYMQLSMESVLLILDDVWSYIDLAEIGIPHGDEHKACRIMLTTRQKDLCTAMGTKGVPLRLLSKEESSHLLRKYACTSTSDLCPELDSMVIKFVEECQGLPLALVTVGSALRGKEQVEWEAALQLLKKSQPFTPTYASKTIFSCLELSYNFLESEEIRLCFLMCCFYPEDHEISIEDLTRNWTGKGLFSNVDTIEEARARVFLRVGQLKSSCL…	Solanum lycopersicum cv. Heinz 1706	SL3.0
XP_025886222	CHAIN	chain	1	1033	(CC)(NBARC)(LRR)	NLR	GCF_000188115.4	CC-NLR	CNL	MEKGEKSLLLFEEQKTRITNLIDDFLNRLKQIKNEFIASKLDAFENLRMELRFLRTFVLFGNSMNLDDFYERMSMNISKFDQSMEYVDKIILERYNMECLAPLLLEEIRNYLSLKNDYVATTTEIKLFEYLIRNLHDLPKYCSDLLLPLMSEYKILRQVCTHLRDFYELECNKITTTEFLYARYQMTVDRVTQFCFDLWTGEYKEYTDDGYEYLVFECSSKITSLLIDIIPLELEVLYISTSNLIKESRSKELEGLVKQILKASPRILQNYLIHLQGRMVAVSYSATQSINVMMEFLLIFLTDIPKRFIHRGKLNSMLAHVGLLTRKMSILMEESSNMNEADFSAPYLLQEIERMKGDIKQIILKAPESSQLCFPMDDGFLFMNLLLRHLNDLLTSNSY…	Solanum lycopersicum cv. Heinz 1706	SL3.0
XP_025886236	CHAIN	chain	1	848	(CC)(NBARC)(LRR)	NLR	GCF_000188115.4	CC-NLR	CNL	MGDAFVSFAVQKLGGFLIREINLRLSLREDVQWLRNELLFIQSFLRDAELKQCGDQRVQQWVFEINSIANDVVALLETYSFXAGRRASQLKACACICRKEKKLYNVSKEIQSLKQRIMDISRKRDTYGITNINSGDQGPSNQVTTLRRTTSYVDDHDYIFVGLQDVVQTLLGQLLKPEPRRTVLSIYGMGGLGKTTLARKLYTRPDILNSFHTRAWICVSQEYNTADLLRNIIKSIQGRTKETLDLLERMTEGDLEIYLRDLLKERKYLVVVDDLWKKEAWESLKRAFPDGKNGSRVIITTRKEDVAERADDRGFVHKLRFLSQEESWDLFCRKLLDVQSVVPEMESLAKDMVEKCRGLPLAIVVLSGLLSHKKGINEWKKVKHHLWKNIKEDKSIEIS…	Solanum lycopersicum cv. Heinz 1706	SL3.0
XP_025886337	CHAIN	chain	1	1203	(R1)(CC)(NBARC)(LRR)	NLR	GCF_000188115.4	CC-NLR	BCNL	MGNCFHELFSMLDEGDPDPDPVSILQTIENEHEDLTDDKRKEIKLIKTELWFLGRFLLGHWECSKSLQVRIRSLLVFAEDLYRSNFDADPSYVLRSIEHFNYFIPINYWESEESLVPVTTPLNHVHMLAYIDNVVQNFKDLLIVRLVKLPDVQSQVESVVKELRALKKFIFFLGEICISTEQIKCWQTFWLHVRLVTTRAAILLYLPCYDRFSHMMQDNLMCSQIVCDDELLKYILKLLSFGSTHVKLYLNKAADEFMDFLLHVHMQLGADSWTSDQNYTFTEQINCLRALLKELPLINDIQDEMRIHFFKRLVTLVIHAGLTVYSGGDWDQKMLLLYGMIRSVKTEICHKIREWVTSHLPKNDKLGFSNCLLASLKEFLSGHSASLASVKDQIEVVHE…	Solanum lycopersicum cv. Heinz 1706	SL3.0
XP_025886344	CHAIN	chain	1	1237	(CC)(NBARC)(LRR)	NLR	GCF_000188115.4	CC-NLR	CNL	MNKEEEFIASRLDGIEKLRMDLRFLRTFVLFGNSTNLNGFYFRMYIHINKFERLTQIFICKDDLILEKYHMECLAPLLLKEIRNYLSLNNNYVATTTEIKLYEYLIRHLHDLPKYHSNLLLPQTTEYKILQQVCRHLIDFYPILAANKTSTEYLYPRFQFTTHRVTQFCFDLWTGQHDVYECSSKITSLLINLIPLELEVLYISTSKLIKESRSKELEGFVKQILKTSPRILQNYLIHLQGRMAGVVAVNYAPTRSISVMMEFLLIFLTDMPKRFIHREKLNNMLAHAGMLTRKIFFLVRKLLKEISEDNINEPDFSALDFLQEIEQMKGDIRHIFLKAPESSQLRFPMDDGFLFMNLLLRHLNDLLTSNAYSVALIKKEIGMVKESLEFLKSSFWNVR…	Solanum lycopersicum cv. Heinz 1706	SL3.0
XP_025886383	CHAIN	chain	1	836	(CC)(NBARC)(LRR)	NLR	GCF_000188115.4	CC-NLR	CNL	MADAFVSFAVQKLGDFLIQEINLRLSLREDIQWLRNELLFMQSFLRDAELKQSGDQRVQQWVFEINSTANDAVAILETYTFEAGKRATHLKGCTCICRKGKKFYNVAKEIQSLKQRIMDISRKRETYGDQGKSNQVTTLRRTTSYVDDHDYIFVGLQDVVQTLLDQLLKAEPRRTVLSIYGMGGLGKTTLARKLYNCPNITSSFPTRAWICVSQEYNTMDLLRNIIKSIQGRTKETLDLLERMTEGDLEIYIRDLLKERKYLVVVDDVWEREAWESLKRAFPDSKNGSRVIITTRKEDVAERADNRGFVHKLRFLSQEESWDLFRRKLLDVRAMVPEMESLAKDMVEKCRGLPLAIVVLSGLLSHKKGLNEWQKVKDHLWKNIKEDNSIEISNILSLSY…	Solanum lycopersicum cv. Heinz 1706	SL3.0
XP_025886396	CHAIN	chain	1	895	(CC)(NBARC)(LRR)	NLR	GCF_000188115.4	CC-NLR	CNL	MAAYSAVISLLRTLDERNIHELFHDHTAEVLDSLRAIAEYFEKVLDEFEPGKIKSLEEKIRDAASEAEDVVELKTHQIIEGTSWTFGILQHRDLLPVFEKMETIKKQVMEIVSHDADQILELFGDSMIGPSSKSYALLSDKLEDDIVRGIDDDLEIIIKRLIGPPSDLDIVTISGMGGIGKTTLARKAYHHLTIRYHFDILAWVTISQEFQCRNVLLEALHCISKKTAIVNAKDYDKMDDNELADLVQKNLKGPRYLVVVDDIWTENVWDSVRGIFPNYNNGSRILLTTRENEVAMYANTCSPHEMSLLSGENGWKLVCDKVFGPKHDHPPELEEIGKEIVEKCQGLPLTISVIAGHLCKVARTLEGWKDVARTLSEIIASHPDECLAVLGLSYHHLPN…	Solanum lycopersicum cv. Heinz 1706	SL3.0
XP_025886804	CHAIN	chain	1	1265	(NBARC)(LRR)	NLR	GCF_000188115.4	UNDETERMINED	NL	MSDESQLIQLVVQRVLDELSNSPMVVAPFVVGIDYSLEELIRQLDVKSNGVKILGLHGIGGVGKTTLSKALYNKLASDFTHRTFILNVKEIATQQGIMSLQKKIIQGLFPSNAFSFSPANAIEGREKFRRMLREKRILLVLDDVDDVNILKALIGGKSWFFEGSRVVISTRNKEVLIEDIVDETFEVRELGDTDSLKLFSYHAFRRPDPSPTFLKLSKQIVSITGKLPLALEVFGSFLFDKRSEEEWVDALGKLKQIRSPRLQDVLKISYDGLDDEEKCIFLDVACLFLDQLDKKVENVIDVMEGCGFRARIAFDTLTTRSLIKVIDGGDLWMHDQIRDMGRQIVRQEGFSDPGKRSRLWDVADVLSVLQGRKGTQHIQGIILDQHQRHSSKIKTAKAI…	Solanum lycopersicum cv. Heinz 1706	SL3.0
XP_025886865	CHAIN	chain	1	1037	(R1)(CC)(NBARC)(LRR)	NLR	GCF_000188115.4	CC-NLR	BCNL	MSNLCRGRYFDISPLEKIVHEWDLGSSMEHKMDCLNIDFQFLNMLLSLQSFTRRDCLDTTVEKVEALWDAAEFERINCIDDVKLVLDKMEEEIWETKIHIEAKYSFPIALISKIATLDPEFVKRFIDTVIMNITDLPKINRLYTWSRLKQIQEAVKELKLLRNFVYFISDRCTNPQSQYTFFSHVLVVAGHVAMISWFSINADMNFFFDPLKLDALFSDLQMRIQPIQPGIHEIYIDVLQALKSGSHPNIDVHAADYKAGFVETLVHHMEVLRPIIHKHEKGVAFKDQITMLNFLRDNLINLPREAVEDFDTGIINVGLLVYSVFKSVALGKSKRLVPVLDFSGDIQSIQALVYFLTRNSFCSNLPKIDGLGSIDIILDQLEEFLSCYSELTSSIRSQI…	Solanum lycopersicum cv. Heinz 1706	SL3.0
XP_025887010	CHAIN	chain	1	1243	(CC)(NBARC)(LRR)	NLR	GCF_000188115.4	CC-NLR	CNL	METEKLASNSLQVSSALLHKDIVDLKDFVERLKNEQDQVEELKFLLACLQLCYYISDTEMSCISYEIHVLVQSLFHQSSGDDMMVKLTDHVVPRLLEDITSSKISDHHHSAAMNEDQLVELLDVLLVNLHNLPKVRVELISPSMTQYELLQNLFGNLRGFHALKVNGCVEYETIEYVLPQFQLMAEKVGHFCFVLLSSQLDKTDEEDDNEHVVSQVNSMLVDLLLKIIPVSLDVMHLCCTNFKGSKSEEVGFFIKQLLEASPDILRESLIHLQEHMVITVVTPSASTYNIHVMIEFLLIILTDRLKAVIHHDKLFVLLARVIQLTKEVFVFLRNLEENMNEACGSNLNLLENIELLKVDLKNDFLKARADSSQVPFPMSDGPLFMTLLLTNLKDLAYSN…	Solanum lycopersicum cv. Heinz 1706	SL3.0
XP_025887048	CHAIN	chain	1	1244	(CC)(NBARC)(LRR)	NLR	GCF_000188115.4	CC-NLR	CNL	MDIGKENEGEIERLGSNSLQVSSALLREDIVDLKDFIQGLKNEQDQVEELKFLLACLQLCYYISDAEMSCISYEVHDLVQSLFHQSSGDDMMVKLTDHVVPCLLENITSFKISDHHHSAAMNEDQLDELLDVLLVNLHNLPKVRAELISPSITQYELLKNVFGNLRDFHRLKVNGCVHEFETIEYVLPQFQLMAERVGHFCFVLLSYHIDKTDEVNSMLVHLLLKIIPVSLDAMHLCCTNLKASKSEEVGFFIKHLLEASPDILRESLLHLQEHMVINALTPRASTCNIHVMIEFLLIILTDGLKAVIRHDKLFVLLARVIQLTKEVFVFFRNLEENMNEASGSNLNLLENIELLKVDLKNDFLKARADSSQLPFPMSDGPLFMTLLLTNLKDLAYSNA…	Solanum lycopersicum cv. Heinz 1706	SL3.0
XP_025888307	CHAIN	chain	1	988	(CC)(NBARC)(LRR)	NLR	GCF_000188115.4	CC-NLR	CNL	MEIGLAVGGAFLSSALNVLFDRLAPHGDLLNMFRKHKDHVKLLKKLKMTLRGLQIVLSDAENKQASNPSVSDWLNELRDTVDSAENLIEEVNYEALRLKVEGQHQNLAETSNKQVSDLNLCLSDDFFRNIKDKLEETIETLEVLEKQIGRLGLKEHFISTKQETRTPSTSLVDDSGIFGRQNEIENLIGRLLSMDTKGKNLAVVPIVGMGGLGKTTLAKAIYNDERVQKHFILTAWFCVSEAYDVFRITKGLLQEIGSTDLKVDDNLNQLQVKLKESLKGKKFLIVLDDVWNDNYNEWDDLRNIFVQGDIGSKIIVTTRKESVALMMGNEQISMDNLSTEASWSLFKRNAFENMDPMEHPELEEVGKQIAAKCKGLPLALKTLAGMLRSKSEVEEWKCI…	Solanum lycopersicum cv. Heinz 1706	SL3.0
XP_025888661	CHAIN	chain	1	1082	(TIR)(NBARC)(LRR)	NLR	GCF_000188115.4	TIR-NLR	TNL	MSHAFSSKICKYDVFLSFRGEDTRRTFVSHLYKALEQSGIRIFKDDERLERGKPIFDELLKAIEESKIAIVIFSKSYASSRWCLEELAHIIKCRNELELIVIPVFYDVTPSDVRHQNPPFADSFLQYMKDDMEKVQRWRAAFVEAGKISGYHLLNFKHEAKFNKKLVEEVLELVKPTCMHLPGLVIGPNSHAAGVISLCEFYSSAGVCMFGIYGMGGIGKTTVAKAVYNQIHRRYEGFSFVAHVRERSENNMLHNLQKQLLSDVLKRDKFKVQYNVDKGKCLIQDRLGQRKVLIVLDDVDDMSQIKALAEERSWFGSGSTIIITTRSESLLDDVGVDYKYEVTRLDDFSSKRLFFCFHAFKNTTVPENLDHELVNNIASLGGGVPLALEVLGSLLHKKD…	Solanum lycopersicum cv. Heinz 1706	SL3.0
XP_025888663	CHAIN	chain	1	1112	(TIR)(NBARC)(LRR)	NLR	GCF_000188115.4	TIR-NLR	TNL	MSWKQKGRIGEEFDRHEEAKVKKWKEALKQVADLGGMVLQNQADGHESKFIQKILKVVENKLSRPVLYICPHLIGIERRVENINSWLEDGSTDVDTLVICGIGGIGKTTMAKYVYNLNYSKFDGSSFLSNIRENSTHHKGLVTLQRQFLSDICKRKKKPMFSVDEGMTEMRDAVSCKRILLVLDDVDSRDQLDALLAMKDLLYPGSKVIVTTRNKRLLRPFDVHKLYEFETLNRDESVELLSWHAFGQDCPIKGFEVCSEQVAIDCGGLPLALEVLGATLAGRNIDIWRSTIQKLEAIPNHQILKKLAVSYESLEDDHDKNLFLHLACFFIGKDRDLVIAILNRCNFYTVIGIENLIDRNFVKISESNRLIMHQMIRDMGRDIVRQESPMEPGKRSRLW…	Solanum lycopersicum cv. Heinz 1706	SL3.0
XP_025888731	CHAIN	chain	1	1063	(TIR)(NBARC)(LRR)	NLR	GCF_000188115.4	TIR-NLR	TNL	MNTQRDSSSHLSYDVXFRGEDTRKNFTSHLYFRLCQVGVNTYIDDEELRKGDVISNELDKAIEQSRISIVVFSKNYASSSWCLDELVKILECRAKLNQVVLPIFYDVDPSQVRKQSGSFGEAFAKQKQRLFGAEIMEKWKAALTEAANLSGWDLRNIADGHESKFIESIIKQVLQEVNQTPLDVAHYPIGLDSSIQHLELLLQSGCEHEVRMVGICGVGGIGKTTLAKAIYNRIFQQFDGSCFLSDVRSKTEEFGLVKLQEKLLNQILKSKEFEVDSVAEGVNLIKARLGSQKVLIVLDDVDHRSQLESLAREKSWFGSGSAIIITTRDEHLLYGLGTSEIYQAKLLTDNEAQQLFSRHAFNSLSPPQEYDELAQDVIQYSGGLPLALVTLGSHFQGRS…	Solanum lycopersicum cv. Heinz 1706	SL3.0
XP_025888775	CHAIN	chain	1	1237	(CC)(NBARC)(LRR)	NLR	GCF_000188115.4	CC-NLR	CNL	MAQNEIEEMLDRLRRIESRGNLSSVEIGKVEKFERMLRFLRTITSYHRFIFPDTLVKLTKKAKSIVKTLQGIFDGIPDECKTNLNLERLVSHLFEFFQGNTTSLSCNSESNDFDLSECMDWLVKNINDVLILVGQPMDDSSCRSRLEFLFIKQLKIIHKKMRFLRYLYATEINGYIDYEKLEGLETRIQVLADNVGQLCTVFIVLEDEDEDEDDNEIVDIVENKPPYLLGLIVLVEQEMKKIFLSELKASKFTQSKTFKDKKLPKGFSHHLNSLLVYLRNTKLKNFPDNVSAQNIGLSIELLLFFLDADLSNHVISRNWLNEILENVATIAGDVLYVIQKLLPRSISKDDDTSKINIYSMQVLEKTKDLKAQVETYYKSLIFTPSQFPTSGGLTFMDSL…	Solanum lycopersicum cv. Heinz 1706	SL3.0
XP_025888796	CHAIN	chain	1	846	(CC)(NBARC)(LRR)	NLR	GCF_000188115.4	CC-NLR	CNL	MGEIVLSAVISKATEAAGNLLVEKWSNLTSLEESMNWLKTEMLLIQSYIIDARTKLTQGDSTVKNLIKYIEQLADDANDILDEFLPKIERKGTIGCRVSNVSSANKFVAEIEKIKRRVAEIDGLRTTYGITDTSNNNNQHDYIPWDQRGVFLHADETEVVGLDDDFNKLQAKLIDHHLPYKVVSIVGMPGLGKTTLAKKLYRHVRDQFECSGLLYVSQQPRAGEILLKIAKQVGLTEEERKENLEDNLRSLLKRKRYVILLDDIWKVQIWDDLKLVLPECDSKIGSRIIITSRNNDVGRYIGGDSSLHELQPFDSEKSYELFTKKIFIFDNNHSVDLVDIGKSIVKRCGSIPLAIVVTAGVLRARERTEHAWNKVLESMGHRVEDGCAKVLALSYNDLP…	Solanum lycopersicum cv. Heinz 1706	SL3.0
XP_015610729	CHAIN	chain	1	953	(CC)(NBARC)(LRR)	NLR	GCF_001433935.1	CC-NLR	CNL	MAEIAVLFVIKKIGIAVAGDTLKLAIPLFAKKTELKKVELVTALPVNMRQIKKELEIINAFLKELGMNGYKGEVVETWIRQVRRLAHDMEDVVDEFMYVVGKNKHKKSWACVKKIIKKPKPLFSLDEIATKADMINTELVELSKRLDRWTRPLSSGIYVPPTNYNSEQQLYLPGYDYSINDNELVGIDKNRQTLIESLRLEDCSLRIIAVWGMGGLGKSTLVNDIYKNEAIVSNFNCHAWLCISQSSKMHDIWQNMLKELCGEDNRGVDAENMNNRELRLELAKILRQKRYLIILDDVWLAADLLKIREVLVDNGLGSRVIITTRIEEVASIAEDGCKIRLEPLNNHDAWLLFCRKAFPKTENHMCPPELHQCGMDIVNKCGGLPLALVTIGSLLSLKP…	Oryza sativa Japonica Groupcv. Nipponbare	IRGSP-1.0
XP_015610756	CHAIN	chain	1	960	(CC)(NBARC)(LRR)	NLR	GCF_001433935.1	CC-NLR	CNL	MAEIIVLFVIKKIGIAVAGETLKLAKPLLANKTELKKAELVTALPVNMKLIKDELEVINAFLKELGMNGCKGEVVETWVRQVRRLAHDMEDVVDEFMYVIGKNKERESRAYVKKIIKKPKPLFSLDEIATKADRINRQLMELSKRLGRWTQPILSGGSIPATKYDTEQQQLYLPGHDYSITDAELVGIDKNRQTLIESLCLEDCSLRIIAVWGMGGLGKSTLVNNVYKKEATVSNFNYRAWLSISQSCRVLDIWRNMLKELCGKESREFDAENMSSTELKVELTKILDQKRYLIILDDVWLATDFLKIREVLVDNGLGSRVIITTRIEEVASIAENGCKISLEPLDNHDAWLLFCRKAFPKIEDHICPPELEQCGMDIIDKCDGLPLALVAIGSLLSFK…	Oryza sativa Japonica Groupcv. Nipponbare	IRGSP-1.0
XP_015610815	CHAIN	chain	1	991	(NBARC)(LRR)	NLR	GCF_001433935.1	CC-NLR or CCR-NLR or CCG10-NLR	NL	MSCCLCASEDAIDEARCSSCGNQDMASNHHSQSIFSAVLCSFGNCLQLNIAYAFKPEEVLVKLTEFNRRLEARSDDIKLMISMAGSKQQTCKHEVLDWLQTVELARTEVDAILQDYSKRSKHLISNFNISRRASDKLEELVDLYDRGSFEVVSVDGPLPSIEEKPIREKLVGMHLNVMKVLSYLLDAKIRLIGIWGMGGVGKTIFLKVINNQFLGVVDNMPFDHIMCVAAARGCVLENLQMNIAEKLGLLSKQGDSIESRAATIFNHLKNKNFLLLLDDLWEHVDLLEVGIPPPNESKIQKVVFATRSEEICCVMEADKRIKLECLQPDEAWELFKYSATEETICADMPIENVAKRVCAKCRGLPLALITVGRSMRAKRTWREWENALSTFDESTQLLE…	Oryza sativa Japonica Groupcv. Nipponbare	IRGSP-1.0
XP_015610878	CHAIN	chain	1	1078	(CC)(NBARC)(LRR)	NLR	GCF_001433935.1	CC-NLR	CNL	MAMILDAFASSLGDILIETMKEEASLMLGVSDEIRKLYDTLNSLKKFLQDAEKKHITSSYAQDWVRKLKGAMYEASDITDLVQIKAEERRISMDTSSGCFHSFLLCLQDPLFAHRIGSQIKSVNQKMDDLCKQAAQLNFITNLTDGNGKHKVIDKTAPGLVPRDAVGKKLEQDTRMLVEVLTKEEKASGGESNNVHVVANSDTESNNVTVVAILGIGGIGKTTLAKKIYSDQAVEDSFNTKIWLSVTQDFNEVDLLRTAIVAAGGDHCGAQEKSLLEPILVSALTAKKFLLVMDDIWNQKPWEKVLRVPTIKAGARGSRVLITTRNEGVAREMNAVHLHHVSKLGPQEAWAMLKEQLDLSGPETKRLKESGMKIVEKCDGLPLAIKVVGGVLCKRNKTE…	Oryza sativa Japonica Groupcv. Nipponbare	IRGSP-1.0
XP_015610879	CHAIN	chain	1	1075	(CC)(NBARC)(LRR)	NLR	GCF_001433935.1	CC-NLR	CNL	MAMILDAFASSLGDILIETMKEEASLMLGVSDEIRKLYDTLNSLKKFLQDAEKKHITSSYAQDWVRKLKGAMYEASDITDLVQIKAEERRISMDTSSGCFHSFLLCLQDPLFAHRIGSQIKSVNQKMDDLCKQAAQLNFITNLTDGNGKHKVIDKTAPGLVPRDAVGKKLEQDTRMLVEVLTKEEKASGGESNNVHVVANSDTESNNVTVVAILGIGGIGKTTLAKKIYSDQAVEDSFNTKIWLSVTQDFNEVDLLRTAIVAAGGDHCGAQEKSLLEPILVSALTAKKFLLVMDDIWNQKPWEKVLRVPTIKAGARGSRVLITTRNEGVAREMNAVHLHHVSKLGPQEAWAMLKEQLDLSGPETKRLKESGMKIVEKCDGLPLAIKVVGGVLCKRNKTE…	Oryza sativa Japonica Groupcv. Nipponbare	IRGSP-1.0
XP_015611120	CHAIN	chain	1	1327	(CC)(NBARC)(LRR)(LRR)	NLR	GCF_001433935.1	CC-NLR	CNL	MCFSFIVPKHSYLRQLVEIFLSHLLCNTNASGFAAPVLFMAEVVLAGLCLAATPICVKLLINASTYLGVDMTHELHELETTIIPQFELVIEAAEKGNHRVKLDRWLQELKQAFYNAEDLLDEHEYNILKCKAKNKDSLAKDSTQVHGSSISNILEQPMHAVSSRMSNLWPEDRKILCQLNELKTILEKAKEFRELIHIPAGNSLEGPSVPTTIVPVVTSLLPPRVFGRDKDRDRIIHLLTKPMATVSSSVGYSGLAIIAHGGAGKSTLAQYVYNDKTVQEHFDVRMWVCISRKLDVHRHTREIIESAENGQCPRVDNLDTLQCKLRDILQKSEKFLLVLDDVWFDEFNNETEWDQLLDPLVSQKEGSRVLVTSRQDVLPAALRCKDVVRLENMEDTEFL…	Oryza sativa Japonica Groupcv. Nipponbare	IRGSP-1.0
XP_015611121	CHAIN	chain	1	876	(NBARC)(LRR)	NLR	GCF_001433935.1	CC-NLR or CCR-NLR or CCG10-NLR	NL	MEEARQAIDEADEIKAEYDSRTLCFHRLPPNFNVTRSYGISSRATKKLVKLKVVYNNGDNFNEDEFPDKPPANVERRHIGTSVVGMECYLDKALGYLRKRDIPVLGIWGMGGVGKTTLLKLINNEFLGAVDGLHFDLVICITASRDCKPENLQINLLEKLGLELRMDTGRESRRAAIFDYLWNKNFLLLLDDLWGKISLEDIGVPPPGRDKIHKVVLATRSEQVCAEMEARTTIKVECLPQDDAWKLFLHNVTEATINLDMRIQRLAKEVCNRCKGLPLALVSVGKSMSIRRQWQEWEAALRSINRSYQLLENSRRNSDNAILATLKLTYDNLSSDQLKQCFLACVLWPQDYSIWNIDLVNCWIGLGLIPIGKAICQSHNDGYSVIGQLKSVCLLEEGD…	Oryza sativa Japonica Groupcv. Nipponbare	IRGSP-1.0
XP_015611123	CHAIN	chain	1	736	(NBARC)(LRR)	NLR	GCF_001433935.1	CC-NLR or CCR-NLR or CCG10-NLR	NL	MEHYLDMVMCYLREKDKNIPVIGIWGMGGVGKTTLLKLINNEFLGTVDGLHFDLVICVTASRSCRPENLQINLLEKLGLELRMDTGRESRRAAIFDYLWNKNFLLLLDDLWEKISLEEIGVPPPGRDKIHKVVLATRSEQVCAEMEARTTIKVECLPQDDAWKLFLSNVTEATINLDMRIQRLAREVCDRCKGLPLALVSVGRTMSIRRQWQEWEAALRSLNKSYQLFEKSGLKKENAILATLRLTYDNLSSDHLRECFLACAIWPQDYSIWNIDLVNCWIGLGLIPIGRALCQSHNDGYSVIWQLKRVCLLEEGDIGHTEVRLHDTIRDMALWITSEKGWLMQAGLGMRRVTDIERWASATTISLMCNFVESLPSVLPSCPNLSVLVLQQNFHFSEIL…	Oryza sativa Japonica Groupcv. Nipponbare	IRGSP-1.0
XP_015611126	CHAIN	chain	1	1289	(CC)(NBARC)(LRR)	NLR	GCF_001433935.1	CC-NLR	CNL	MCFSFIVPKHSYLRQLVEIFLSHLLCNTNASGFAAPVLFMAEVVLAGLCLAATPICVKLLINASTYLGVDMTHELHELETTIIPQFELVIEAAEKGNHRVKLDRWLQELKQAFYNAEDLLDEHEYNILKCKAKNKDSLAKDSTQVHGSSISNILEQPMHAVSSRMSNLWPEDRKILCQLNELKTILEKAKEFRELIHIPAGNSLEGPSVPTTIVPVVTSLLPPRVFGRDKDRDRIIHLLTKPMATVSSSVGYSGLAIIAHGGAGKSTLAQYVYNDKTVQEHFDVRMWVCISRKLDVHRHTREIIESAENGQCPRVDNLDTLQCKLRDILQKSEKFLLVLDDVWFDEFNNETEWDQLLDPLVSQKEGSRVLVTSRQDVLPAALRCKDVVRLENMEDTEFL…	Oryza sativa Japonica Groupcv. Nipponbare	IRGSP-1.0
XP_015612085	CHAIN	chain	1	924	(NBARC)(LRR)	NLR	GCF_001433935.1	CC-NLR or CCR-NLR or CCG10-NLR	NL	MAQILGGLVNIVVTPIYNAIFKHALYPFKVTRNVENLEKATKKLIAKRDDVENKISNDERSGMRIKSEARRWLEDVNTTISEEADINQKYESRGMTFGGCSMNCWSNYKISKRASQKLLEVKEHYIADMSVVGDQPSPEPVQKIPIPCDHVMDNDNNLREALDYIKNDPVGIIGIWGVGGVGKTHLLNKINNSFLGDSSFHSIIYVIASKECSVQKIQAEIVKKLNLRKDDDVKFQAHIISEFLDGKNFLLLLDDLWERIDLLEVGIPTLGIENNLKRKVVLTTRSQDVCGQMEVRKQIKVACLRDEEAWKLFLEKVDEETLPSSSLIELAKQVVKELKGLPLALVTVGRAMYAKRDPVLWEHTIDYMKGACRDKDGPLSMETVFRQLKFSYDSLRNDT…	Oryza sativa Japonica Groupcv. Nipponbare	IRGSP-1.0
XP_015612169	CHAIN	chain	1	1049	(CC)(NBARC)(LRR)(HMA)	NLR	GCF_001433935.1	CC-NLR	CNLO	MATAGAAVDRLLRRLAADAGRLKLPSSIDEDMAQVRRTLARLQDVLLSVEGKYFKMSMEAQEWMRKINQISYDIQDLLDEFEDCSEAGSQRGSSWIAKEILLCSSSPCFFNSSRLQRIRIIKRKLDLSTEDSVVLSLMQHSPSNLKHCNEPVIFDGYKILGRDNDRENVKNLLFQNDADKFSIIPIVGLAGIGKTALARLIFQDYGEEWNFDQRIWICIDRKLELNKIANDIISQVNKKEETISEFVLNDQIHNNLQFMKNRLQEVLSDKSSLIVLDGLISTDKNQLIELKEMLRGTEKCTKIIVTTSSEVSADLIGTVPSYKLHPLSDDDCWGIFCQRAFDNGAGNMDRAEIGRQIVKRCEGIPMAAYSLGSMMRNKDDNAWLWARDKEIWELPKVFA…	Oryza sativa Japonica Groupcv. Nipponbare	IRGSP-1.0
XP_015612170	CHAIN	chain	1	1044	(CC)(NBARC)(LRR)(HMA)	NLR	GCF_001433935.1	CC-NLR	CNLO	MATAGAAVDRLLRRLAADAGRLKLPSSIDEDMAQVRRTLARLQDVLLSVEGKYFKMSMEAQEWMRKINQISYDIQDLLDEFEDCSEAGSQRGSSWIAKEILLCSSSPCFFNSSRLQRIRIIKRKLDLSTEDSVVLSLMQHSPSNLKHCNEPVIFDGYKILGRDNDRENVKNLLFQNDADKFSIIPIVGLAGIGKTALARLIFQDYGEEWNFDQRIWICIDRKLELNKIANDIISQVNKKEETISEFVLNDQIHNNLQFMKNRLQEVLSDKSSLIVLDGLISTDKNQLIELKEMLRGTEKCTKIIVTTSSEVSADLIGTVPSYKLHPLSDDDCWGIFCQRAFDNGAGNMDRAEIGRQIVKRCEGIPMAAYSLGSMMRNKDDNAWLWARDKEIWELPKVFA…	Oryza sativa Japonica Groupcv. Nipponbare	IRGSP-1.0
XP_015612236	CHAIN	chain	1	1016	(CC)(NBARC)(LRR)	NLR	GCF_001433935.1	CC-NLR	CNL	MDSPYYLLLQQTLRMTLSYKTFANALIDKAEQSRARREMEATAVSLARTVLDGVLGGAGSAVADEAALLLGVPREVDFIRSELEMMQSFLRATSGCAGDTARTWVKQVRDLAYDVEDCLLDFALHAHAHASSSSCAPPLWLRPWRLAERHRVAARIRELKASVEELNQRNHRYHVVPVLAAGDQQQQQHEPPAAPPPARGEQHHLRFRDWQVIGRGEEESELAKLISSGGDDDAETRRRVVSVWGMGGMGKSSVARSVYNDPAIVDGFDCRAWVTVPHPLDSAGEFKRRLVAQLETEVDGGGGGDDVSAWLRQKRYLIVVDDVRSLEEWEHIEPCLVESDAGGGRVIVTTRQVDVAQRCVRGMEHAYELKTLAAPHDMRLLCQKVYKDPEYTLQLHMLE…	Oryza sativa Japonica Groupcv. Nipponbare	IRGSP-1.0
XP_015612238	CHAIN	chain	1	718	(CC)(NBARC)(LRR)	NLR	GCF_001433935.1	CC-NLR	CNL	MDSPYYLLLQQTLRMTLSYKTFANALIDKAEQSRARREMEATAVSLARTVLDGVLGGAGSAVADEAALLLGVPREVDFIRSELEMMQSFLRATSGCAGDTARTWVKQVRDLAYDVEDCLLDFALHAHAHASSSSCAPPLWLRPWRLAERHRVAARIRELKASVEELNQRNHRYHVVPVLAAGDQQQQQHEPPAAPPPARGEQHHLRFRDWQVIGRGEEESELAKLISSGGDDDAETRRRVVSVWGMGGMGKSSVARSVYNDPAIVDGFDCRAWVTVPHPLDSAGEFKRRLVAQLETEVDGGGGGDDVSAWLRQKRYLIVVDDVRSLEEWEHIEPCLVESDAGGGRVIVTTRQVDVAQRCVRGMEHAYELKTLAAPHDMRLLCQKVYKDPEYTLQLHMLE…	Oryza sativa Japonica Groupcv. Nipponbare	IRGSP-1.0
XP_015612241	CHAIN	chain	1	963	(CC)(NBARC)(LRR)	NLR	GCF_001433935.1	CC-NLR	CNL	MEATAVSLARSVLDGVLNRAGSAVADEAALLLGVRREVEFIRDELDMMRSFLKVATANPDADDTVRTWVKQVRDLAYDVEDSLLDFALFADTLSSSSSSSWWLPWRIAERHRVAARIRELKASVEELNQRFLRYRIVVEHPRASRGGGASDDQQQLHDHDGQYYSAELAFQESDIIGRAREKAEVTALVLSGCGGGDVVGGGALGVVSVWGMGGMGKSSLVRMVYNDPELLDAFDCDAWVTVPHPLDSADEFVRRLRRHLAVGKDQDVHAYLREKRYVIIVDDLHSREEWEHIWPVLHVDGGKGSRVVVTTRREDVARHCAGLVREGHGHVYELRPLGREESKDLFCQKVYKSTEYILEKEMEDLAGPILKRCRGLPLAISTIGGLLANRPKTGIEWIK…	Oryza sativa Japonica Groupcv. Nipponbare	IRGSP-1.0
XP_015612318	CHAIN	chain	1	1088	(NBARC)(LRR)	NLR	GCF_001433935.1	CC-NLR	NL	MPPPSLANATGLKALLAGGQGQVIGGNVVGALRARGHVTILAAVVSNVTYECLSPEHDVVDDPGKVPAAVTESHSRMEPLSCTTPEMKMETDAVQLKCDWPMQQSDDTNLRLHRDKQWAVQDKRQVLQRTLTEMHTFIKHAEWWFHKDVFAQVLQDAKDAVNCAEDLLDEINYHELQNKVEGHAILFHVQDYHETKIDKIQGKLEHLVRQMEQLGLYDERQQFIIESINREDDLFGEEQTIFGRQKEMSELIELIVLQENSPTDKQVTEVHAVSDSKRAKLENVSVLPIVGSGGVGKTTLAILVFNERRVRDHFDLLIWICVSDGFDEKKLMKRLAWSVAENEMKTDDLGCLQRILTNGIIHHTRRVLLVLDDVQTDACREDCHGWKNFLAPLKYARSG…	Oryza sativa Japonica Groupcv. Nipponbare	IRGSP-1.0
XP_015612320	CHAIN	chain	1	736	(NBARC)(LRR)	NLR	GCF_001433935.1	CC-NLR or CCR-NLR or CCG10-NLR	NL	MAMLRPAAMDLFLSATSIVSNANEWFEFLGTAFSAASLLLSRWRRRRQGDEAERRQLQWKGQDAKMKQLHYCMLQLPDLIHHAEWLSFVKDDKEVAKLLPELKARVHDAYDLLEEFNHHHHHQQQLQLDLGQDAAAEKAGDDFLQSIAGGNTVREILDDLNCLRNTLEGVIDRHARSEPHQIGKLLRPAMTSFYDKSKFRSLEDEVNELLELLGVKICSARPHKRRIKGETASASKRTKRNSGVPSASTRTSCSNQEIASDNVTVLAISGIGGVGKTTLARQVYNDERVKGYFDVRIWISVSDDFNVKRLTKEFIEFALANWMQSDNLCNLQQSLTESIVKFRFLLVLDDVWDDVYANQDNRWQNFLEPLKSAQQGSAILLTTRSQRVADLVNENRHFR…	Oryza sativa Japonica Groupcv. Nipponbare	IRGSP-1.0
XP_015612501	CHAIN	chain	1	488	(NBARC)(LRR)	NLR	GCF_001433935.1	CC-NLR or CCR-NLR or CCG10-NLR	NL	MILPVPCHRHRCRPVQQRCRLRRHRRLRSAAIRPVQRRGGAGWHRRGKRRADERVGTVVGGGGLGKTTLARAVCNRLKPQFDCTAFVSVSSAPDIKKVFKDMLLELDKTKNKDIHNLVRDEKQLIDELRDFIQNKRYIIVIDDIWDIASWSAIRCALVENNDGSTIIATTRDFDIAEQIGSPHKLKTLPPKSSKKLFYGRIFGSEDKCPQELVEVSGKILKKCSDVPLAIITIAIVLARTRNMAEEWYKVYNSIGYGLGNNHDMKNMRKILSLSYHNLPSHLRTCLLYLSIFPEDYEIERSRLIRMWISEGFIHPEKDGDNLFELADSYFNELINRSLIQPSGYVSGMLHSCRVHDMIHDLIRSLSSKENFVTVMDGILQQTSPASKVRRLSLQNNKLE…	Oryza sativa Japonica Groupcv. Nipponbare	IRGSP-1.0
XP_015612551	CHAIN	chain	1	1095	(NBARC)(LRR)	NLR	GCF_001433935.1	CC-NLR or CCR-NLR or CCG10-NLR	NL	MAVRRAPLPVGPRAAADGNPAPPGESSKGPGLDGEFRQLVDIADEGVKLVNDAELRLKKRACDNPKDLAAWLRRLQSAKEDLDDALDEFRASMAAQRRRPEQDQERKKSIRHWFSRSSANHEVDKKMKITTEKLNKKFHGILQNGRELGLQPIKLQRHSRISEFPGDLSPQYTLVGDIEQEKLKLINKLTGSESTSAVIAIFGLGGIGKTMLARKVHDDLLTESAFSTVVWVNGSKSFTKKKLLRAILSSSGGKPGEAKKKSNEQIEDMLVTILGAKKFLLVLDDVWADQIHQDFLKVSLQAQQGSRILLTTQDEGVLRQIASDDIHKVNKLSFPDCWSLLCSSACLDEQDCDALTDIGITIIQKCNKVPLAIKVLGGLLGTKNPRREEWQEVISESEG…	Oryza sativa Japonica Groupcv. Nipponbare	IRGSP-1.0
XP_015612556	CHAIN	chain	1	1064	(CC)(NBARC)(LRR)	NLR	GCF_001433935.1	CC-NLR	CNL	MEAAIVSGITKEVITSLKTSAVNEIAKLVCVKKEIKNLTVTFDDICAQIRGADQIVAHSEATNYRLKLLREYAYEAENIIDLFSIELGGMQEPRLQERNASSVCRCCREVGVRYKAANDIQELNKKLERITPTLLQELCREDRQSNITTPQHDEFITIGRNIANECDNLFRLLRGNQAGQCLFAIVGAVGVGKTTLAQKIYHDTKNNFRTRLWVHVSNDSRNLGIWRGESFLGTGETAVQRVVLREYLINDRYRRLLLVIDNVWEENGWNQFLGQDFCRGGDTVLLVTTRHECVARTMGIARCHRIRRLSEDDGWLLLRTTANLRETEATGNIQDVGRRIVQKCSGLPVAVRTIGYHLRGKTLEDEWESVYLEDFVATYPEIRNSIDASYMKLSYRLKR…	Oryza sativa Japonica Groupcv. Nipponbare	IRGSP-1.0
XP_015612757	CHAIN	chain	1	1367	(CC)(NBARC)(LRR)(LRR)	NLR	GCF_001433935.1	CC-NLR	CNL	MATSMLLGPLIALVNRQVSNYLLQQYQELDGMEEQLTILERKLPAILDVIIDAEEQGTHRPGVSAWLKALKAVAYKANDIFDEFKYEALRREAKRRGNHGNLSTSIVLANNPLVFRYRMSKKLRKIVSSIEDLVADMNAFGFRYRPQMPTSKQWRQTDSIIIDSENIVSREKEKQHIVNLLLTDASNRNLMVLPIIGMGGLGKTTFAQIIYNDPEIQKHFQLRKWVCVLDDFDVTSIANKISMSIEKECENALEKLQQEVRGKRYLLILDDVWNCDADKWAKLKYCLQQYGGVGSAILMTTRDQGVAQLMGTTKAHQLVRMEKEDLLAIFEKRAFRFDEQKPDELVQIGWEIMDRCHGSPLAAKALGSMLSTRKAVEEWRAVLTKSSICDDENGILPIL…	Oryza sativa Japonica Groupcv. Nipponbare	IRGSP-1.0
XP_015612905	CHAIN	chain	1	923	(CC)(NBARC)(LRR)	NLR	GCF_001433935.1	CC-NLR	CNL	MAEGVIGSLILKLGDALGNESCQLGSSLLVYEASALKGLFGEIRMIKEELESMQAFFCTAERFKDTDETTVAFVKQIRGLAFDIEDVIDEFTYKLGEDREGMFLLKAFRRIRQIKTWYRLANSLQDIKVSLKSAAERRCRYDLKGVRRERKLMRLGSLNQRSTESVHFKREADLVGIAENKQLLMDWLKDEEQQHMIITVWGMGGVGKTTLVAHVYSAIKTDFDTCAWITVSNSYEADDLLKQIVAEFRKNDRKKEFPKDVDVTDYRSLVETIRLYLEKKRYVLVLDDVWSVNVWFDIKDAFSGGKHGRIIFTSRIYEVALLAPESQKINLQPLQNHYAWDLFCKEAFWKSENRSCPVELHPWAQRFVDKCKGLPIAIVCIGRLLSFKSANLLEWENVY…	Oryza sativa Japonica Groupcv. Nipponbare	IRGSP-1.0
XP_015612995	CHAIN	chain	1	1218	(CC)(NBARC)(LRR)	NLR	GCF_001433935.1	CC-NLR	CNL	MEAAGAGEAVAMTAAATGALGPVIEKLGDLLRNEHMAALEGSRGDIEFIKSELEPLRSLLLRIWDKEDRLDAACKEWMAEARMLSYDMEDAIDGFRFMLAVEAAAATSPFEGMRNQVQELVNRCCEKQWITEAIIDADAPAALSSSPSLPRKNASELVEVDEKKAELIKLLKHKERVCIHGSAGMGKTTLAGLAYQAVSEQFDCRTFVSVCPSQSMMHVLTSITSEVIASAIIKAISDKQRELTVNNNTAPTTQGTGEADEQCLIDSILELLTYRRQVTDSSAPVAGTGIADGAKTDGSALPTTDTATLASTGIADTKTDGSSVALAGTGGIGDAKTESAPHAATGADNTKKALIDRISTRFVTNKRKLNASAQLAGAGVDDDKQYLVNIVLKLLGEKR…	Oryza sativa Japonica Groupcv. Nipponbare	IRGSP-1.0
XP_015613051	CHAIN	chain	1	804	(CC)(NBARC)(LRR)	NLR	GCF_001433935.1	CC-NLR	CNL	MAEVLLSSFAVSIIGKIILFVSEHGLMGIKSDRSVHQELGKLQNSLQAISGVLLDAERKQSTSSALKEWLRKLKDVMYDIDDILDDASTETLKRRVSKDVVTQTNCVHISRLKLRRKLLKRKKKWSSRIREVHEKLNEIAASKKDFGLTDWTVGGQCSEEPERESYSFVYQPDIIGRDDARDEIVSKILRAAEHHDIFVLPLLGLGGIGKTELANMVYHDQQIRERFSKMMWACVSNKFNLKNILQDIIESASGESCKHLNLEHLQNKLRGILQNGNYFLVLDDLWTRDVNEWRELRNLLSSGARGSVIIVTTRENVVASMVGTSDPYKVGALPFHECMQIFTRVAFRQGEENKYPWLLKIGESIVKKCAGVPLAIKSLGSLLFTMRDETQWLRVKEDH…	Oryza sativa Japonica Groupcv. Nipponbare	IRGSP-1.0
XP_015613188	CHAIN	chain	1	562	(NBARC)(LRR)	NLR	GCF_001433935.1	CC-NLR or CCR-NLR or CCG10-NLR	NL	MCPPQNNHASRVITTTRIEKVAMECCSYRCEFIYKMKPLNEHDSRRLFFNRIFGSENACPERFKGVSTGILQRCGGLPLAIVSVSSLLANPATSVDRQWEYVSNSLSDKFGIMPALDGMRNILHLSYKNLPYHLKTCFLYLGIYPEDYIIRKSDVVRQWITEGFVHKAQVQDAEDVAGSYFNELVNRSMILPTDIDYQNNVVSCKLHDMMLDLILYEAAEERFFTVTDNFSTLLGLHNSVHRLSLQYDNGNHDTAAATTSLTYLRSLAIFGNSKYMHMHHLSDFKFLRVLITVFSDAVHQMSLDLTGIRQLFQLRYVKIEANIHVQIQLPAQIQELKLLESIDIEWGSVCIPPDIVHLPHLIHLVIPEGTGLPDGIGNLKSLITLRSFDLGENSLHNIR…	Oryza sativa Japonica Groupcv. Nipponbare	IRGSP-1.0
XP_015613479	CHAIN	chain	1	933	(CC)(NBARC)(LRR)	NLR	GCF_001433935.1	CC-NLR	CNL	MAEAVILLAVKKIGVALGNEAINQATSYFKKFVTQLTELQGSMGRIKRELRLMHEFLSRMDVRNRNNQTYEIWVEEVRMLVHRIEDIVDDYLHLVGHKQDTGWGTYLKKGFKRPNVLFSLNRIASSIKDAEANLVHLFQAKERWVWMAGGRATGSKSSSYIIETSRHLANISRSLDEDLVGVDENIRKLHEWLTSDELQREVIALHGMGGLGKTALAANVYRNEREKFECHAWVSISQTYSIKDVLKCLVTELDLKKKIQGNIGDMDTATLQNELKKFLMDQKYLIVLDDVWVPETVNDLFSIFVSNLKGSRVLVTTRIDGVAHLAFPDKRITLEPLSEKKSWELFCKTAFPRDKNHECPTKLTVLAQQIVSKCEGLPLAIVSVGRLLFVRDKTEEEFR…	Oryza sativa Japonica Groupcv. Nipponbare	IRGSP-1.0
XP_015614031	CHAIN	chain	1	998	(CC)(NBARC)(LRR)	NLR	GCF_001433935.1	CC-NLR	CNL	METAVLSAVLRTLGPKLYAFLRDGHDLLRRDLERDVHYIRNELAMIAAAIEEHDRRPPPAAGDVRSAWIRGVRDLACDMEDCVDRFVHRATGHGLASMGARAKFAAVIQELRRKSEELSRLRASYAAAAGEPSCWVATGSSALTLPASSSEAHTLASDIVGMDGPRDEILELIGETQGQLKVISIVGFGGLGKTLLARQIYESDAVAAQFHPRIWVRAAGKNAEDVLMDILQQLGMPVHHCHASNLVVNLRNCLESKRFFVVIDDMQREYWNSSFRNAFPSDTGLSSIVIVTTAIQSIANACSSRNSHVYVMRTLNEEHSRQLFLKEASWKDYPPGSEAILKKCDGLPLALVTTAQFLQSRCQQQPLGCAKLCDNLGKHLVTEDTLARMKRVLVHHYSS…	Oryza sativa Japonica Groupcv. Nipponbare	IRGSP-1.0
XP_015614414	CHAIN	chain	1	1270	(CC)(NBARC)(LRR)	NLR	GCF_001433935.1	CC-NLR	CNL	MAEYLVGPLLSKVLEKASSFLVDMYKVMDGMEDQRETLERLLPAILDVIQDAEEKKNHRSGLVCAWLKSLKKVSYEAIDVFDEFKYESLWREAKKKGHRNHTMLGMDSVSLFPSRNPIVFRYRMGKKLRKIVEKIKELVSEMNSFGLVHQQETPKQWRKTDSIMVDFDKDIVIRSRDEEKKKIIRILLDKANNTDLTVLPIVGMGGLGKTTFAQLIYNDPEIEKHFPLRRWCCVSDVFDVVTIANNICMSTERDREKALQDLQKEVGGKKYLIVLDDVWERDYDKWGKLKTCLKKGGMGSAVLTTTRDAEVARIMVTGEVEVHNLENLGEIYMKEIILRRALTLPNNDEHFGILCKIVHRCHGSPLGAKAFGSMLSTRTTMQEWNDVLTKSNICNEGED…	Oryza sativa Japonica Groupcv. Nipponbare	IRGSP-1.0
XP_015614492	CHAIN	chain	1	1297	(CC)(NBARC)(LRR)	NLR	GCF_001433935.1	CC-NLR	CNL	MEAPPLAAPICASQGAMGSLLGKMEELLVAPDGSRLPKGVKDRMLLLGGDLGVVAAYLADLSELEDPPPTAKRWMREVRELSYDIEDYIDEFCAAPRPGRRANTMARFVCRIGRVKVARLPKRLKRHQQMGKMVSQFRIYVEEAIERHGRYGLDCCDHRRRYVSFGPMLPSRPYGEEDAQLVIDGRVSEFIERLANDEDQKLKVVSVVGSSGIGKTTLAKLLYNRIGGQFDCRAFVRISRKPDMKRVFREMFFQLQRKQPPDDYKELALIDSIREYLQDRRYLIIIDDLWAASVWDLINQAFPEVILSSRIVIITQVEDLALTCCCYDTEYIFEMKPMDDEHSTTLFLQRFFGFVSDCPQQFKEVSNKIVQICGGLPLATISLASLLASQPVILMDLCL…	Oryza sativa Japonica Groupcv. Nipponbare	IRGSP-1.0
XP_015614893	CHAIN	chain	1	1054	(CC)(NBARC)(LRR)	NLR	GCF_001433935.1	CC-NLR	CNL	MFSWSCTLAIHSDLVFACCLYTALKNIKNTKMELVVGASTATMDSLLGKLGNLLAQEYDLIRGVRGDIQYISDELASMKAFLLDLAREDPDNRKKHWMKQIRDMAYDCEDCIDDFAHRLPNDSLDAKCCPWIVTLVYDLWTFGPRREIASSIAELKVRAQLIADRRIRYGVENPNTQKGKGPPDATSYDIAEDQLASHELGMNEPVGMEKAMKDLEEWVDGTACQEPAVVSIVGFGGVGKTTIAMALYKKVMYQFDCRAWVTVSQNYDLDAVLNDILKQIDPDYRQQCSSKTGTSENIKTLARFGSKLKRDVQRTGSLRQSSPRSIEETSNLKRTETTDNKLESQIKKLLDKKRYIILVDDIWSAKTWKTISDYLLLTDNKERSRIIVTSRFQAVGSTC…	Oryza sativa Japonica Groupcv. Nipponbare	IRGSP-1.0
XP_015614902	CHAIN	chain	1	925	(CC)(NBARC)(LRR)	NLR	GCF_001433935.1	CC-NLR	CNL	MAEAVILLVVKKIGAALGNEVINQASSLYRNLFAQLAELQGSMSRICRELRLMHEFLCRMDVRNRNDQAYEIWVDEVRKLAHGIEDIVDEYLHLVRQRHDKGWSFYLKKGINQPEALRSLNRMVCLIKEAESSLVHLFQVKDRWIPNASPGYANNSGYIVEKSQHLASTSRSICEDLVGIEENRDTLFNWMREDGMACSTIVLHGMGGLGKTALTANVYKHEQEYYDCHAWVSVSQTYSLMELLKKLSVQLFHEENIQSNIGSIDIINLQEILRRFLEEKKYLIVLDDVWTPEVIIDMSRALAQNFKGSRLLITTRIGNVAEFASEGRVLTLEGLSEGKSWELFCKKAFRREANHECPTELKNLATQMLNKCKGLPLAIVSVGSLLSVREKNPTEWRRI…	Oryza sativa Japonica Groupcv. Nipponbare	IRGSP-1.0
XP_015615063	CHAIN	chain	1	894	(CC)(NBARC)(LRR)	NLR	GCF_001433935.1	CC-NLR	CNL	MTASVVSSVLQRLGDLVIQEATFLSDVPRQVSSMKAELSQMQCFLNVVDAKCLEGNSMMKNLASNIQDVAYRVEEVIDNAHFIFRRRKTSVSKYTHIFGDSIDLREVGKNIQVIRKEISEIFERYNRYNAVNSSTSTEAQPIFREDEDFYAQRLVPPGLDQGMDIVGFDHEIAQIKSYLLDQNNMNLTVISIVGQAGAGKSTLAKLAYSSVITEGYFHKYGWVSISPKYSALEVLRDLVRQIRGTGKISERKSMHLNFYGETEVSKLIFDFLKEERYLIVLDDIWTTDTWDKIKSVFPDKGNGSRIILTTRDMEVGQHPKTKVQIHTPDLLDEDKSWELFQKKAFPHDVQFTELEVVGKKLSKKCNGLPLALVVLGCFLSRNHNIHTWEKMVASVDWEI…	Oryza sativa Japonica Groupcv. Nipponbare	IRGSP-1.0
XP_015615069	CHAIN	chain	1	1261	(CC)(NBARC)(LRR)	NLR	GCF_001433935.1	CC-NLR	CNL	MADLVTSMVIGPLVSMVKEKASSYLLEQYKVMEGMEEQHEILKRKLPAILDVISDAEEQASHRQGVKAWLEALKKVAYEANDIFDEFKYEALRREAKKNGHYRGLGMDAVKLFPTHNRIMFRYTMGKKLRRIVQIIEVLVAEMNAFGFKYQRQSLASKQWRQTDSIIDYSEKDIVERSRETEKQKIVRSLLENNDIMVLPIVGMGGLGKTTFAKLIYNEPQIKEHFQLNRWVCVSDEFDLSKIASKISMTTNEKDCDNVLQKLQQEVSGKRFLLVLDDVWNRDVDKWSKLKTCLQQGAAGSVILTTTRLAEVAQIMGTVQAHNLTTLDNRFLWEIIERRAFYLKKEKPSELVDMVDKFVDRCVGSPLAARAVGSVLSNKTTPKEWNTLLSKSVIFDDDS…	Oryza sativa Japonica Groupcv. Nipponbare	IRGSP-1.0
XP_015615092	CHAIN	chain	1	1164	(CC)(NBARC)(LRR)	NLR	GCF_001433935.1	CC-NLR	CNL	MAGLFASMAVKWAIDKLSSLLTPVRQTPVASSSSSSSSSQGLDDLRMLERTMRRIHATLMDAEEHWNIREESAKLRLRELKELAYGAEDVVEEYEYEVNRCRLEAADRCASNCSKRKRHEVNDEQFAQFGLVPVPHELVVRARELIQRFDEMKVYYKHFSMSDNDGERRIVPDIHSVRPTSYLVDKESIIGRELDKKTIIEKLMSGHGNNAVSDYLSVLAIVGMGGLGKTTLAQLVYNDQTVHRSYDVCVWVYVSDHFDSTNLTKKIIVSITKESNNLSELVDLQDKLGQEIRGKRFLLVLDDVWNERKDCWETFCKPLSAARQCNILVTTRNVAVARLVQTMPHFTIDHLSPHESWTLFERTVAVHDNIIQGNLVDIAKKIVQKCDRLPLAIKTLGSM…	Oryza sativa Japonica Groupcv. Nipponbare	IRGSP-1.0
XP_015615198	CHAIN	chain	1	1003	(CC)(NBARC)(LRR)	NLR	GCF_001433935.1	CC-NLR	CNL	MATILDSFVGLCIKKVQGIVMEEAILILGVDEELKELQRRMKQIQCFLHDAEQRRIEEEAVNNWLGELKNAIYDADDIIDMAKFEGSKLLANHSSLSPLPIKYISCCNLSVTSCVRNVWTHRKIALQIRRVNYNLQRISIDKTFLALENVKATYRVLAPSKRHTSHLVEPNLVGKEIKYATSRLVEMILTHREEKAFKVAIVGTGGVGKTTLAQNIYNDQRVKGNFSKHAWICVSQEYSEVNLLKELLRNMGVHERQGETVGELQSKLASTIKDESLFVVLDDVWQSEVWTNVVRTPFHDAAKATILVTARDELVVRRVGAEHLHRVEMMSTDVGWELLWKSMNIKEEKEVETLQHIGTKIVSKCGGLPLAIKVIASVLATKEKTKNTWEKVIESSAWS…	Oryza sativa Japonica Groupcv. Nipponbare	IRGSP-1.0
XP_015615313	CHAIN	chain	1	924	(CC)(NBARC)(LRR)	NLR	GCF_001433935.1	CC-NLR	CNL	MAGALVSASTGVMESLLGKLSSMLEKEYAKKKAVEKDVLFLRNELSSMNTVMQKYAMLSEPDLQVKAWMKEVRELAYDIEDTIDAFMARSEKSNEPTGIRGFIINNILKLRELLSSCTISQEIEKLKNQVLEVNDRRKRYKLDVSVSMGTGCESIDPRLPAFYSEVGGLVGIDGPRDKIIKLLRENAADEDCGFVNRLKMVSIAGFGGLGKTTLAKQVYEKIKWQFDCAAFVFVSQIPDMKRVLLDLLCGLGASGNTWDDEKQLIDKIREFLHDKRYIIVIDDIWSISSWEILKCVLPENNSGSRIITTTRILDVSMICCSTFNGSIYRIKPLSDDDSRRLFCRRIFHGEHSCPSHLEELSKAILRKCGGLPLAILHIASLLATKSNTKEEWELVLNSI…	Oryza sativa Japonica Groupcv. Nipponbare	IRGSP-1.0
XP_015615330	CHAIN	chain	1	927	(CC)(NBARC)(LRR)	NLR	GCF_001433935.1	CC-NLR	CNL	MADQLVIGSVKGVLDTLLGRISTVLADKARLLGRVRRDMQFIKDEMEMMDAFLLLLLKQQASTLDRHHYNKCAPWIKQAVELAHDCQDCVEQYAQCVAAGRPPSKGLLSHFQRVSRLVRNLSVCHRLASRIQDIKVRLSEVNDRRKTYDICPRFDTLSQLWEQDDDGEHGDETAWRRSFAFAEPPANLKKSTVNELIRWLMEDQSAGPRLIPIVGVGVEAGKIIAERVYQDSSVAILFDCKAWITVNGAQSHVQILKDILCQVVLPLNKFRSEMDGWNEEELVEKIRCYLRGKIFLVILHDVRDKLIWDHIKLAFPDDCPAGSAIIVTTDNDDKVAQTFSPYKTFNPDSSGHVLNFFLSRAISLLKHEREGWLRKILPCMLIYLEPQIYFMKMLLRFLY…	Oryza sativa Japonica Groupcv. Nipponbare	IRGSP-1.0
XP_015615335	CHAIN	chain	1	1201	(CC)(NBARC)(LRR)(OTHER)	NLR	GCF_001433935.1	CC-NLR	CNLO	MEAPTCGLWGAVLNLPGRLDGVLLRHGSILPKGAEEEIPLIKRDLHLMISILNGYYSESPELEDATATTVARRRCWTKEVRELSYDIEDCIDHYEHAATAGSAGGRTASGGIPPRRKITRRRWQRTTPLWIPERLKQRLWMANKIREFSLRAQDALKRHAMFCSSVGGNGIATSTASSSTAATGDASSSSSTICWHTTRFRERDFCVPHVGINVAMNKLEDWLTACDDEDQKRLRVVSIVGVGGIGKTTLANELYRKLRRQFECWAFVRSSQKPDVRRILISILSQLRLQQPPESWKVHSLISSIRAHLQDKRYLIIVDDICFISTWDIIKCALPDGTSSSRVLTTTQYDDLAVQSCGYDTKYVFKMKSLSQHDSRYLFFNTVSGSRFIYSPGSTEVSD…	Oryza sativa Japonica Groupcv. Nipponbare	IRGSP-1.0
XP_015615337	CHAIN	chain	1	1038	(CC)(NBARC)(LRR)	NLR	GCF_001433935.1	CC-NLR	CNL	MEAPTCGLWGAVLNLPGRLDGVLLRHGSILPKGAEEEIPLIKRDLHLMISILNGYYSESPELEDATATTVARRRCWTKEVRELSYDIEDCIDHYEHAATAGSAGGRTASGGIPPRRKITRRRWQRTTPLWIPERLKQRLWMANKIREFSLRAQDALKRHAMFCSSVGGNGIATSTASSSTAATGDASSSSSTICWHTTRFRERDFCVPHVGINVAMNKLEDWLTACDDEDQKRLRVVSIVGVGGIGKTTLANELYRKLRRQFECWAFVRSSQKPDVRRILISILSQLRLQQPPESWKVHSLISSIRAHLQDKRYLIIVDDICFISTWDIIKCALPDGTSSSRVLTTTQYDDLAVQSCGYDTKYVFKMKSLSQHDSRYLFFNTVSGSRFIYSPGSTEVSD…	Oryza sativa Japonica Groupcv. Nipponbare	IRGSP-1.0
XP_015615386	CHAIN	chain	1	972	(CC)(NBARC)(LRR)	NLR	GCF_001433935.1	CC-NLR	CNL	MDGFGLSSTHSAVKSLVGRLTDVLSDQVQLLGGLRREVQFIRDEMESMNGFLLNHARRGRMDHQLQAWMNQVKDLANHSQYCVDQYLRCLGTTSHRSPGGLWGSVRRLPRFVSTLPARYRLAIQIQDIKIRVVEVSQRQQRYPLHGTATEQEPQSGMASDHSQQAFLTGDSEADQQEHLRRRILAEDDSGLFKEAADELTSWLTVEGDGRSDLRIIPIVGSRGMGKTTLAEQVYKGYSSRLADHKAWISVGSNQSPQQVLRDILAQIVGLHANNLQDMGTWGNSQIALMIQEQLEGKRFLIVLDDVCSESLWKDIEASLHCGNSAPSAILVTTSLPEVAQSFCPYRIYDLRYIQEEHNRSLVDFFLVRAANFISDNGHGKASLKEEVLRSILVKCSPCI…	Oryza sativa Japonica Groupcv. Nipponbare	IRGSP-1.0
XP_015615401	CHAIN	chain	1	1039	(CC)(NBARC)(LRR)	NLR	GCF_001433935.1	CC-NLR	CNL	MQCMSLSNNFPQSDRKNEVSQQHLAGTLTLPRFHPPPIFFLLLPPAPGIHFPHSTSKAPSPTSMELAMGAIGSVLPRLAELLKEEYKLQKGVKNDVESLSRELAAMHIALERVAKVPREMVELDVKLWASNVRELSYAIEDAIDAFVVRVAEGSNLVDPINQGFFKRILRKTSDLIRKGKARREIAEGICDIKELADEVAELRARYKFDAAAAATTPATATVDPRILALYKDITELVGIEEARDELIGMLSRPADDDQLNIVSVVGFGGLGKTTLAKVVYDKLRGQFDCAAFVSVGQNPDLKKVLTDMIYDLDRQRYISIHNSRMDERLLINELRDFVQNKRYIIIIDDIWDEKLWEYIKCAFYRNKLCSRIITTTRKVTVSKACCSHDDAIYRMKPLS…	Oryza sativa Japonica Groupcv. Nipponbare	IRGSP-1.0
XP_015615521	CHAIN	chain	1	973	(CC)(NBARC)(LRR)	NLR	GCF_001433935.1	CC-NLR	CNL	MELVVGASEATMKALLGKLGNLLAQEYALIRGVRGDIQYISDEMASIHAFLTNLSSSGNDDGHDAQTKDWMKQVRDIAYDMEDCVDDFAHRLRHDPRGDGCLVEVYRALYEIYTCRPRCDIAAKLAELKNRAQQVGERRLRYGVVLNPIPPQRGETRNGDQTTGENQVAGRRLITVKEPIGVARAIEKLEAWMKSQSHKNRGVLAIHGFGGGGKSTIAAALYRKHGQNFDCRAWVTMPQKFDDRAVLRSILSQVMLPATASGGGDRRRRGGSRHAKIETMSQEQLIKGLKNHLQNKSYILVVDDVRSAEAWQTIRQYLPDEEGSRVVVTTRFEAVAGECILDRQKDMLHHVDRLSDDDAKRLFQESVSESMTSSDKMLGQAHIDVSRKILDLCKGLPVA…	Oryza sativa Japonica Groupcv. Nipponbare	IRGSP-1.0
XP_015615587	CHAIN	chain	1	918	(CC)(NBARC)(LRR)	NLR	GCF_001433935.1	CC-NLR	CNL	MEFATGAIGTLLPKLGKLLSEEYNLQKNVKEGIKFLKIELESMQLALKKISNVPLDQLDEQVKIWARDVRELSYSIEDIIDTFMLRADDLDQSKKNIFTWLINKCHKLSEVKIQHKIAKDIKDVKIQVKAVMERRDRYRLDGVVANPPTIVDPRILALYENVTNLVGIDKTSDDLIKRLFEGDDESKKKLKLISIVGIGGLGKTTLAKAVFECLKMQFECAALIPVGQKPDIKKVFKDILIELNKYNYMKFDTMALSERYLIDELREYLHKRRYLIVIDDIWETSTWKMIKCALVDSNCGSRVITTTRISQVAEEVGNIYLMEPLSADNSKKLFYNRMFGAQCKGREGNQQAEATKKILQKCGGVPLSIITIACLLVNKPVEDWSRVYNSIGFGLEDRN…	Oryza sativa Japonica Groupcv. Nipponbare	IRGSP-1.0
XP_015615707	CHAIN	chain	1	994	(CC)(NBARC)(LRR)	NLR	GCF_001433935.1	CC-NLR	CNL	MAGLFATLAIRKALDKLSSILPARSLLASSSSAAAMVRQGQEQDLEDLRMLERTMHRIHATLKDAEQHWDIRDESAKLRLKELKELAYDAEDVVDEYEYEVNRCKAEALQLSASVASHKRKWQQEENEVLYHNTGMVHVPEELALKARKLIKRFHEIQYYSDNFTLSENDGERRFAPNIGTLPKTSSVIYAPKIIGREQDKDNIVEKLLSMTSDSVATPVSILAIVGMGGLGKTTLAQLVYNDSRIKGFFDMHAWVCVSEQFDPTYITKSIISSLEKDNCGLSEVCSPHETLAKRIKHKMVLLVLDDVWNERRDCWDLLCEPMNTAKLCMIIVTTRSERVAKLVQTMPNFYSLNCLSSEESWSLFKQVAFTVDNGNTPNLQEIGMSIVKKCKGLPLAIK…	Oryza sativa Japonica Groupcv. Nipponbare	IRGSP-1.0
XP_015615734	CHAIN	chain	1	1134	(CC)(NBARC)(LRR)	NLR	GCF_001433935.1	CC-NLR	CNL	MESAVASALLKSVMGRLFTVLEKEYSKHRELAQETNSLQQDLRIVAAAMDDQLLSIRRSDARTAVARLHSKEMLDLAHDIEDYVDRFIHHLTCRQQCASAGRNSLLDRVAHELKKVQSRSSFANEIQKLKRPLRQVHQDVIKNNPLAGGQSSSPSPQDRRIADNPVGIEEPVEELLSLLDEVEGEPERMRVISIVGFGGLGKTTLAKAVYDSPRVKEKFHLRAWVPAGASPETSSGMRGILRAVIQKILPNVAMDVDGQLETSLKEYLKDKRWVLIVIDDIGMDQWSIISSTFKDNGTSSRIILTTTIQSIANSCSHGNGYVHQMNTLGEEDCKEIALPTGIRSPELETGSVPLLGKCDGLPLALVSVSDYLKSSCEPTGELCANLCRNLGAHLKEQDG…	Oryza sativa Japonica Groupcv. Nipponbare	IRGSP-1.0
XP_015615753	CHAIN	chain	1	1122	(CC)(NBARC)(LRR)	NLR	GCF_001433935.1	CC-NLR	CNL	MAVVLDAFASYVSDLLLQVAKDEVGMLLGVSDEITKLDEKLQFLKDYLADAEKKRITDKHVDGWVRKLKGIMYDATDILELCQLKAMEQGSSVDLGCCNPLLFCLRNPLFAHDIGSRIKKLNQSLDSICKTGAEFSFMKLEAYQDRRTASPLISRTTSPVLERSGVVGDQIEEDTSALVKLLTDDKETIHAENNSLLLAIVGVGGIGKTTLAKNIFNDDAIQEKFDKKIWLSVTQKFNEPDLLRSAIIATGGDHRSSHDRSVLELSLLNAIKGKNFILVLDDMWTERAWNDFLQIPFSHGGRGSRVIVTTRDERIARGVKAKYLHHVNKLGSDDAWSLLKKQVILSEIDEPEIEALKDVGMEIIGKCDGLPLAIKVLGGLLCRRDRNHGVWSEILSNST…	Oryza sativa Japonica Groupcv. Nipponbare	IRGSP-1.0
XP_015615761	CHAIN	chain	1	1053	(NBARC)(LRR)	NLR	GCF_001433935.1	CC-NLR or CCR-NLR or CCG10-NLR	NL	MGRGVGFPCFPSPSRQVDVIEGDRDWDAWNGWMSRREKEIGRKREVRIARELERQRDARMAAAAKEEMEGVLRAMDRLPGRISDLLRSERGHAGLSVLARRGFVFTETELSSLVAALRQLLASAERIGPGHVDSQTVNHCAYLIDLARWIDDLIDGYAPDKAETELRELNLAWIEQLLLVTDAPPAAPDVVVDVGPPSILVGIDVPRKKLARWLTASDDGEAQLKVLSVVGPAGMGKTTLAMDVFRQIEGQFQCRAVARLSARPPHNDKLLRHIMSQITGSQADAATLDGDDCALAYDIKQYLQTKRYLIVIDDMWRTSDWEHIWDAFPSNRCHSRIIITTRIRSVARSCCSHPWPNGLVHEVKPLGATDSERLFSAVAHGWPRPANSGRVSNEILRVC…	Oryza sativa Japonica Groupcv. Nipponbare	IRGSP-1.0
XP_015615786	CHAIN	chain	1	1431	(CC)(NBARC)(LRR)(JAC)(JAC)(JAC)	NLR	GCF_001433935.1	CC-NLR	CNLO	MEAAAVSASTGALNTLLPKLADLLLLVAGEHHSSRRAVEDGVEHLESELTSMRAALEKVSAAAAPPDQLDGQVRLWARDVRDMSYHIEDAIDTYLLREAAAAGRRPPPPPCCSFVVGLTSSARRRSRAIAAEIERIKKEVEEVSRRRERYRIDDHVVAVVDDAPVDRRLPALYANFASLVGVDASVEEVIKLLSMEGYQGAVMMRRKLKLIAIVGPGGIGKTTLANLVYQKLHGQFECQAFVSVSQKPNVKAVLSSILCQVSQLKYENFSSWGEKEIIDKIRDVLKDIRYFIIIDDIWDKPTWQLLKCVLIDNDHGSKIITTTRNMDVAKLCCYSDDVDGTIQIQQPLSVADSEKLLYHKVFHNERCPPQLKGISQKILKRCGGLPLAIITIASLFANR…	Oryza sativa Japonica Groupcv. Nipponbare	IRGSP-1.0
XP_015615795	CHAIN	chain	1	922	(CC)(NBARC)(LRR)	NLR	GCF_001433935.1	CC-NLR	CNL	MNAVLLKVGEVPPDQLDELVKLWAGDVRELSYDMEDVVDAFLVHIDGPEPLDTHMLRRFRKKMANFFNKCKHHHKIAGAIQDVNKKVEEVAARRDRYMVDNIIAKVTGPVTIDPRLQALYKKTTELVGIEKQSEKLVKILSLGDDVHASDEKMKIVSIVGFGGLGKTTLSKAVYDKHKLAFDCGAFVPVGRDPDMKKVLRDILIDFDYMNPNVMILDERQLINELRKLIQNKRFLFVIDDIWDKKSWELIRCALQHSNCGGRVVVTTRIFEVATHIGDIYKMQPLSRDDSEILLYSRINDGEDRFLDSLSTEACDKILKKCGGVPLAIITIASLLASKSGEDWSNVYNSIGFGERGNDIVENTRRILSFSYYDLPSHLKACMLYLSLFREEYGIEKNLL…	Oryza sativa Japonica Groupcv. Nipponbare	IRGSP-1.0
XP_015615876	CHAIN	chain	1	918	(CC)(NBARC)(LRR)	NLR	GCF_001433935.1	CC-NLR	CNL	MEAAIVSASTGVMRSLLAKLTNLLGGEYKLLKWLRREMEFLESELRSMSIFLERLEDTQKLHPQMKDWRDRVRELAYDIEDCIDDFILQLDSKDAKVGFGQKLLASRRIGHMIRELKARVMEESERQRRYMLDGLASGPSVRVKVDPRLSALYVDEDRLVGIDAPRDEIIGRLLDKRRSASAKQVMTISIVGCGGLGKTTLANQIYCKIKGKFECAAFASVFQNPNTKKVLTNILSQVATTAAVEDDEQAIINKLREYLSDKRYIVIVDDIWDMQIWKFIECALVKNCRGSRIITTTRIHDIAKLCCSSHGDYIYEMKPLGVIDSKILFDKRIFDPEERRPPQLTEVSEEILKKCGGLPLAIISISSLLASKPKSKDQWDRVKVSLSSTLERTPDIETM…	Oryza sativa Japonica Groupcv. Nipponbare	IRGSP-1.0
XP_015615906	CHAIN	chain	1	957	(CC)(NBARC)(LRR)	NLR	GCF_001433935.1	CC-NLR	CNL	MAHTMVSVATGVLCPVIGKLSTLLQMKYNRLKGVDSEILSLKDELSSMNALLLKLEDIDDLDIQVKEWRDQIRELSYDIEDRIDYFMFQVDGDAHRRESMKGFLQKSIRQLRMLRARDKMADQIIKLKARVDMASERRKRYNFDETLSSSIGVVPIDPRLPALYVEEENLVGIDTPRVELIRFLTEGDDKLLQKLQVVSIVGIGGLGKTTLARQVYGKISGQFDCQAFVSVSQKPDIRKIFKNILINITELDYGAIDAWDEERLINKLREFLNDKRYFVVIDDIWSTTVWTTIRCAFCENYRGSKILCTTRIISVAETCCSADCKNIYEMKPLSDVYAEKLFIKRIFGSEDQCPAYLKDIYIDILRRCGGLPLAIISLASLLATKPRTKEQWGRYRNSV…	Oryza sativa Japonica Groupcv. Nipponbare	IRGSP-1.0
XP_015616044	CHAIN	chain	1	1017	(CC)(NBARC)(LRR)	NLR	GCF_001433935.1	CC-NLR	CNL	MATPFASMAVKWALDKLSSLMVPERIIPVAFSSSSSISQGMMDLRVLERTMQRIHATLVDAEEHWNIHEETAKLRLKELKELAYGAQDVVEEYEYEVNRCRPEDPDRYACNGSKRKRHQVNGEHLSEVGLVPVSNELATKARELIQRFDEMKVYYKYFSISDNDGVRRTAPGIECVRPTSYFVVKESIVGRESDREKVIEKLMFGEGSNVASHLSVLAIVGTGGLGKTTLAQLVYNDQTMCQSFDVRAWVYVSDHFEPKSLMEKIAVSIEELSNELSSPKENSKELSELVDPRNKLVKKIKGKRIFLVLDDVWNERMDCWEAFQDPMLAAQQCKILVTTRNLPVARLVQTMPHYSMNHLSPQESWTLFKRTVTTPENAIQGNLVDIAKKIVEKCDRLPL…	Oryza sativa Japonica Groupcv. Nipponbare	IRGSP-1.0
XP_015616250	CHAIN	chain	1	1277	(NBARC)(LRR)(LRR)	NLR	GCF_001433935.1	CC-NLR or CCR-NLR or CCG10-NLR	NL	MDSEGTETSRRNDSVGQDIRAGFGFFWILRAILDRAALLILTTLQNDPSCLEKDKPMRVPPSSVEHSIIQHLVTGASIYRQIPVTNFMCKSEDIKPLSKRYFKFDEELLSPSVRRAERTTTSGSSGDGSMINSSPSVDTVIEDLVTCLHTVQDVLSSMETQVAGPIFCYQPILEQQDGNLLMIAMGIERNLDMLEYHQVKKDENTSIRIFNHLKHLLQSILPVLSTTFEEYLVSMNLKRATSVLQRPGGLTAPIMPNLDNIRSQLATASPSVEMQNQSGMEETIEMQLVEKGQDGIYLVPFLLSNEAEDFVVPIQNIYNNARVKQHFDARMLVNLSGGSTMISSKVSVTSCINELMNAHVINSDNHLPPVHSHEFINWIENLFSVCGGSRKAHDQKMKD…	Oryza sativa Japonica Groupcv. Nipponbare	IRGSP-1.0
XP_015616330	CHAIN	chain	1	975	(CC)(NBARC)(LRR)	NLR	GCF_001433935.1	CC-NLR	CNL	MDSLGSAQGAVNSLLGRLGNVLVDETRLLGGVRRDVQFMRDEMESMNAFLFKIADANEDNDPQVRAWLNQVRDVAVRSEFFVDRYVYCLDGTHDAGCCGPLRHFARLLATILARHRLATHIRDLTARARDVGERRMRYGVIDMWMWRPGPARQMIIPISQPERRPEQELDAIPDQHRPRAIDSRPFGELDQPEAAIPGEPVPAREQQHQRAASEHEDLERRRILADDDSDLLTEVSKELLDRIPLMDQYVHFLQHREPNVISILGLRGTGKTILARKVHDMYGQYDPDCSRTAYWISLGDDQSSKKVLESILVSIAPNVPGVENVSSWEQGSILGMIIRRLNDTRFLLVFDDVRSESLMSDIGDIVRCNCYAGSAILLVTSIPQVAATSCNPQNIFDFN…	Oryza sativa Japonica Groupcv. Nipponbare	IRGSP-1.0
XP_015616379	CHAIN	chain	1	1125	(CC)(NBARC)(LRR)	NLR	GCF_001433935.1	CC-NLR	CNL	MAVYSVATGALAPVLSKLSALLGDEHLDLAERTRSDAMFIRSQLEAVHSLLLPRISWGMTGEEVDALCKDELMAEVRELSYDMDDAIDEFFLEEPMAGGDGGPFDELKTRVEDVSKRFSDSRRWRPPVEQHQPSLTAATVDCPPPHARFVHNMMDVSELVEMDKQHEKELIKLLEQGADTSIYASRWRIATPWHDKEQSTVVKVPEREWGFPDNRNSPFIWASDSFERLRSGSLCGDTLRLDGEGANIRKLLSTLRNKVGRAQLVQVEDKRKRVEEATKPCEFHEVKTICILGLPGAGKTTLAKLLYSHHSTTEQQFQHRAFVSLSPGANLTDTLTDILLQVGAYNDDATPYCGTGTPHQQYLIDNISAYLIGKKYLIIIDDVWHWEEWEVIRKSIPKN…	Oryza sativa Japonica Groupcv. Nipponbare	IRGSP-1.0
XP_015616395	CHAIN	chain	1	1075	(CC)(NBARC)(LRR)(OTHER)	NLR	GCF_001433935.1	CC-NLR	CNLO	MEMEVPTSASMGAMGSLLRKLHVLLTPEYQQLIEPVKDGIELLLQDLEAVKAAMVDLSEMETPTMMARHWMNEVRDLSYDIEDYIDNTMDSCSNSGADLESFDCGRIGEFGASIKEARQRHEIYELGRCTSRFTCPQIPAPNWKGINLVGMGKSKVELTNKLTDGSLPQLKVVSILGCAGVGKTALAKQVFCELRGRFECRAFVQVSRMPDTKRLLRSMLSQFRRHNRLPADRCTVQDLIDNIRDHIQDKRYFIVIDDLWETTSWDIINSAFPKGQDCSRILMTTTIEDVALECCDYQSDDICKMKPLSRDDSLNLFLNSAFGSEQNCSERLREVSTEIVRNCGGLPLGIINIARLLASEVDNLELWHHVQKHLSSSMATNHTSEDKLRNIVRLCYRCL…	Oryza sativa Japonica Groupcv. Nipponbare	IRGSP-1.0
XP_015616396	CHAIN	chain	1	976	(CC)(NBARC)(LRR)	NLR	GCF_001433935.1	CC-NLR	CNL	MEAAILSGLLKILASRMLSLVDQKYNLYKGFKGDAEFLLKELRMIAGAIDEQLLRTVSRGSVLLLSIEELRDLARDIEDCVDRIMYQKTRDQQASLFSINSVTGTSKLQLAKEMKKLRKRADEAKERRERYTVVVGHQSSPVSSDEQRCSGASDGRNLQADLVGIDLPREELLEHLKEAEPKKLKVISIVGFCGLGKTALARELYNNSGLGRSFSKQAWVSAAHGDPSKVLREIIGQLVSNPPSDASVVDLDQLIVNLTDQLTNLRYFIVIDDMRKDLWSTIESAFPKDGFSSRIVVTTTVQSVAKACSSANGYVYKIRRLDKIHSKKLFLKNACPVEYQDYIQPDSVRILKKCDGQALALLTVGQFLRKMGWPREPKCEDACNQLCNHLEDDDTLERM…	Oryza sativa Japonica Groupcv. Nipponbare	IRGSP-1.0
XP_015616397	CHAIN	chain	1	947	(CC)(NBARC)(LRR)	NLR	GCF_001433935.1	CC-NLR	CNL	MEMGREGFGTPTTNSWAQVLQPPFCSRPTNLPAADMEAVILAVSKIGSVLVEEATKAAIAKLSEKVANLKELPTKVDEIKKELETMNNVIKKMSTTHPIDEVVKGWIVEVRGLAHHVQDVMDKYSYHALMLEEESSMKKVFTKKKYVTVFSDIAEEIIQIEKKIENAGKRKERWLQQPDLIPNPLTYIERKQFQDCLLAQDYLVGIEGNRKLLTEWLYSSEQGNTVITVSGMGGLGKTALVNNVYEYEREKNNFDAFSWIVVSQTYNGVDLLRKLLRKIGVVETTPTIGYPEQTNLSDLDPRDLKNIIKERLKDRKFLVVLDDVWNREAYTLIEDAFLSCQTSRIIITTRQDDVATLAYPTHRLKLKPLEHNDAFDLFCKKTFYNSMHSKCPQDLEKLA…	Oryza sativa Japonica Groupcv. Nipponbare	IRGSP-1.0
XP_015616401	CHAIN	chain	1	909	(CC)(NBARC)(LRR)	NLR	GCF_001433935.1	CC-NLR	CNL	MAEAVLLALTKIGDALANEIAKELIAKLSEKVNNLKDLDEKIEQMRKQLTTMNNVILQIGTTYLTDEVVKGWIGEVRKVAYRVEDVMDKYSYYSVQMAEEWFLKKYFIKASHYVIVFTEIANEVVKIEKEIKQVIELKDQWLHPSQLVSDPLTEMERQRSRDSFPELVKDEDLVGIEDNRRLLTEWLYTDELDSKVITVSGMGGLGKTTLVTNVYEREKINFSAHAWMVVSQTYTVDALLRKLLWKVGYTEPPLSSNIDKMDVYDLKEEIKRMLKVRKCLIVLDDVWDQEAYFQIRDAFQNDQGSRVIITTRKNHVAALASSTCHLDLQPLSDIHGFDLFCRRAFYNIKDHECPTELVKVAKSIVERCQGLPLAIVSIGCLLSSRSRSHYVWNQAYNQL…	Oryza sativa Japonica Groupcv. Nipponbare	IRGSP-1.0
XP_015616460	CHAIN	chain	1	1307	(CC)(NBARC)(LRR)(LRR)	NLR	GCF_001433935.1	CC-NLR	CNL	MAAAAIGGMLASAAIKETTRKLGSAIGGEIKLHRDFRRDLECFRNTLESIEAVMEDAEKRSIKEKTVQLWLNRLKNASYDICDMLEEFEAKTATPAARMLSRKLFHHPKITKFTMVHKMKELRLELKDITDQYHNFGFKQGSTFSEQHVPDKRETSPKEYEAFIVGRTEQKNFILSCLFDNIKDKIIILPIYGIGGIGKTTFAKMVFNDTRLNDYSKVWVYVSQAFDLNKIRSSIMSKLSKEESQLSNQTNPAEPFGDKKIMVVLDDLWEIDQSELDRLRAILVNDVGIGSKVIVVVTTREKEIANKFCTVAPFELPPLTDDMCWTIIKQKVEFDTRPDKDQLEQVGREIALKCGGVALAAQALGYMLRSMTVNRWNTVKNSDIWNENNSEDRSNQHHN…	Oryza sativa Japonica Groupcv. Nipponbare	IRGSP-1.0
XP_015616479	CHAIN	chain	1	1030	(NBARC)(LRR)	NLR	GCF_001433935.1	CC-NLR or CCR-NLR or CCG10-NLR	NL	MHLQPSCRRAAGIMSKGAMGRTSIMEKQEEALKEWEPLHESISKLLKGGRITDARERHSLAFMEMELGVIVAYLRMPLPPHTDCPGVDLIDNQIQYHWSYYRDVVISLYNQYGEEAPNAGLLRKAMRCFRRRRSLEYNIPRTAYSLYRECSSDPRLELPSSELMPSPHQAAQVEAGALNDHLVGIDSMANEMLRWLMATDKGLRVMAIAGPAGIGKTTLAMELHRRLRCQTQEYYFQCHVVAANFPRRPYRSKLVLQTILKQIMEQLDAPSPNSSEITMSMLEDNPELLTRNISEHLKDKRYFVLIDDILDESDLEIIKGAFPNNNCGSRILFTAQHEWIAGWFLSNYNGVVHKMKPLNDSDSEKLLRTKAFSSMDDLLPDNLRLLCDEILNKCRGIPL…	Oryza sativa Japonica Groupcv. Nipponbare	IRGSP-1.0
XP_015616482	CHAIN	chain	1	1007	(NBARC)(LRR)	NLR	GCF_001433935.1	CC-NLR or CCR-NLR or CCG10-NLR	NL	MHLQPSCRRAAGIMSKGAMGRTSIMEKQEEALKEWEPLHESISKLLKGGRITDARERHSLAFMEMELGVIVAYLRMPLPPHTDCPGVDLIDNQIQYHWSYYRDVVISLYNQYGEEAPNAGLLRKAMRCFRRRRSLEYNIPRTAYSLYRECSSDPRLELPSSELMPSPHQAAQVEAGALNDHLVGIDSMANEMLRWLMATDKGLRVMAIAGPAGIGKTTLAMELHRRLRSKLVLQTILKQIMEQLDAPSPNSSEITMSMLEDNPELLTRNISEHLKDKRYFVLIDDILDESDLEIIKGAFPNNNCGSRILFTAQHEWIAGWFLSNYNGVVHKMKPLNDSDSEKLLRTKAFSSMDDLLPDNLRLLCDEILNKCRGIPLFITGMADWLKQQQHGSSAVLRVE…	Oryza sativa Japonica Groupcv. Nipponbare	IRGSP-1.0
XP_015616485	CHAIN	chain	1	802	(NBARC)(LRR)	NLR	GCF_001433935.1	CC-NLR or CCR-NLR or CCG10-NLR	NL	MAHGHRQGSPGHGHCWTRRHWQDHPCHGAPPSTQIMEQLDAPSPNSSEITMSMLEDNPELLTRNISEHLKDKRYFVLIDDILDESDLEIIKGAFPNNNCGSRILFTAQHEWIAGWFLSNYNGVVHKMKPLNDSDSEKLLRTKAFSSMDDLLPDNLRLLCDEILNKCRGIPLFITGMADWLKQQQHGSSAVLRVEQVRLLLKQFEYWLSFDYSYELSLSSLYLSMFPQGYVFDKDHLVMKWENDGLIRILESSSEYGELYFSELVNTNIITPVGENYGPNLDEDELCQWQVNPFVLSFLASRAAEKGLVFTSSTLTSLPSCGGNNTRIKRRLALHHPDPLLPEMLQQMDLSHTRSLLISGAVDRTTVPLDKFGYLVFLDLQGWENLKDEDLLQICKMFML…	Oryza sativa Japonica Groupcv. Nipponbare	IRGSP-1.0
XP_015616486	CHAIN	chain	1	995	(CC)(NBARC)(LRR)	NLR	GCF_001433935.1	CC-NLR	CNL	MDLVVGASSGAVKSLVNKLGSLLAQEYTLISGVHDDIQYINDELASMQAFLNRLKRDINHDEQRQDWMKQVREVAYDIEDCVDDVSHRLGREPRGAGKLVTLRRAWYLLTTLYQRRCIAADIGNLKVRAQHVSERRTRYGVENLLANANGGGNNNSGDPRDHPVSLPRLIGTVEPVGMEDAMNDLQRWFMVSKHNSQQQSQISYLAIVGSGGLGKTTLAMSFYRKFGDEFNSRAFMLASQKFRLPTVLRSLVSQFHEKQVGASQDALQGIEEWGVEELKKKLADQLEGKRYHILIDDIWSVSAWESIRDSLPKNDKGSCVIVTTRFNSVAEACRRQNGHVHKLKQLDPENSNKLFLQIISANGLCPTRTINDEIVVKMCGCLPLAIVVVSGLIASELKS…	Oryza sativa Japonica Groupcv. Nipponbare	IRGSP-1.0
XP_015616487	CHAIN	chain	1	826	(NBARC)(LRR)	NLR	GCF_001433935.1	CC-NLR or CCR-NLR or CCG10-NLR	NL	MSASGARGMEDAMNDLQRWFMVSKHNSQQQSQISYLAIVGSGGLGKTTLAMSFYRKFGDEFNSRAFMLASQKFRLPTVLRSLVSQFHEKQVGASQDALQGIEEWGVEELKKKLADQLEGKRYHILIDDIWSVSAWESIRDSLPKNDKGSCVIVTTRFNSVAEACRRQNGHVHKLKQLDPENSNKLFLQIISANGLCPTRTINDEIVVKMCGCLPLAIVVVSGLIASELKSKIGKTLDQKLIEVEKALSAELGNNLTTEVVRIINHCYKNLPPDLKTCLLYLSTFPKGRNISRKCLIRRWIAEGFVTDKHGQTAEEVAEDNFNELIGRNLIRPINNSSNGKVKSCQIHDMVLEYIVSKSGEENFITVIGSHWQTPFPSYKVRRLSVHKSDRQETELVERM…	Oryza sativa Japonica Groupcv. Nipponbare	IRGSP-1.0
XP_015616846	CHAIN	chain	1	905	(CC)(NBARC)(LRR)	NLR	GCF_001433935.1	CC-NLR	CNL	MAEAVMLVVSKIGSVLLEEITFTVISKLSEKITNLKELPVKVKEIGKELNMMNTFIKRISTTDLTDDVKAWIAEVRELAHCVEDVLDKYSYHALKLDEENAVKQIFTKANYIKVFSEIADEITQIEGKIENAVKRKDRWLQLSELTPYPLADVQRKQSRDCLLELVQDDLVGIEDNRKQLTKWLYSDEQGSTVITVSGMGGLGKTTLVANVYEQEKMNFNVYHWIVVSQKYDIAELLRKMLRKCWSLEHTQLADLDAHDLKSAIKERLKDSKCLVVLDDVWNREVYTQIGDAFQNQKASRIIITTRQDQVASLANITRQLKLLPLKHNDAFDLLCRKAFNASMGCKCPQELEKLADDIVDRCQGLPLAIVSIGGLLSSMPPTKYVWNETYKQLRSDLAN…	Oryza sativa Japonica Groupcv. Nipponbare	IRGSP-1.0
XP_015616849	CHAIN	chain	1	910	(CC)(NBARC)(LRR)	NLR	GCF_001433935.1	CC-NLR	CNL	MAEAVILAISKIGTTLGEEATKAVLAKLSEKVTNLKNLPRNVTRIEKELKMMNNVIQDLGTADIRKNTVKGWIAEVRKLAYHVEDVMDKYLYHAHQMQEDGKMKKFVKGAQYIKIFDEIADEIVRMEEEIKHVKDLMKWSLSAELMSTNTPDDIERQISGGCLPEFIKDEDLVGVEENRRKLTGWLYSNEPHGTVITVFGMGGLGKTTLVKNVYDREKGNFPAHAWIVVSQTYDVEELLRTLLMKVAYREQSPAANMNKMDVYELTDKIKKKLEDSKCLIVLDDVWDHEAYTMMRNAFQNLQESRIVITTRKEDVAALASSKYRLELQPLGNTDSFNLFCSALLLLSSSHFLVRSAKLMEVATSIVKRCQGLPLAIVFMGSLLSSRKQTEYAWNQTYSQ…	Oryza sativa Japonica Groupcv. Nipponbare	IRGSP-1.0
XP_015616914	CHAIN	chain	1	1097	(CC)(NBARC)(LRR)	NLR	GCF_001433935.1	CC-NLR	CNL	MSMESAAATAFLKTVMGRLFMALEKEYNKHRGLAQESHSLQQDLRMIAAAMDDQQLSMGRSDAAARTAVARLYTEEMLDLAHDIEDCVDRFLHRLTCNHHKRGGAGAGASLLRRVTHELSKVKSRSSFGDEIQKLKKRLREAHQRVLTINPPPILIAGGSSSSAAVAPPCRAARSPVGIGEDVEELLSMLDEVEGEPVQMRVISVVGFGGLGKTTLAKAVYDEPRAKDKFRHRAWVAAGGSPEIRGILRDVLQQVRPDDAMDVDGQRLEASFKDYLKDKRYLIVIDDIGMDQWSIIRSAFEDNGTSSRIILTTTIQSVANMWADPEMGQGPGRSMEISAQRKVYMVKGGPIDFFLVKKHTSLMGLPSQAPGRGPACPGSGSAPCSHGSGYVYQMNTLGE…	Oryza sativa Japonica Groupcv. Nipponbare	IRGSP-1.0
XP_015616915	CHAIN	chain	1	1035	(CC)(NBARC)(LRR)	NLR	GCF_001433935.1	CC-NLR	CNL	MSMESAAATAFLKTVMGRLFMALEKEYNKHRGLAQESHSLQQDLRMIAAAMDDQQLSMGRSDAAARTAVARLYTEEMLDLAHDIEDCVDRFLHRLTCNHHKRGGAGAGASLLRRVTHELSKVKSRSSFGDEIQKLKKRLREAHQRVLTINPPPILIAGGSSSSAAVAPPCRAARSPVGIGEDVEELLSMLDEVEGEPVQMRVISVVGFGGLGKTTLAKAVYDEPRAKDKFRHRAWVAAGGSPEIRGILRDVLQQVRPDDAMDVDGQRLEASFKDYLKDKRYLIVIDDIGMDQWSIIRSAFEDNGTSSRIILTTTIQSVANMCSHGSGYVYQMNTLGEDDSKKLAFPGFRSPELEQGSASLLGKCDGLPLALVSVSDYLKSSSEPTGELCAKLCRTLGSH…	Oryza sativa Japonica Groupcv. Nipponbare	IRGSP-1.0
XP_015616935	CHAIN	chain	1	1032	(CC)(NBARC)(LRR)(LRR)	NLR	GCF_001433935.1	CC-NLR	CNL	MATILDSLIGSCAKKLQEIITEEAILILGVKEDLRELQEKMEQIRCFISDVERRGMEDSSIHNWISRLKDAMYDADDIIDLVSFEGSKLLNGHSCSPRKTIACNGLSLLSCFSNIRVHHEIGNKIRSLNRNLEEIAKDKIFVTLENTQSSHKDSTSELRKSSQIAESNLVGKEILHASRKLVSQVLTHKEKKTYKLAIIGTGGIGKTTLAQKVFNDEKLKQSFDKHAWICVSQDYSPASVLGQLLRTIDAQCKQEESVGELQSKLESAIKDKSYFLVLDDVWQSDVWTNLLRTPLYAATSGIVLITTRQDTVAREIGVEEPHHIDQMSPAVGWELLWKSINIEDEKEVQNLRDIVIEIVQKCGGLPLAIKVIARVLASKDKTENEWKKILANYVWSMDK…	Oryza sativa Japonica Groupcv. Nipponbare	IRGSP-1.0
XP_015616982	CHAIN	chain	1	979	(CC)(NBARC)(LRR)	NLR	GCF_001433935.1	CC-NLR	CNL	MDGFMVSVATGAMNSLIDKLTTLLGQEFRLHKGVQRDIALLNGELSCMNALLEKLAGMEVLDPQMEEWRNQVREMAYDIEDCIDRYIYQLHYEPQRPTGIVGFFHDYVHKVKELLARREVAQQIKVLKDDIVEASHRRKRYKIDPELYSETTNVVPIDPRLPALYVEASNLVGIDIPRDQLINLVDDGDQSFKVISIVGVGGLGKTTLANEVYKKTGGRFDCQAFVSVSQKPDVKKILRSIICQIMEPYHASTNPDKAVISQIKKQDYSSTESGDVEWLINILRVFLKDKRYLIVIDDIWSTQEWMTIKFALFENTCGSRILVTTRIFTVAKSCCSPDHGTVYELRPLSEADSMCLFFRRIFGSEDLCPVNLKDVSTEIIKKCGGLPLAIITMASLLAD…	Oryza sativa Japonica Groupcv. Nipponbare	IRGSP-1.0
XP_015616984	CHAIN	chain	1	936	(CC)(NBARC)(LRR)	NLR	GCF_001433935.1	CC-NLR	CNL	MEGNGIMVSAATGAMNSLLAKLAALLEEDYQMHKGMKREIAFLKDELSSMNALLEGLADTEATLDPQTKEWRSQVREMSYDIEDCIDEYTRQLRHGRPQRPGGNGIMGFFSGYVQKVKDLVGRHEIAEQIQELKARIVEAGQRRKRYKLDSAVNCKSNHVVPIDRRLPALYAELDALVGIDGPRDEIIKSLDDGEQRMKVVSIVGSGGLGKSTLANQVYQKIGNQFDCKAFVSLSQHPVMGMIFETILYQVNDEVGTIRSGDKEQVINELRAFLKNKRYFIVIDDIWSAQAWKTIRYSLLENNCGSRILVTTRIGTVAKSCSSPCLNLVYELRVLSEDDSKRLFFRRIFGSEDKCPHQLKDIAVEIVRKCGGLPLAIISMASLLTTKSYVRAEWFKVRD…	Oryza sativa Japonica Groupcv. Nipponbare	IRGSP-1.0
XP_015616993	CHAIN	chain	1	921	(CC)(NBARC)(LRR)	NLR	GCF_001433935.1	CC-NLR	CNL	MVEIVTGAISTLLPKLGEVLRKEYQLHKTVRGEIMFLMAELERMQAAILEISESDEPNKLVKLWVRDVRELSYDIEDTIDSFMVHFDKHRSFRGFIDRSLNLLTKFKIRHKIGANIRDIKSHIKEVSELRDKYKVDGVTVARPVGHQTVDSLRLQSALYKNVSELVGTKKKTDDLVSRLMEMHDDVESKRNLKVVSIVGFGGLGKTTLASVVYHKLKLEFDCGAFVSISLHPNMVGVFKNMLRQLDEKTYLNINGETWEEVQLIDELRKFLQNKRYIVVIDDIWSKSVWKTIKYVLVDNQLGSRIITTTRAVDVAEQVGGAYKLEPLSPDDSIKLFNQIIFHSEDKCHPYHLSEVSQKILKKCGGIPLAIITIASMLASKKGNQHEYWYKVYHSMGSGL…	Oryza sativa Japonica Groupcv. Nipponbare	IRGSP-1.0
XP_015617048	CHAIN	chain	1	935	(CC)(NBARC)(LRR)	NLR	GCF_001433935.1	CC-NLR	CNL	MAETAIYLALRKIGIALGRERSATALEHDLEGRSALEHGLEGGSFLIRSLTRVISEIINSNDILVLRQAELQGRLRRIESELRMILCFLAQIETRYDNKQVLQSWIGEARKLGCLVEQIMDEYIVYIVQSKQYRLTKRVQVILASHRFTAQLKEIEVELEHLSKMKKRWVQVDKETSLASSSSMFGPHVNNIDTKRYAERKEELIESLKSKDMTKDGALSVIAVYGQPGSGKTHLVKDVYASEKKYFSTSAWISIAQCPNADTDALKRMMMEELGRQVGTSTESTSLRVMTENQDSKFLFVFDDVWVPDMVHKVHRAASDNKMGSRIIIIARMPEVAFVRSESSVESQSQTPSSSLEPVRPSARVPKEFMKLTCLHPNDSFDIFCTKAFGRPSDCPIEL…	Oryza sativa Japonica Groupcv. Nipponbare	IRGSP-1.0
XP_015617249	CHAIN	chain	1	1014	(CC)(NBARC)(LRR)	NLR	GCF_001433935.1	CC-NLR	CNL	MEAALLSGFIKAILPRLFSLVNDKLNLHKGVKGDIDFLIKELRMIVGAIDDDLSVEHGAAAAAAAVQTLCMEDLRELAHGIEDCIDGVLYRAAREQRRSSSLLPRTVRATKKLLQTNQHLAQELQRLKRMVEEANQRKQRYTAAAPGQHGQVYSSAAAQVDEPWPSCSSASDPRIHEADLVGVDADRAELLEQLAERQPEQLKVIAIVGFCGLGKTALAAEAYNRETRGGRFERHAWVCAAHRSAREVLGELLRRIDAACHGDSDAGQLCVDIRQQLEKKRYFIVIDDIQTEDQWKSIKSAFPTDKDIGSRIVVTTTIQSVANACCSANGYLHKMSRLDKNCSKQLLSKKACPERYSHYKQPDSAAILKKCDGQPLALVTIGEFLQANGWPTGPNCEDL…	Oryza sativa Japonica Groupcv. Nipponbare	IRGSP-1.0
XP_015617274	CHAIN	chain	1	1200	(CC)(NBARC)(LRR)	NLR	GCF_001433935.1	CC-NLR	CNL	MEGSMFNLPGRLDRLLRRHGSMLPKGAEEEIPLIKQDLEEIISVLHGHCSKPKLEDHAMVVRCWMKEVRELSYDIEDCIDQYEHAATATRSHTGPNICRRKFNQRHGKMIPWVPWKLKQRLWMANKIREFSLRTQEALQRHTMYNNLGGITIASTTGGDVCSATPWHPTQFREHTDNVCSVGIDADGMEAALNDLNKLKNLLASIPTASLVQFREHANKVRHIHPDVEAILNKLKNIPTGITTTSTTTRGDVSSTSSRQPTRFMESAGLVGINAAVNKLENLLDVCGEEKLKVVSIVGVGGVGKTTLANKLYCKLQRQFECWAFVQTSQKTDMRRLLINILSQVQPHQSPDNWKVHSLISSIRTHLQDKRYLIIIDGLWATSTWDVIKCALPDGNSSSR…	Oryza sativa Japonica Groupcv. Nipponbare	IRGSP-1.0
XP_015617275	CHAIN	chain	1	827	(NBARC)(LRR)	NLR	GCF_001433935.1	CC-NLR or CCR-NLR or CCG10-NLR	NL	MEELLSLLDEVEGEPKQLRVTSIVGFSGLGKTTLAKAVYDSPHAKDKFCLRAWITADGSPETSNWMKEILRGVLQQVRPGDAMDVDGQHLEASLKEYLKDKRYLIIIDDIRMDQWRIISSAFENNGTGSRILLTTTIQSVTNRCSHGNGYVYQMNTLGKEDSEELAFSVLRSPELENHSESLLGKCDGLPLALVSVSDYLKSSTEATGELCAKLCRDLGSHLTGNHGHDNFSELRKVLLGNYDSFSGSALSCLLYLGIFPNNHPLRKKVLIRRWLAEGNARSDDPWRSEEDTADDNFSNLIDQNIIQPVDTRNNSEVKTCKTHGIMHEFLLNRSLAKRFITTSPHDPRVGINTTNSRHLSVDAAKQTKCMASDEELSRVRSLTIFGDAGDAISYLHKCN…	Oryza sativa Japonica Groupcv. Nipponbare	IRGSP-1.0
XP_015617277	CHAIN	chain	1	754	(NBARC)(LRR)	NLR	GCF_001433935.1	CC-NLR or CCR-NLR or CCG10-NLR	NL	MTLRTASTVSCTSSPASIIVVGCARWHMRYLIIIDDIRMDQWRIISSAFENNGTGSRILLTTTIQSVTNRCSHGNGYVYQMNTLGKEDSEELAFSVLRSPELENHSESLLGKCDGLPLALVSVSDYLKSSTEATGELCAKLCRDLGSHLTGNHGHDNFSELRKVLLGNYDSFSGSALSCLLYLGIFPNNHPLRKKVLIRRWLAEGNARSDDPWRSEEDTADDNFSNLIDQNIIQPVDTRNNSEVKTCKTHGIMHEFLLNRSLAKRFITTSPHDPRVGINTTNSRHLSVDAAKQTKCMASDEELSRVRSLTIFGDAGDAISYLHKCNLIRVLDLQECSDLNDNHLKRICVLSPWHLKYLNLGGNISELPRSIEGLHCLETLDLRETEIKFLPIEGIMLPH…	Oryza sativa Japonica Groupcv. Nipponbare	IRGSP-1.0
XP_015617294	CHAIN	chain	1	1000	(CC)(NBARC)(LRR)	NLR	GCF_001433935.1	CC-NLR	CNL	MDLVVGASSGAVKSLVNKLGTLLAQEYTLISGVRDDIQYINDELASMQAFLSRLKRDVAHDEQRQDWMKQVREVAYDIEDCVDDVRHRLGGEPRGTGTVVSLKRTWYLLTTLYQRCCIATDIGNLKVRAQHVSERRTRYGVENLPANRNGGGNNNSGAPGDHPAPLPRLIGTTEPVGMDDAMNDLQRWFMVSKQNSQISYLAIVGSGGLGKTTLAMSFYRKFGDEFDSRAFMLASQKFHLPTVLRSLVSQFHQKQVSASEDALHGIEEWGVEALKKKLADQLQGKRYHILIDDIWSVSAWESIRDSLPKNNKGSCVIVTTRFNSVAEACRRQNGHVHKLKQLDPVNSSKLFLQIIYANDPCPTPTINDEIVVKMCGGLPLAIIVVSGLIASELKSKIGK…	Oryza sativa Japonica Groupcv. Nipponbare	IRGSP-1.0
XP_015617295	CHAIN	chain	1	984	(NBARC)(LRR)	NLR	GCF_001433935.1	CC-NLR or CCR-NLR or CCG10-NLR	NL	MPRRKPTLCFCLGCVRPGIMSEGAMGRTSIMEKKEAALKELEPLLESVSKLLKSGRFTDAHERHGLAFLEMELGAIVAYLRMPMSPSIGDHDDGAHYDLMTWMSVLIGVRNTVTAIVKFLSNQPCVPLRKATRRFRRRRSFGYDIPRKVYPLYLVFNGLRSELMPSPPQAAQVEACTVHDHLVAIDGTANELLGWLMAADESLRVMAIAGPAGIGKTTLAMELHRRLRCQTHFQCHIVANFSRRPHGSKLVPQTILKQIIEQLEAPSSPNSSEITMLGDDLELLARNISERLKDKRYFALIDNIFNESDLELIKGAFPNNNCGSRILFTAGDERIAGWCLSNYNGIVHKMKPLSHSDSEKLLHIKAFGSMDDCPPENLKLLCDEILMKCRGIPSFITGM…	Oryza sativa Japonica Groupcv. Nipponbare	IRGSP-1.0
XP_015617299	CHAIN	chain	1	1377	(CC)(NBARC)(LRR)	NLR	GCF_001433935.1	CC-NLR	CNL	MDAPVLSSSLALGAMSPLLGKLDELLASTEHTAPSIQQIRANLGITSTRLVELSMLQDPPLVAKYWMKDARELSYDMEDCLDLDQVAGGGEEADWIDRIAGFRSRVEEANRRYERYNLDSILGSSTNIPIDHRLKPAVGKPAMEHVGMEGPMDELRRWLTDEAQELKVVSIVGVGGVGKSTFAQKLWRKLGGQFDCRAFVHTAKKPDMRRILRSILSQVRPRQQPEVCEVHNLLEDLRKHLLDKRYFIIVEDLWDTSVWDVVSRAFPKGNCGSRIVTTTKFEEVALTSCGYHSKYVFKIKPLSEDLSKELIVRRVFVSGKGCPQQCSAILDEITNKCGGLPLALNIIASLLSCQHEVLEHWKHARDFLCNSLRTNPTFDEILKQVVNLCYNSLPHCLKT…	Oryza sativa Japonica Groupcv. Nipponbare	IRGSP-1.0
XP_015617389	CHAIN	chain	1	969	(CC)(NBARC)(LRR)	NLR	GCF_001433935.1	CC-NLR	CNL	MEFATGAMGTLLPKLVELLKEQYDLQKSVKEGITFLIAELKSIQAALEKVSKVPLDQLDEQTKIWAWDIRELSYDIEDNIDTFMICVDGLEPAKKHNLTWLIDKCHKSLSKIKIRHKIANEIKDIKSQVREVMERRDRYKIDDVATIPPTFVDPRILTLYENVTKLVGVDKASDDLMKRLSVGDEAPKKLKMVSVVGIGGLGKTTLSKVVFDKLKLQFDCAAFVPVGQNPEIKKVLKDILVELNKDKYMSFDVTTVNERHMINELREYLDNRRYLIVIDDVWETSKWNIIKCALIDSNRGSRVIITTRIYQVANEAAEEFGGVYMMEPLSDDNSKKLFYNRIFGVACSSSTGNQSVEATKKILHKCGGIPLSIIAIASLLVDKPTGDWSIIYDSIGFGT…	Oryza sativa Japonica Groupcv. Nipponbare	IRGSP-1.0
XP_015617404	CHAIN	chain	1	927	(CC)(NBARC)(LRR)	NLR	GCF_001433935.1	CC-NLR	CNL	MPCLSDPSGMEFATGVMSTLLSKLAELLKEQYDLQKSVKEGVTFLMAELKSIQAALEKVSKVPLDQLDEQTKIWAWDIRELSYDMEDNIDTFMLRVDGLEPAKKHNFTCLVDKCQKSLSKIKICNKIANEIKDIKSQVKEVMERRDRYKIDDVATNLSTFVDPRILTLYGNVTKLVGIDKARDDLMKRLSVGDEALKKLKMVSVVRIGGLGKTTLSKVVFDMLKLQFDCAAFVPVGQSPEIKKVLKDILVELNKQKYMSFDVTAVSERHMINELREYVDNKRYLIVIDDVWDTSKWNIIKCALIDSNCGSRVITTTRICQVASEVAEEFGGVYIMEPLSDDNSKKLFYSRIFGSTYNGSTGNQSVEATEKILKKCGGIPLSIITISSLLVDKPVGDWSA…	Oryza sativa Japonica Groupcv. Nipponbare	IRGSP-1.0
XP_015617414	CHAIN	chain	1	1349	(CC)(NBARC)(LRR)(LRR)	NLR	GCF_001433935.1	CC-NLR	CNL	MAEVVVLAGSGWVVSPIMRKIINDAKTYLGKDMAQELDDLETTVIPQFRFVIKAAERSPRRMELERWLWKLKAAFYDAEDLLDMHEYKLLQRKATGNISMPSTSNSRLALVSTASNLLPANRRLLRKLTELKNILVEAKNFHREFLSAGTTAAAITGPHVNSSSSTITTSLPTSKVFGRDADRDHIISFLCNPDDTNTSGERNYCTSAIVGHGGAGKTTLAQYIYNDERVVNHFDVRMWICISRKLDVHRHTAEIMESATNNNRVVHFTNLNNLQCALRGVLQESQRFLLVLDDVWFYGFQDEEEWAKLLAPLVSQQRGSQVLVTSRSGRLPAPLCCKQVFPLQNMKDTEFLALFKYHAFSGAGMREQHRSEELLDIAGRIAQKLGQSPLAAKVVGSQL…	Oryza sativa Japonica Groupcv. Nipponbare	IRGSP-1.0
XP_015617420	CHAIN	chain	1	1347	(CC)(NBARC)(LRR)(LRR)	NLR	GCF_001433935.1	CC-NLR	CNL	MAEVVVLAGSGWVVSPIMRKIINDAKTYLGKDMAQELDDLETTVIPQFRFVIKAAERSPRRMELERWLWKLKAAFYDAEDLLDMHEYKLLQRKATGNISMPSTSNSRLALVSTASNLLPANRRLLRKLTELKNILVEAKNFHREFLSAGTTAAAITGPHVNSSSSTITTSLPTSKVFGRDADRDHIISFLCNPDDTNTSGERNYCTSAIVGHGGAGKTTLAQYIYNDERVVNHFDVRMWICISRKLDVHRHTAEIMESATNNNRVVHFTNLNNLQCALRGVLQESQRFLLVLDDVWFYGFQDEEEWAKLLAPLVSQQRGSQVLVTSRSGRLPAPLCCKQVFPLQNMKDTEFLALFKYHAFSGAGMREQHRSEELLDIAGRIAQKLGQSPLAAKVVGSQL…	Oryza sativa Japonica Groupcv. Nipponbare	IRGSP-1.0
XP_015617422	CHAIN	chain	1	1334	(CC)(NBARC)(LRR)(LRR)	NLR	GCF_001433935.1	CC-NLR	CNL	MAEVVVLAGSGWVVSPIMRKIINDAKTYLGKDMAQELDDLETTVIPQFRFVIKAAERSPRRMELERWLWKLKAAFYDAEDLLDMHEYKLLQRKATGNISMPSTSNSRLALVSTASNLLPANRRLLRKLTELKNILVEAKNFHREFLSAGTTAAAITGPHVNSSSSTITTSLPTSKVFGRDADRDHIISFLCNPDDTNTSGERNYCTSAIVGHGGAGKTTLAQYIYNDERVVNHFDVRMWICISRKLDVHRHTAEIMESATNNNRVVHFTNLNNLQCALRGVLQESQRFLLVLDDVWFYGFQDEEEWAKLLAPLVSQQRGSQVLVTSRSGRLPAPLCCKQVFPLQNMKDTEFLALFKYHAFSGAGMREQHRSEELLDIAGRIAQKLGQSPLAAKVVGSQL…	Oryza sativa Japonica Groupcv. Nipponbare	IRGSP-1.0
XP_015617423	CHAIN	chain	1	1332	(CC)(NBARC)(LRR)(LRR)	NLR	GCF_001433935.1	CC-NLR	CNL	MAEVVVLAGSGWVVSPIMRKIINDAKTYLGKDMAQELDDLETTVIPQFRFVIKAAERSPRRMELERWLWKLKAAFYDAEDLLDMHEYKLLQRKATGNISMPSTSNSRLALVSTASNLLPANRRLLRKLTELKNILVEAKNFHREFLSAGTTAAAITGPHVNSSSSTITTSLPTSKVFGRDADRDHIISFLCNPDDTNTSGERNYCTSAIVGHGGAGKTTLAQYIYNDERVVNHFDVRMWICISRKLDVHRHTAEIMESATNNNRVVHFTNLNNLQCALRGVLQESQRFLLVLDDVWFYGFQDEEEWAKLLAPLVSQQRGSQVLVTSRSGRLPAPLCCKQVFPLQNMKDTEFLALFKYHAFSGAGMREQHRSEELLDIAGRIAQKLGQSPLAAKVVGSQL…	Oryza sativa Japonica Groupcv. Nipponbare	IRGSP-1.0
XP_015617491	CHAIN	chain	1	998	(CC)(NBARC)(LRR)	NLR	GCF_001433935.1	CC-NLR	CNL	MASAAASAFLEAVMGKLFMVLDKEYNKHKALEQEVASLQQEFRMVAAAMDDQLLSMGRSDAHARTAVARLHAEEMLDLEHDIEDCVDRFTHLLTCSHSNPSGRTSLVCRVKHEVKKVQSRSSFSEEIQKLRRRLSEAQQRVISNIINPNPPPSGFEPRSSSSTPARAACGPPVGIGEPMEELLSLLDEVEGEPEQVRVISIVGFGGLGKTTLAKAVYDDPRTKEKFYHRAWIAAVGSPETSDWMRGILRDVLRQVRPGDAMDVDGQHLEASLREYLKDKRYLIVIDDIDVDQLRIIESIFPDNGTGSRIIVTTDNQQVANTCSHGNGYVYQMKTLGKEDSKKLAFSGLRSVEPGQGPASLLAKCDGLPLALVSVSDYLKSSSEPTGELCAELCLNLGSD…	Oryza sativa Japonica Groupcv. Nipponbare	IRGSP-1.0
XP_015617527	CHAIN	chain	1	1033	(CC)(NBARC)(LRR)	NLR	GCF_001433935.1	CC-NLR	CNL	MATIVDTLVGSCINKLQAIITDKTILILGVKDELEELQRRTNVIRSSLQDAEARRMEDSVVEKWLDQLRDVMYDVDDIIDLARFKGSVLLPDYPMSSSRKATACSGLSLSSCFSNIRIRHEVAVKIRSLNKKIDNISKDEVFLKLNRRHHNGSGSAWTPIESSSLVEPNLVGKEVIRACREVVDLVLAHKKKNVYKLAIVGTGGVGKTTLAQKIFNDKKLEGRFDHHAWACVSKEYSRDSLLRQVLRNMGIRYEQDESVPELQRKIKSHIANKSFFLVLDDVWNSEAWTDLLSTPLHAAATGVILITTRDDTIARVIGVDHTHRVDLMSADVGWELLWRSMNINQEKQVQNLKDIGIEIVRKCGGLPLAIRVIATVLASQEQTENEWRRILGKNAWSMS…	Oryza sativa Japonica Groupcv. Nipponbare	IRGSP-1.0
XP_015617580	CHAIN	chain	1	989	(CC)(NBARC)(LRR)	NLR	GCF_001433935.1	CC-NLR	CNL	MVGATVSASAGVMNSLLGKLSTLLDKEYTKHKNVEKDVMFLQRELPSMEAVLQKHAMQDELDVQLKAWVSELRELAYDIEDSIDAFMVRIEHYSDESAGIKGFMSKKIHKLKKLRCHHKFSAVFLELKERVVEANERRRRYEVDGSTSGTTQXLLVDSRLPALYSGLDELVGIKGPRDCIIKLLTYEADSGPSRQQLKVVSIVGCGGLGKTTLANQVYKEINGQFDCKAFVSMSQKPDMRKILMDLLSQILGNGSPMCFDEQRLIDKLREFLKDKRYLIVIDDIWSTSAWEIVKSAFPDNNLRSRIITTTRIMDVAKSCSANLQEYVYTIKPLNHQDSSKLFVKKIFPSGCGVPQHLKEVSNAILKKCGGLPLAILIIAGLLASKYDRKDEWEAVHNSI…	Oryza sativa Japonica Groupcv. Nipponbare	IRGSP-1.0
XP_015617615	CHAIN	chain	1	976	(CC)(NBARC)(LRR)	NLR	GCF_001433935.1	CC-NLR	CNL	METLSSVTNIVVGKLFALLEKKYEQWRGLEDSIGFIKRELRVIHGFLHDQLPRDRNGEDPPISAVQATCIDELRDLAHDIEDCLDRFLPCAACERDSSFLRRLAADSRFAGEVERLKSRLEEAHERRANYGVNGVAGSAAAAGGSSSGSANTTDYMAQSCGLVGINVPRQELLDLLLLEDVEGRPERMRVISIVGFGGSGKTTLARAVYDCPDIAGQFDGRAWVVASKHRDDTMGLLSALLGQIRQEDDQRFNQIPQDDEQRFQLQSQVQADIRQHLNAKRYLLVFDDIEEKQWNCIKSTFPTETRSRVLVTTTIKPVANACSHGTGSVYNMRTLNVNHSKDLLQSVLKEYSPELELDLPSILEKCDGLPLALVSVGNFLWRERITECYRNQVCCNLGH…	Oryza sativa Japonica Groupcv. Nipponbare	IRGSP-1.0
XP_015617624	CHAIN	chain	1	939	(NBARC)(LRR)	NLR	GCF_001433935.1	UNDETERMINED	NL	MMLKLETRDAIDIVKLLCKRHREEAPRSLLRKPPMRCFRRPMSFNYDTPGKAYYLYRVFSNDPRLKLPSSELMPSLHQAAQVEAAAVHDHLVGIDGTANELLGWLMAADKSLRVMAIAGPAGIGKTTLAMELHRRLRCQTHFQCHVVAKLSRRPAHRSKQLLLQTILKQIMEQLEAPSSPNSSEITMLEDDPELLARNISECLKDKRYFALIDDIFDGSDLEMIKGAFPNNNCSSRILFTARDEQVSGWFLSNYNGVVHQMKPLNDSDSEKLLRTKAFSSMDGCLPDNLRLLCDEILNMCRGIPLFITSMADWLKQHQQQYGSSAVPRVEQVRLLLKQFEHLLSFDYSDELRQPSLYLSMFPQGYVFENKDHLATILEYEGFIPEWDLSPDFGKRYFSW…	Oryza sativa Japonica Groupcv. Nipponbare	IRGSP-1.0
XP_015617634	CHAIN	chain	1	901	(CC)(NBARC)(LRR)	NLR	GCF_001433935.1	CC-NLR	CNL	MEAVILAVSKIGSVLVEEATKAAITKLSEKATNLKELPSKVEEIEDELKTMNNVIKQMSTTNLTDEVVKGWIAEVRGLAHRVQDIMDKYSYHALKLEEENSVKKLFTTPNYVTVFSEIAEEISKIEKKIENVAMRKKRWQQQSQHTPNPLADIERKRSQDCLLAPDDLVGIEDNRKLLTDWLYSKEQDNTIITVSGMGGLGKTTLVNNVYEREKNNFEVSTWIVVSQSYDVVDLLRKLLRKIVPDDQTQLLDLDAHDLKIRIKEKLKDENFLIVLDDVWNREAYTQIADAFPNFQASRIIITTRQGDVATLAQSARQLKLNPLEHTDALELFCRRAFYRNCKCPQNLEKLTNDIVVRCQGLPLAIVSIGGLLSSLPPENQVWNETYKQLRSELTKNNNV…	Oryza sativa Japonica Groupcv. Nipponbare	IRGSP-1.0
XP_015617655	CHAIN	chain	1	999	(CC)(NBARC)(LRR)	NLR	GCF_001433935.1	CC-NLR	CNL	MAGVGEKMMVSALTGVMSPVLGKLAGLMEQEYSKLRGVRKKMEQLRKELITINLAVEQYASMDDDPDKLRRAWVKEIRELAYDIEDCIDLFVHRSNHEFSAGGGVRRLLLDSISKLRGLHHRHKFAAQIQQLKNTAGEIHERNLKYKADGCSSAATPPHTEIDPRLPALYEEAERLVGIERQMEEIITRFLVLESTPTNKCSIISIVGQGGLGKTTLARQVYLRIRGEYKCSAFLSVSQRPNMNSLLRDMLSKFQRSSRDQDSDQQIGASSDQQLIDHLRAYLEDKRLKDPQDKGYLVVIDDIWSTTAWKTIQCALPTTIHASRIIITTRINNIAESCCTPCKGFVYKMEPLSRQNSEILFVKRIFGANSTCPSQLKEIMNEILDKCDGLPLAIVTLAS…	Oryza sativa Japonica Groupcv. Nipponbare	IRGSP-1.0
XP_015617656	CHAIN	chain	1	987	(CC)(NBARC)(LRR)	NLR	GCF_001433935.1	CC-NLR	CNL	MAGVGEKMMVSALTGVMSPVLGKLAGLMEQEYSKLRGVRKKMEQLRKELITINLAVEQYASMDDDPDKLRRAWVKEIRELAYDIEDCIDLFVHRSNHEFSAGGGVRRLLLDSISKLRGLHHRHKFAAQIQQLKNTAGEIHERNLKYKADGCSSAATPPHTEIDPRLPALYEEAERLVGIERQMEEIITRFLVLESTPTNKCSIISIVGQGGLGKTTLARQVYLRIRGEYKCSAFLSVSQRPNMNSLLRDMLSKFQRSSRDQDSDQQIGASSDQQLIDHLRAYLEDKRLKDPQDKGYLVVIDDIWSTTAWKTIQCALPTTIHASRIIITTRINNIAESCCTPCKGFVYKMEPLSRQNSEILFVKRIFGANSTCPSQLKEIMNEILDKCDGLPLAIVTLAS…	Oryza sativa Japonica Groupcv. Nipponbare	IRGSP-1.0
XP_015617657	CHAIN	chain	1	986	(CC)(NBARC)(LRR)	NLR	GCF_001433935.1	CC-NLR	CNL	MAGVGEKMMVSALTGVMSPVLGKLAGLMEQEYSKLRGVRKKMEQLRKELITINLAVEQYASMDDDPDKLRRAWVKEIRELAYDIEDCIDLFVHRSNHEFSAGGGVRRLLLDSISKLRGLHHRHKFAAQIQQLKNTAGEIHERNLKYKADGCSSAATPPHTEIDPRLPALYEEAERLVGIERQMEEIITRFLVLESTPTNKCSIISIVGQGGLGKTTLARQVYLRIRGEYKCSAFLSVSQRPNMNSLLRDMLSKFQRSSRDQDSDQQIGASSDQQLIDHLRAYLEDKRLKDPQDKGYLVVIDDIWSTTAWKTIQCALPTTIHASRIIITTRINNIAESCCTPCKGFVYKMEPLSRQNSEILFVKRIFGANSTCPSQLKEIMNEILDKCDGLPLAIVTLAS…	Oryza sativa Japonica Groupcv. Nipponbare	IRGSP-1.0
XP_015617660	CHAIN	chain	1	929	(CC)(NBARC)(LRR)	NLR	GCF_001433935.1	CC-NLR	CNL	MGGVGEKIIMSALLGVMSPLLGKLGNLIEKEYAELKGARKKLEQLMKELMAINLALEKYSGMENFDVQVKAWTIEMHELAYDMEDSIDLFSYCIDHEPVSTTMGVKRVILKILRKLKKIHHRHKFAKQMHQLQVLANEAYNRQKRYKLEEGSSSNSFVEIDPRLPALYVEVQKLVGIEGPSKEIIEQLIGEEPTWHRRVVSVVGSGGSGKTTLAKQVYERIRGQFSCAAFVSVSQKPNINNLLRELLSRIGSNSESLGARELYSDQQLIDKLRACLENERYLVVIDDIWQKSAWETIQCALPKNNHASRIITTTRIKSVGQFCCTSDEGFVYQMKPLTKSDSENLFLKRTFSSEENSPSQLQEVINKILYKCDGLPLAIITLASLLADKPRRKEEWERV…	Oryza sativa Japonica Groupcv. Nipponbare	IRGSP-1.0
XP_015617680	CHAIN	chain	1	1033	(CC)(NBARC)(LRR)(LRR)	NLR	GCF_001433935.1	CC-NLR	CNL	MATIVDTLVGSCINKLQAIITDKAILILGVKDELEELQRRTDLIRYSLQDAEARRMKDSAVQKWLDQLRDVMYDVDDIIDLARFKGSVLLPNYPMSSSRKSTACSGLSLSSCFSNIRIRHEVAVKIRSLNKKIDNISKDDVFLKLSLTQHNGSGSAWTPIESSSLVEPNLVGKEVVHACREVVDLVLAHKAKNVYKLAIVGTGGVGKTTLAQKIFNDKKLEGRFDHRAWVCVSKEYSMVSLLAQVLSNMKIHYEKNESVGNLQSKLKAGIADKSFFLVLDDVWHYKAWEDLLRTPLNAAATGIILVTTRDETIARVIGVDRTHRVDLMSADIGWELLWRSMNIKEEKQVKNLRDTGIEIVRKCGGLPLAIRAIAKVLASLQDQTENEWRQILGKNAWSM…	Oryza sativa Japonica Groupcv. Nipponbare	IRGSP-1.0
XP_015617682	CHAIN	chain	1	545	(NBARC)(LRR)	NLR	GCF_001433935.1	CC-NLR or CCR-NLR or CCG10-NLR	NL	MSPAVGWELLWKSMNIQDEKEVQNLRDIGIEIVQKCGGLPLAIKVTARVLASKDKTENKWKRILAKNVWSMAKLPKEISGALYLSYDDLPLHLKQCFLYCIVFPEDWTLKRDELIMMWVAEGFVEVHKDQLLEDTAEEYYYELIIRNLLQPVYTYFDQSRCKMHDLLRQLACYLSREECHIGDLKPLVDNTICKLRRMLVVGEKDTVVIPFTGKEEIKLRTFTTDHQLQGVDNTFFMRLTHLRVLDLSDSLVQTIPDYIGNLIHLRMFDLDGTNISCLPESIGSLQNLLILNLKRCKYLHFLPLATTQLYNLRRLGLADTPINQVPKGIGRLKFLNDLEGFPIGGGSDNTKMQDGWNLEELAHLSQLRCLDMIKLERATPCSSRDPFLLTEKKHLKVLN…	Oryza sativa Japonica Groupcv. Nipponbare	IRGSP-1.0
XP_015617775	CHAIN	chain	1	1418	(CC)(NBARC)(LRR)	NLR	GCF_001433935.1	CC-NLR	CNL	MDVVGAASWLVQVVLEKLVGDGIDAAWAAARAGGDPGRAHGGDVRRLGSRLQSLHALLSEAQEHAPMARRRSEALLRSLRSLESLATDADNLLDEMLYHQIHRRLHPDEPSTSSNSCSSLFAVQLVEPNNRVAKRVRHSGDGDTTGRIKDILERMCEAGDDVREAIKMEKLDVSAAGGGQDDRIIQRRPTTSYSTEPKVFGRDTVKDRIVVMLISSETCGADLAVLPIVGNGGVGKTTLAQLVYSDTRVQAQFSKRIWISVSVDFDEVRLTRELLDCVSNGVNKHGGITNLNKLQEILEEDLKSERLLLVLDDMWEDNDKSRWNKLLAPLRCSSLRGNAILVTTRNHSVVKMIATMDPIHLDGLEDGDFWLLFKACAFGDEKYEGHPSLQVIGKCIANK…	Oryza sativa Japonica Groupcv. Nipponbare	IRGSP-1.0
XP_015617810	CHAIN	chain	1	1309	(CC)(NBARC)(LRR)(LRR)	NLR	GCF_001433935.1	CC-NLR	CNL	MSSYSLGGMDAPVSFSLGAMGPLLRKLDSLPVAPEIRLPEPLKDGIELLKEDLEEIGAALVEQSMVDSPSHRARYWMDEVRDLSYHIEDCIDTMFSMRCGGDDGKPRSVRRHKVGRVKVDGFSKTQKPCTRLARIAELRALVREASERHERYQLGDGRASSSSSSSHRVFTAHGQVPAPCRNLVGMDEPKTKLTNMLTDEAELHMKVVCILGSAGIGKTTLAEQVYRKLRWQFDCHAFVRASRKPDMRRLLGAILSQVQLRIRISDTSTVQSLIDNLWEYLQKKRYFIVIDELYETATWDIITSAFPEDNNCSRIMTTAGIEGVALECCSYHSVNIFKMIPLGLDDSAKLFFNRVFGSEQQCPYELNEVSYRITAKCGGLPLAVIIIAGLLASLPCKTE…	Oryza sativa Japonica Groupcv. Nipponbare	IRGSP-1.0
XP_015617838	CHAIN	chain	1	986	(NBARC)(LRR)(LRR)	NLR	GCF_001433935.1	CC-NLR or CCR-NLR or CCG10-NLR	NL	MSSYCCFWKPKQPINVGRVQLVKGDQMISIQDVLRLLVRPEVGSILIEGIGGLGKTWAAKAAYQAARANNLFDEYIWISLSINCSLRQCIDKITACLSCEIREDLSVQRTTTMIKEYLTKRKFLLVLDNAYFTEENILEHMGIPHPRQQNIGSKVIVTTRTRRTAGAMWPHGPDTVIMPQPLTYEESYNLLCTKIGKDVGSSYTLDLINNCYGIPLSVILLAGVLCDVPSQDTLNELVRNACVTLGSKVSVFHTMQRLVKFAYHQLPDANARHCFLYCLLFPEDQGIPVNDLIRFWVMDGLITQSIEFHEASCIGKEILDVLLKRCMLYMDGNDHVRMHDVIRETVSGFGKVNGYREQHDFKFGNPARKLECLAKLSTRVSLMSTEMEYLDGSVRCFWL…	Oryza sativa Japonica Groupcv. Nipponbare	IRGSP-1.0
XP_015617843	CHAIN	chain	1	1118	(NBARC)(LRR)	NLR	GCF_001433935.1	CC-NLR or CCR-NLR or CCG10-NLR	NL	MSELEVYSLLQKMAAMRDGGDWPAGAELELQELYTVLEKVQRKMAHAEPLVVVDSGNSARAAYSLFLADLRRVTFTVDQALDSYSASARRSPFMHRVRSVALMGMAAYGVFAFLSARSSSLLQEKLLPQPLELRPKIARKLEEAVKDVRMLLRLFSTYVADLLPPPEHQQPEPGLGADPDDTWSLADQKEANLLVKGREQDRCKVRQILEHPGTKVVVIVGMAGAGKTKLTRHLLCEMCSATTHGFNYSLWVTVSQDFNPEWIYRQVMSKLSDQLKAGEDAESFWWSLNSDLNEGLINKKHLLVLDGVWNEDPRKWKELMDLLYGNCTQKTKIIVTTRIPAAAAAISSAVIYHLHPFSVEHTLEMLQTINGELPEKLLGGGSSNATVSTAAAKELSKRK…	Oryza sativa Japonica Groupcv. Nipponbare	IRGSP-1.0
XP_015617844	CHAIN	chain	1	1101	(NBARC)(LRR)	NLR	GCF_001433935.1	CC-NLR or CCR-NLR or CCG10-NLR	NL	MDVAADLQRVIDILSSARMESQSRLLELDALLGAVRDSIARFPNIINNIIDRRDKCLVLATCGDYDRRLEEARRLFAHLRGELEAILSRQVEPDSWYQVTALHISNLFFRRATVRELRSLLKKLAGLEESLASVPESGESMDEDLYPVGTSTNDVGPDDYVKSPMVGRSELAEKMLGRMLLADGEEEEGDGPLVLPIVGGPGMGKTYLARFLFNDDRVKQAFQVRHWVHLSPHFDLSEGVSTITSSWLVDRKDGPSYLQQVISSVLRGGAKYLVVLDNVWNVGQHDWPEWDNLMLAFPPNGRILLTTRTPSIIPRTAVVMRTTEAYFLQPLDQESSKHVMDMYLPPYHEYGIKLVEKCAGVPLLLEYTSFLILQRDQLTLIRWKRVLEGSWRIQQEEEL…	Oryza sativa Japonica Groupcv. Nipponbare	IRGSP-1.0
XP_015617851	CHAIN	chain	1	1021	(CC)(NBARC)(LRR)	NLR	GCF_001433935.1	CC-NLR	CNL	MAEAALLALSKIGSYAAIEAAMVAKSKISNLMELSATVQRIRRQFLMMNFFIRKMGASYLSDELLKGWIAEVRMLAYRVEDVLDSFFYHSIQFKKDKFLNKIVKGSHYAVVFNAIADELVQIEKDIEHVSKLKDMWVYPVSQLIPTQVTISEHRFPQYSFPRLMKDEDLVGMENNRQHLKQLFSHGISALRVISVWGMGGMGKTTLVLNVYEQHKEKFDINVWLTVSQAFSVEALLRKLLWEIRRRCELTTPGDGDSVNKEQQASDETDKLEVSQLKELKDELKKALMRKRFMVVLDDVWDRQVFDMMHDVFEDFRNGSRVVITTRRGDVAALAHEGCQLKLNPLELNDALLLFSKKAFPNSNDLECPLKLKDLATDIAKKSNDSSLTECRLELNGLAT…	Oryza sativa Japonica Groupcv. Nipponbare	IRGSP-1.0
XP_015617861	CHAIN	chain	1	915	(NBARC)(LRR)	NLR	GCF_001433935.1	CC-NLR or CCR-NLR or CCG10-NLR	NL	MSSYCCFWKPKQPINVGRVQLVKGDQMISIQDVLRLLVRPEVGSILIEGIGGLGKTWAAKAAYQAARANNLFDEYIWISLSINCSLRQCIDKITACLSCEIREDLSVQRTTTMIKEYLTKRKFLLVLDNAYFTEENILEHMGIPHPRQQNIGSKVIVTTRTRRTAGAMWPHGPDTVIMPQPLTYEESYNLLCTKIGKDVGSSYTLDLINNCYGIPLSVILLAGVLCDVPSQDTLNELVRNACVTLGSKVSVFHTMQRLVKFAYHQLPDANARHCFLYCLLFPEDQGIPVNDLIRFWVMDGLITQSIEFHEASCIGKEILDVLLKRCMLYMDGNDHVRMHDVIRETVSGFGKVNGYREQHDFKFGNPARKLECLAKLSTRVSLMSTEMEYLDGSVRCFWL…	Oryza sativa Japonica Groupcv. Nipponbare	IRGSP-1.0
XP_015617902	CHAIN	chain	1	913	(CC)(NBARC)(LRR)	NLR	GCF_001433935.1	CC-NLR	CNL	MAEAVLLAISKISTALGDEATRAVIAKLSGKVSNLRELPDKVEYIRRELRLMKDVIQDLDSTNTNMNVVKGWIDELRKLAYRVEDIMDKYSYYACQRQQEGSVMRCVRGAHYAGVFSEVASEVMKIKGDVEQVKRQQMEWLPTVQLISRTPTDIETPRSQGRRKLLECGDPVGIEYNRKRLLELLYPEEPGHKVITVSGMGGLGKTTLALDVFEREKIKFPVHAWITVSQTCTILSLLRQLVSPLIPMEQESSESKEDLINKMGVHELTKELNRRTENCTSCLIVLDDVWDQNVYFEIQGMLKNPQASRIIITTRMEHVAVLAPSECHLKIQALGEIDAFNLFCRRAFYNTKDHRCPLDLENVAASIVSKCKGLPLALVTMGGLMSTKLQTEHAWQQMY…	Oryza sativa Japonica Groupcv. Nipponbare	IRGSP-1.0
XP_015617960	CHAIN	chain	1	970	(CC)(NBARC)(LRR)	NLR	GCF_001433935.1	CC-NLR	CNL	MEFATGAIGTLLPKLGELLKEEYDLQKSVKEGIKFLMAELESMQPALKKVSNIPLDQLDEQVKIWSREVRELSYNIEDIIDTFMLHADVVEPTNKHNFTWFINKCHRLAQVKIHHKIACDIKDVKSQVKEVMERRDRYMIDNIAAKTPTVIDPRILSLYEKATNLVGIDKASNDIIKRLFVEDEASKMLKMVSIVGFGGLGKTTLAKAVFDTLKVQFDCIGFVPVGQNPDIKKVLKDILIELNKHKYKELNASALSEKHLIDELREYLDNKRYLIVIDDIWEASTWKIIKCALADSNCGSKVITTTRISQVANEIADVYNMAPLSDDNSKKLFNNRIFGANYRDPSDHELVAATKRILKKCGGVPLSIITIASLLVDKPVEDWSKVYDSIGFGPEDRNE…	Oryza sativa Japonica Groupcv. Nipponbare	IRGSP-1.0
XP_015617975	CHAIN	chain	1	941	(CC)(NBARC)(LRR)	NLR	GCF_001433935.1	CC-NLR	CNL	MELATGAIGAVLPKLGKLLKEEYDLHNSVKEGIKFLKAELEYMQPALKKVSNVPRDQLDEQVKIWAKDVRELSYSIEDIIDTFMLQVDALEPPKNNIFTWLINKCHKLSQLMIHHKIGNDIKSVENQVKEVTERYDRYRIDSIDAKPPIFIDPRILGLYEKVTNLVGVDKASEDLIRMLFVGSDASKMLKIVSVLGLGGLGKTTLAKFVFDNLKVQFQCFAFISVGQKPADIKNVLKHILIGLDKHKYMELDTSQLSESYLTDEVREYLDNKRYLIVIDDVWEIFTWKRINCALVDSNCGSKVITTTRISEVAEVVGDVYRMKPLSSDNSKRLFNNRIFGIGSNGPTNNQSVEATEKILKKCNGMPLSIVTMASLLVNKPVEDWIEVYDSIGFGPTGQN…	Oryza sativa Japonica Groupcv. Nipponbare	IRGSP-1.0
XP_015617979	CHAIN	chain	1	940	(CC)(NBARC)(LRR)	NLR	GCF_001433935.1	CC-NLR	CNL	MELATGAIGAVLPKLGKLLKEEYDLHNSVKEGIKFLKAELEYMQPALKKVSNVPRDQLDEQVKIWAKDVRELSYSIEDIIDTFMLQVDALEPPKNNIFTWLINKCHKLSQLMIHHKIGNDIKSVENQVKEVTERYDRYRIDSIDAKPPIFIDPRILGLYEKVTNLVGVDKASEDLIRMLFVGSDASKMLKIVSVLGLGGLGKTTLAKFVFDNLKVQFQCFAFISVGQKPADIKNVLKHILIGLDKHKYMELDTSQLSESYLTDEVREYLDNKRYLIVIDDVWEIFTWKRINCALVDSNCGSKVITTTRISEVAEVVGDVYRMKPLSSDNSKRLFNNRIFGIGSNGPTNNQSVEATEKILKKCNGMPLSIVTMASLLVNKPVEDWIEVYDSIGFGPTGQN…	Oryza sativa Japonica Groupcv. Nipponbare	IRGSP-1.0
XP_015617985	CHAIN	chain	1	1044	(CC)(NBARC)(LRR)	NLR	GCF_001433935.1	CC-NLR	CNL	MELAVGASEATMRSLLGKLGNLLAQEYSLVSGVRGDIQYINDELASMQAFLRDLSVVTEGHNHDNRRKDWMKQIRDVAYDVEDCIDDFAHRLPQDSISDAKCSFILTKMYELLTWWPRRDIASRIAELKVRAQQIADRRNRYGVNNPEHCDSSNSPRPRAHAAAQDIAEYQDTKPQIVSIKEPVGMKTVMENLEKWLTEPQPDKGRAVLSIVGFGGVGKTTIAMALYRKVSGKFDCQASVAVSQNYDEDEVLRSILNQVSKQEEAGGSTESSSRDENTREPQGSSSTSSREENTAESGTKRMLNKLKKALPLSLLGGNDDKTSVRQQETMGSLQLREELKRRLAEKRYILLIDDIWSAKTWNSIIIPFLPSENDKDSRIIVTTRFHAVGSTCSPRHKND…	Oryza sativa Japonica Groupcv. Nipponbare	IRGSP-1.0
XP_015617987	CHAIN	chain	1	837	(NBARC)(LRR)	NLR	GCF_001433935.1	CC-NLR or CCR-NLR or CCG10-NLR	NL	MLQSALPKSVRIKNQPSDAPPPNMSKLELKKILKKIENIINDGHKILQLLNLPGHSNINKRQTVSDDSRIAVTTASPPFVVIGRDEDRDKILVLLHETENDGQHEPSRALSHSIIGIHGIPGSGKSTLAQYVCAHEKRGRQEKEAGHFDLIMWVHVSRNFNVDKIFSKMLEEATGNSCPQFNSLNTLEQKLEQALSRKRFLLVLDDVWYNKDDSQEELQKILFPLKVGALGSKILLTSRTRDALLALGAAKCIPISELDDTVFLELFMHYALDSAGIDERDRMIFRAIGSDIAKKLKRSPLAARTVGGQLHMRPTIDFWQDARNQNLLNETMGALWWSYQHLDQQVRRCFAYCSIFPRRHRLERHELINLWVAEGFITTTEVGLEMEAVGRKYFEELVS…	Oryza sativa Japonica Groupcv. Nipponbare	IRGSP-1.0
XP_015618039	CHAIN	chain	1	866	(CC)(NBARC)(LRR)	NLR	GCF_001433935.1	CC-NLR	CNL	MAETAITAVLSKFGELASREAAVLVQVGNDIMLLRDRLEWLQAFVRDADRRRRLASDDFTRVWVRQTRDVAFDAEDALDHFFHKVDLEAQGYRGWRIWRRYLTGCTTQISVRHDLSGQIKRIKSRLDQISENHKEFKIEHTPGAWTSSITEVAAWDNIGDAPVGFDGYLRALENHLLSHEHTPQQRFISILGETGIGKSTLMLTICNKIIKDHENHFDKLIWYNMPPNSSANDLLKQVYERAPDKVPSEGEDTDITKKLRSFLHDKRYLVILGGINSITVLNCVKASLPDNRNGSRVVLILEPESQEVAKHADTLNKKVDADSKNISGSTIQLGRLNESQSAELFCRRVYGYNYTKPRGYKVSYNEQVFKITGGHPLAIVVLAGLLRSKEMPVEWDSVL…	Oryza sativa Japonica Groupcv. Nipponbare	IRGSP-1.0
XP_015618159	CHAIN	chain	1	1096	(CC)(NBARC)(LRR)	NLR	GCF_001433935.1	CC-NLR	CNL	MEQSAATAFTKCVVGKLLEVLDTRYKMLRDLSHESASMQNDLLLLAAFMDDQLRRSSSSPAAERPTAVLRAYTELMRELTHDMEDSIERFLHRVAPRDDHGGAGAPSWPRRAARWVATLRTRLRFAAEIRKLKTRLEDETKRLRNAVEAAAAAGGGGHSSATPALAAAAPRGGHVEPNPVGMEKPIEHLVQLLDEAGAGGGPQQLRVIAIVGFRGSGKTTLARAVYSRSGRQFRERAWVDASRWTDVGDLLADIVRQVCLGEYDVSESHEENLRNRLKNKRYLIVLDDISMEQWNAIESIFENNGRGSRVIVTTAILSVANSCTAYKSGANGGCCIRRHGCVYKMQTLGEAHAKELALGGGSDQRPPELEHGSATLMAKCDGLPLALVSVANHLRCLGN…	Oryza sativa Japonica Groupcv. Nipponbare	IRGSP-1.0
XP_015618229	CHAIN	chain	1	1141	(NBARC)(LRR)	NLR	GCF_001433935.1	CC-NLR or CCR-NLR or CCG10-NLR	NL	MVEAAAIAFAKSSAIFVGKKVAETVISYVVNKALDRLPLENEDLKTKLKSKLSKTQAMLYGITLQEIQDNQGLVEWLWQFRDAIQEAEDALDELDFFDLEKVCNRKAESSSSLVPKFMRLQLSVSSNNSNSSRKNLKNALMRLESVFDDAANFRVVTGHGLHTSPQRNEGRIQDTTNRNETTRVLATPVFGRQKEKDEIIEWLGVEAPGRDSKLSVCAIVGGGGMGKTSLAQLVCQDKKVQDHFGDMIIWVHVPKRFEPVVLVARMLESINRNRVTASSLDILQLDLTKELVTKRFLLVLDDAWEDGENELWGQFLSPLRNIIAPMGGRILLTTRMGSVADAVKRQMPSNEYKCVVLGGLDHRDIMQILNHHVPPNEDLELRSVAEWIVHNLEGCPFVA…	Oryza sativa Japonica Groupcv. Nipponbare	IRGSP-1.0
XP_015618286	CHAIN	chain	1	458	(NBARC)(LRR)	NLR	GCF_001433935.1	CC-NLR or CCR-NLR or CCG10-NLR	NL	MLRKCKGVPLAIISIASLLASHGMNVERWEKVQNYLGYELETNPTLEWMRHVLNLSYSDVPHDLRACFLYLGIYPEDSKIFKVDLTRLWIAEGFVEEKAGLDLEEAADSYFNELINRSLIEPNNNRLGEVVSCRVHDLMLDIILSKCQQENFITVATKQSILNDRGFPVRRLCCQLSYENLEMERMEVSQVRSFITFPVRGCSTQPPISKFEHLRVLKLVAYVAPTLLDLSAVSNLFLLKHLRIRGFQLIMPQKIGRLQCLRTLDLLCSLLVTGIPSDVISLSSLRHLTVSDVLQLPNWIGKLVSLQTLFTFDVGTMHFQDTVSVGAGDDVSTMHFRDTVSVRPGDDEPILTKLDKPKFVLDQERRDIIDRIKMSARVIRAALQFKGDNSFENFCSTYL…	Oryza sativa Japonica Groupcv. Nipponbare	IRGSP-1.0
XP_015618360	CHAIN	chain	1	939	(NBARC)(LRR)	NLR	GCF_001433935.1	UNDETERMINED	NL	MVSAWTIVPGIIVSLIVLVVTKLWDPIAQVYGYPFDAERRVQKLVDEFSKLQDQLGELGILDPKPSSAVLSGWLQRAAGCKDKVEEIKRRHESVKSVGVQGLLPRINVVRHLCAIGRDADLELEEVKDLIAKGEGHLKEAGAAPHPIPIPIPLLPPPAAEFDNGQLAQSILDTAAAGTWGVGIQAMKPHLTSVLDFVREDGGGAPGVLGVWGMGGAGKTTLLKLARDPRVQTLDHIVLAEAGKCCDIAKLQDSIAQGTSLVLPPSLSVTNRATVLCNHLRNKKFLLLLDDLWNYIDLEAVGIPLPLGRGNQRKVVLTSRSEAVCVSMARQGVTIRMGCLDQQDAFKLFEDKVGSATINADTRIPELARQVAEMCGGLPLVLCVIGRSMCTKKNYKLWVD…	Oryza sativa Japonica Groupcv. Nipponbare	IRGSP-1.0
XP_015618585	CHAIN	chain	1	975	(CC)(NBARC)(LRR)	NLR	GCF_001433935.1	CC-NLR	CNL	MAISSSGAAVPLAGLLQLQSTPYPQTERGMEAVVCASHGAVGSLLWKLSALLSDEYNLLTGVKSNIMFLKAELESIDVFLKKMYEFEDPDEQSLFWMKEFRELSYDIEDIIDASMFSLGHESNRRPRGFKGFAGRCMDFLTNVKTRHWIAKKIHCLKCCVIEASNRRARYKVDGSVSKLSRTSLDPRLPAFYTETTRLVGIDGPRDKLIKMLVEGDDALVHQLKVVSIVGFGGLGKTTLANEVCRKLEGQFKYQAFVSVSQKPDIKKILRHILSQICWRECISDEAWDEQQLIHTIRQFLKDKRYFIVIDDIWSTSAWRTIKCAFPENNCSSRILTTTRIIAVAKYCCSPHHDNVYEIKPLGAIHSKSLFFKRTFGSEDKCPLHLKEVSNAILRKCGGL…	Oryza sativa Japonica Groupcv. Nipponbare	IRGSP-1.0
XP_015618587	CHAIN	chain	1	973	(CC)(NBARC)(LRR)	NLR	GCF_001433935.1	CC-NLR	CNL	MAISSSGAAVPLAGLLQSTPYPQTERGMEAVVCASHGAVGSLLWKLSALLSDEYNLLTGVKSNIMFLKAELESIDVFLKKMYEFEDPDEQSLFWMKEFRELSYDIEDIIDASMFSLGHESNRRPRGFKGFAGRCMDFLTNVKTRHWIAKKIHCLKCCVIEASNRRARYKVDGSVSKLSRTSLDPRLPAFYTETTRLVGIDGPRDKLIKMLVEGDDALVHQLKVVSIVGFGGLGKTTLANEVCRKLEGQFKYQAFVSVSQKPDIKKILRHILSQICWRECISDEAWDEQQLIHTIRQFLKDKRYFIVIDDIWSTSAWRTIKCAFPENNCSSRILTTTRIIAVAKYCCSPHHDNVYEIKPLGAIHSKSLFFKRTFGSEDKCPLHLKEVSNAILRKCGGLPL…	Oryza sativa Japonica Groupcv. Nipponbare	IRGSP-1.0
XP_015618739	CHAIN	chain	1	960	(CC)(NBARC)(LRR)	NLR	GCF_001433935.1	CC-NLR	CNL	MSTMVVSAYKGVIDSVLAKLRELMGGDMCANLIGVSSRDILFLRDELPAMSALLEKLDDAEELDSEAKNWRNQVREMTYDIEDCIDDFSNNITSVDAKTGFLYKASQFLKTCRAHLEAAWQIKELKTRLQEINERRKRYKVGHYISNTTSVTVDPRISAFYKETAGLVGIDSPKRELTKLVMDEETQLKVMSIVGFGGLGKTTLASQVYREVGVQFNCKAFVSVSQKPDMVRLLTSLLLQLKQHPSHACGVQELIDNLREYLMDKRYFIVVDDLWDVPSWNIITCAFPQNNQHSRVIITTRHGDVARTCSSDHGSINNMKPLSAQNSRELFFNRIFGSKDYCPSYLEEVSCKILKKCGGLPLAIVTVASILACQPTRLKEEWEYIQSSLATNKFARKST…	Oryza sativa Japonica Groupcv. Nipponbare	IRGSP-1.0
XP_015618843	CHAIN	chain	1	918	(CC)(NBARC)(LRR)	NLR	GCF_001433935.1	CC-NLR	CNL	MNVATGAMNTLLPKLGELLVGEYKLQKGVKGEIEELEKELTSMTAALHKVAETPADKLDKLAKIWASDVRELSYDIEDAIDTFMIKGKGHELATSFKKVTNLFNKFKTNHQIHGVIKDIMDQVKKVSERRSRYIVDDIAARPTIVDVDPRLEAMYRKATELVGINEPKSELTKRLLEHDYSSRQQSNIISIVGFGGLGKTTLANSLLQELEAKFDCHFFVSVSLKPDINKILKSILPQLDKKRYAHINEAWETKQFIDEIQDFLKNKRFLCVIDDVWEKSAWDDIKLAVQDAKLGSKIIVTTRNMVVAEHAGGGVYEMKPLSNDDSRQLFCKRIFDSNDDCPGDLCGVTEKILKKCGGVPLAIITTACLLASKPRNSEEWDKVNKSISLGLENNLDVDN…	Oryza sativa Japonica Groupcv. Nipponbare	IRGSP-1.0
XP_015618956	CHAIN	chain	1	1247	(NBARC)(LRR)(LRR)	NLR	GCF_001433935.1	CC-NLR or CCR-NLR or CCG10-NLR	NL	MDDGVYHCQVNWAVNLAMPLVDKAFSYMDGVNQDRKEKLLQGLSVVRNDHSYPRYRFTVDHPRETNLLRAVADLEDAIDDVEHRKLQEVRDPILHNFNKHFVPSGNSLEFAIRRLEDAVVMLEKDAPFYPSIGFVSPRGNLYYKYNENRMVLFGREREQQQIVQWLIEEPQPISINHPVSIFAIVGMAGMGKTELARLAYEDSKVRLNFDSCTWVSLHGNFSAEAITRAIVASITGRLAMLQTTIATDNIRDNKLLLVLDDAWDDTSLEEWKSMADSLKDCKPGSRILLTTQMQSVVDIAEDGIGVKADCVKLGELDEVDNLKLFETCLLSDGRSEDYADFALIGEQIAKRIGGCPLLTAMVASQLSCNMNPQHWNTVLQEGWQYVAGFDFLFTSYNRL…	Oryza sativa Japonica Groupcv. Nipponbare	IRGSP-1.0
XP_015619013	CHAIN	chain	1	935	(CC)(NBARC)(LRR)	NLR	GCF_001433935.1	CC-NLR	CNL	MEGPVSASMGVMVPLLSKLIESMEQPRFKDLKNDLKSLRAELASMEAVMLKFATQDDTDLQVKEWMRQVREVGYDTDDWIDSHPLVAAETKGSRIFSRNNRRRKLAELIKELKDRVEDASQRRTRYMLQSAPVVDDVTDDLRPSNVTVDPQLLYGVSRRLVGLDEPMEELVRELRPGGGEQQHFKVVSIVGGGGLGKTTLAKEVYRKIHGEFVSCAFVTVGQNPHIPTVLLNMLRQLNPLQPQGDDTEQQMDEPTVVGKIREFLDKKRYFITIDDIWSISAWKDIKYALPENTPGSRIVATTRISDVAKSCSVRPTDFTYPMKHLSKTDSKQLFLGRLQSPKKIYSSETDLEEGVFHDVWNICGGMPLAMIVIAGMLNRKSPGCPEDNKSIKKALEKHP…	Oryza sativa Japonica Groupcv. Nipponbare	IRGSP-1.0
XP_015619024	CHAIN	chain	1	1008	(CC)(NBARC)(LRR)	NLR	GCF_001433935.1	CC-NLR	CNL	MDIFRAVESASVKIFDLIKTEYELRNKMENKIKSISLVMNMMNVFISSSSRSKAEAFGEKWVMQLQELLYDMEDALDLMGPKTKVSFPKRALRTVGLMDPRPQHILLIQELDERLKILLELWDQFRDQSGEDTPATTKPDETAGPRVPLGCRLAPVGIQHHKDDLIDLLQHVDGQPKQLRVISIVGFRGVGKTTLANEVYCHDDGSDGEPFDCKAFVRVAWSAPLAAESKDDAARLLKETVYQLHCASADINDNTDIMTLRETICKFLEDKRYLIVIDDVRKDEVWAEIEGAFPKESSSRIIVTTSVQSVAKKCSLGGFMYRLEGLNEVDSDKLLWQLVGCDRNELPQDVQSHSVDIVRKCDGLPLALTGVAEYVRLKLEDLRRGELRCSAIVRDLGNN…	Oryza sativa Japonica Groupcv. Nipponbare	IRGSP-1.0
XP_015619070	CHAIN	chain	1	938	(CC)(NBARC)(LRR)	NLR	GCF_001433935.1	CC-NLR	CNL	MAESVVFGILCKIGSILGSHLTQALVSHLGKEVSVLIEVESIVKQIRSEFRLMQSFLQDGQEKESSSRQAETFLQEVQQIAFEVEDILDEFVYYFGRKETPSVELLKNFFRKSESVMPLRRIAAELKEVQNRLQNIRNLKLQYNIDLSEESASSIRYEDSKGHTLHHIMHNKKLVGFVNERQKLQELLMANERSCSIISIWGMGGSGKTTLVKTVSESKASKNRFDCQIWVTVSQTYDITEIMRKIIQCALKDTCSADLGSMSSEGVVLMLQETLQGRTYMMVLDDVWDTNVWFSLEGFLDESSIRSKVVITTRINDVASLAEDKRRLQLRGLDEAESWDLFCMWAFRHGEDQTCPPAMDRVARQIVGRCEGLPLAITAVGNLLSFKRLDLMEWEKFYN…	Oryza sativa Japonica Groupcv. Nipponbare	IRGSP-1.0
XP_015619152	CHAIN	chain	1	977	(CC)(NBARC)(LRR)	NLR	GCF_001433935.1	CC-NLR	CNL	MESAAQSLVSNVGTLVGQEFNQLRGVGVEVARLRNELATIHALLRMQSEADEAAVDHFAREWLKQLREVAYDAEDCVHLYHFRIRCRSGQLSVWTNCKRLLTTLLARRQLAGDIRALRALASSINEQHCSYGFSLDSLRRSTADAAALGTMPASARVVVVDADDHDEFVDNNGQATELANKVSALREGVDDDKKRRVFSIVGFGGLGKTMLAREVCRRLETVFHFQAQVAVSQTFSGKDLQGLLRRVLRQITQPIVDRETVDDAEITQLQAAAASSQPNVNIDTMDVDDLATELKKRLDNKRYLILIDDVWSIAAWDAIRSKLPVTDSNCGSRIIVTTRIHTVAKACSAASDYIHHMKKLDDTESKQLFISKAFGSKSPCPDDLKDAMESILKKCSGLP…	Oryza sativa Japonica Groupcv. Nipponbare	IRGSP-1.0
XP_015619167	CHAIN	chain	1	981	(CC)(NBARC)(LRR)	NLR	GCF_001433935.1	CC-NLR	CNL	MEATAVSLARSVLDVVLSSVGPAVADEVARFLGVPKEVKFIRNELEMMQAFIKTASSSLHPDAAATAGGGDNDILRTWVKQVRDLAYDIEDCLLDFALYAARISSSPTGSSWLRPGPLAARGRIADRIRELKASVEELNQLRLRYHIVVDDHHHPSRTYHERVVAMLPGGHGSSSDELAFQESEIIGRAGEKEQLKDLISRCSGSPSPSVVAVWGMGGMGKSSLVRMVHNNPAVLDVFDCSAWVTVPHPLDGADEFRRRLRKQLGLGLGAAAGDDQNVIQDYLREKRYIIMVDDLLSQEEWDQIWQVLKPLNNKGSVVIVTTRRKDVAGHCAGLAPEEHGHVYELKRLDDKQSKDLLCRKVYRTPNYTLPEDMKPHISRILKGCWGLPLAISTIGGLLA…	Oryza sativa Japonica Groupcv. Nipponbare	IRGSP-1.0
XP_015619239	CHAIN	chain	1	830	(CC)(NBARC)(LRR)	NLR	GCF_001433935.1	CC-NLR	CNL	MAVNISTGVMNSLLVKLEEVCRYDLAEFQFSTQFDFKNNIWNLKEELSCMNALLEKLPDMEALNIQERELRNKVRELAYFVEDKIDMFMHSFGTAVDKATLLTDTMELMLPNLFAKIDEIKDYYAVEEVKRVERYNLDVDECISSNPRQIDEIDDDISPVLCGEANSLVGINVPCEVITQLLMEDMEGESGQHPKVLSIVGLGGLGKSTLAIQVYNKIHGRFECVVFVFASRNRSASVILKDILSQLKYDGSADDIQSLIDATREKLACKRFLVVIDDISSIETWNSISGAFVENNSGSRIITTTRTKDVANACCSSFRGIVYKMKPLGWTDSRSLFFRRLYGSDNYIPEPEELVIVVDILRKCGGVPLAIDVIASLLASQREVNKLDNWLKIKNSMGF…	Oryza sativa Japonica Groupcv. Nipponbare	IRGSP-1.0
XP_015619240	CHAIN	chain	1	645	(CC)(NBARC)(LRR)	NLR	GCF_001433935.1	CC-NLR	CNL	MAVNISTGVMNSLLVKLEEVCRYDLKEIQFSTEFDFKNNIWHLKEELSCMNALLQKLPNMEALNIQKRELRNKVRELAYFVEDRIDRFMHSFGTVADKATLLTDTMDLMLPILFEKIHEIKDYVVEEVRRVESIYNLDESISSNPRQIEIDDISPVLCGKANRLVGINVPCEVITQLLMEDMEGESVQHPKVVSIVGFGGLGKTTLASQVYKKIHSRFECAVFVFASRNRSTSMILNDILSQLRYDGSADGIKSLINATREKLSCKRFLVVIDDIASIETWNSISGAFVETWNSGSRIITTTRRKDVANACCSSFHGIVYKMKPLGWTDSRSLFFRRIYGSDNYSPELEELIIAIDILKKCGGVPLAVVVIASLLASQEEVNKLDNWLKIKYSMGFELE…	Oryza sativa Japonica Groupcv. Nipponbare	IRGSP-1.0
XP_015619636	CHAIN	chain	1	901	(CC)(NBARC)(LRR)	NLR	GCF_001433935.1	CC-NLR	CNL	MAEALILVLLQKIATTLRGAAQKAISSQLGKEATLLFDVENSMREVECEFDVMQAFISQVDPYCTNNQVFQSWLKHIRMVTFEVEDIVDEYAFLLGKMNGTESFLRKTLHKSKKLKVWYSVASRLRQVKSRVQNLTVMKERYGIKISDNDGTSSGCTANRQIHSSNSSYLNYGDDDDNAMVGQKDNVQRLTKHLNASGMDRSIITIHGMGGSGKTTLARSIYRKQDITKKFDCHAWITVSRNYQIEDLLMSIMDKLKIGHRTDINLEEMVQAIHTYLENKRYLIVLDDMWDRDSWSCFEDAFPRRSQGSKVIITTRNKEVAKLVELQGHIISLNTLLPIESWDLFCKKAFSKLPEAKCPEGLIKRAEEILEKCEGLPLAIVAIGSLLSYRGIEEKEWAS…	Oryza sativa Japonica Groupcv. Nipponbare	IRGSP-1.0
XP_015619689	CHAIN	chain	1	1445	(CC)(NBARC)(LRR)(LRR)	NLR	GCF_001433935.1	CC-NLR	CNL	MATSAAVVFAGKSVAAPVIKEIITRALNYLDGYLSAKSMEEMKNKLEEGMLQIQAVLDVVDPDRFKEHSVALDQWFWKLRDAVEEAEDAIDELEYYELEEEAKDYKVSDWGSPLAKWKHKVVKSIKDVRVLDKSVNQFTHRGTLKRLKKAMDGLDKAAAGTTKFLEVVRCINGATSSSQKLGHLASSNDRQTGSMLTVDKFVGRESEKKRILEWLTKDTSVKESEIVPSANHVPIFSVIGHGGMGKTTLAQSICQQDEVVKHFKVIWITVSTSFDATSVTRKILESATKGEPSNKHLEALQQELKEKLNSVKFLLVMDDVWEEGKRDEWEKLFAPLRSGKNGSRILLTTRMASVADMAAKAMGVARDCLILGELEEDENIELFNHHVFSSLNLQDYSHF…	Oryza sativa Japonica Groupcv. Nipponbare	IRGSP-1.0
XP_015619826	CHAIN	chain	1	899	(CC)(NBARC)(LRR)	NLR	GCF_001433935.1	CC-NLR	CNL	MAGAFVSASVGVLNPLLTKLSALVEGEYKLLKSVKKDIIFLRNELSSISVLLEHLSTKEDKLDGPTKEWRNNMLELAYDIEDCIDLFIHKLSCGDANANFVQKIGSKIKKLWGKHQITECIQELKNRVMEEDQRRKRNQIDDFISEPSVVEIDPRLPALYEEVERLVGIDGPREKIIKWIMTKGKPLEQRKVVSIVGLGGLGKTTLANEVYKTIQGDFKCITFVSISRTPNIRKILVDMLKGLGSNGDVSEDEQNLISHLRGFLKDKRYLIVFDDIWDIGAWKVVNCAFPENNLGSIIITTTRNTAVAEACSRTTSEGYLHSMQPLEEQDSQRLFYRRAFNSESCCPPHLEDISHAIISKCRSLPLAIISIASLLSIKPDTEDQWMQVHNSIGVTLNSD…	Oryza sativa Japonica Groupcv. Nipponbare	IRGSP-1.0
XP_015619838	CHAIN	chain	1	859	(RPW8)(NBARC)(LRR)	NLR	GCF_001433935.1	CCR-NLR	RNL	MERLFEELAGEAVKELLRAVRGTFFCRSTAERLRRNVEPLLPLVQPQAAQGGGGWGHGRSAGELAELAAQLREALELARRAASAPRWNVYRTAQLARRMEAADTAIARWLSRHAPAHVLDGVRRLRDEADARIGRLERRVEEVAAAQQQQQAAATALPPPAISLPFALPPPPPPPKAMAMMAMDTPPTKGMAVGMEVELPFPDDEEDESMVGGGVRVGKEKVKEMVMSGGGGGWEAVGICGMGGSGKTTLAMEIFKDHKIRGYFSDRVFFETISQSANLDTIKMKLWEQISGNLVLGAYNQIPEWQLKLGPRDKGPVLVILDDVWSLSQLEELIFKFPGCKTLVVSRFKFPSLVTRTYEMELLDEEAALSVFCRAAFDQESVPRTADKKLVRQVAAECR…	Oryza sativa Japonica Groupcv. Nipponbare	IRGSP-1.0
XP_015619870	CHAIN	chain	1	819	(CC)(NBARC)(LRR)	NLR	GCF_001433935.1	CC-NLR	CNL	MNIATGAMNTLLPKLGELLVGEYKLQKGVKGEIEELEKELKGMTAALHKVAETPVDQLDQQVKIWASEVRELSYDIEDAIDTFMLKCKGHEPATSFKKVTNLFNKFKTNHQIHGVIKDIMDQVKKVSERRDRCRVDDIAARPTVVDVDSRLEAMYRKATKLIGISKPKNELTKQLLEYDGSSSQQSNIISIVGFGGLGKTTLANSLFQELKAKFDSYCFVSVSLNPDINKILKNILLQLDEKMYSHIDETWETKQLIDKIRDFLNNRRFLCVIDDVWKKSAWDTIKLAVQDAKLGSKIIVTTRNKVIAEHAGGGVYEMKPLSDDDSRQLFCKRIFDSNDDCPADLCGVTEKILKKCGGVPLAIITTACLLASKPRNSEEWDKVNKSISLGLENNLDVDN…	Oryza sativa Japonica Groupcv. Nipponbare	IRGSP-1.0
XP_015619999	CHAIN	chain	1	815	(NBARC)(LRR)	NLR	GCF_001433935.1	CC-NLR or CCR-NLR or CCG10-NLR	NL	MATHICHDNKIKEHFEGSIFWVHVSQEFDNNKLVGKLYEAILKKTSYLRTDQQMVEAISNELNGNKFLLVLDDAWHKNQYDWERFMLYLKSGSPGSRILLTTRDQGVAEAVESTCTYKLAFLSDEDSWNLFQQSLRLAAKGLPSEFVEIGREIIKKCGGVPLAIKILAGVLRNKKTVDAWCALRDSNMWNVDDIEDRVFASLRLSYFHLPDHLKQCFVYCSIFPKGYKIYKHQLIGEWIANGFINPMNEIEQVEDVANDCFDSLLKVHFLQDLEVDEYDEMEICKMHDLVLDLTRQILQGEMVSHSQNATIGNSQKCRYLSLASCNENIEVKLFSKVHAIYISGDNFALNKPIKKRCHVRSIILESMGATNLLLPLIPKFEYLSYFRISHASCRAFPEE…	Oryza sativa Japonica Groupcv. Nipponbare	IRGSP-1.0
XP_015620000	CHAIN	chain	1	730	(NBARC)(LRR)	NLR	GCF_001433935.1	CC-NLR or CCR-NLR or CCG10-NLR	NL	MATHICHDNKIKEHFEGSIFWVHVSQEFDNNKLVGKLYEAILKKTSYLRTDQQMVEAISNELNGNKFLLVLDDAWHKNQYDWERFMLYLKSGSPGSRILLTTRDQGVAEAVESTCTYKLAFLSDEDSWNLFQQSLRLAAKGLPSEFVEIGREIIKKCGGVPLAIKILAGVLRNKKTVDAWCALRDSNMWNVDDIEDRVFASLRLSYFHLPDHLKQCFVYCSIFPKGYKIYKHQLIGEWIANGFINPMNEIEQVEDVANDCFDSLLKVHFLQDLEVDEYDEMEICKMHDLVLDLTRQILQGEMVSHSQNATIGNSQKCRYLSLASCNENIEVKLFSKVHAIYISGDNFALNKPIKKRCHVRSIILESMGATNLLLPLIPKFEYLSYFRISHASCRAFPEE…	Oryza sativa Japonica Groupcv. Nipponbare	IRGSP-1.0
XP_015620087	CHAIN	chain	1	1271	(NBARC)(LRR)(LRR)	NLR	GCF_001433935.1	CC-NLR or CCR-NLR or CCG10-NLR	NL	MEEALDWSFCEPLLTVAISLMDRALFYFGGVKEKEKGSKKRFGGVDKEKILERLGHVRAIFDEFRHLVLTNLKIPFSYNLKEIWSFRIDIEGFEHWIEEIEYRGLVGQGRHPTFNILKAKITNKFAKSPDSYAIREGLDHLMRLADIAARIRYLRFEISVSSSRTTTPVAVGRGREKEDIEVVSRGREKEEIQLFGREREKEQIVQWLIKQPAENSESEIFSTDHIRLFAILGVAGMGKTALAKVACQEPIVSTIFDFVVWVQVPYDFTTETIAKIIMETVTSVSPEYYSLKFLQHALTGKRLLLVLDDTWEDESVKKWEALVATLSNCKRGSSILLTTRMQSVVDMAAEAVGSPAECLELDELGKSDNLLLFMSRLPSQVHSEGYYHLRLIGEQIAEN…	Oryza sativa Japonica Groupcv. Nipponbare	IRGSP-1.0
XP_015620116	CHAIN	chain	1	930	(CC)(NBARC)(LRR)	NLR	GCF_001433935.1	CC-NLR	CNL	MNIATGAMNTLLPKLGELLVGEYKLQKGVKGEIEELEKELKGMTAALHKVAETPVDQLDQQVKIWASEVRELSYDIEDAIDTFMLKCKGHEPATSFKKVTNLFNKFKTNHQIHGVMKDIMDQVKKVSERRDRYIVDDNAARPTVVDVDSRLEAMYRKATELIGISKPKNELTKQLLEYDGSSSQQSNIISIVGFGGLGKTTLANSLFQELKAKFDSYCFVSVSLNPDINKILKNILLQLDEKMYSHIDETWETKQLIDKIRDFLNNRRFLCVIDDVWKKSAWDTIKLAVQDAKLGSKIIVTTRNKVVAEHAGSGVYEMKPLSDDDSRQLFCKRIFDSNDDCPADLCGVTEKILKKCGGVPLAIITTACLLASKPRNSEEWDKVNKSISLGLENNLDVDK…	Oryza sativa Japonica Groupcv. Nipponbare	IRGSP-1.0
XP_015620118	CHAIN	chain	1	838	(CC)(NBARC)(LRR)	NLR	GCF_001433935.1	CC-NLR	CNL	MNIATGAMNTLLPKLGELLVGEYKLQKGVKGEIEELEKELKGMTAALHKVAETPVDQLDQQVKIWASEVRELSYDIEDAIDTFMLKCKGHEPATSFKKVTNLFNKFKTNHQIHGVMKDIMDQVKKVSERRDRYIVDDNAARPTVVDVDSRLEAMYRKATELIGISKPKNELTKQLLEYDGSSSQQSNIISIVGFGGLGKTTLANSLFQELKAKFDSYCFVSVSLNPDINKILKNILLQLDEKMYSHIDETWETKQLIDKIRDFLNNRRFLCVIDDVWKKSAWDTIKLAVQDAKLGSKIIVTTRNKVVAEHAGSGVYEMKPLSDDDSRQLFCKRIFDSNDDCPADLCGVTEKILKKCGGVPLAIITTACLLASKPRNSEEWDKVNKSISLGLENNLDVDK…	Oryza sativa Japonica Groupcv. Nipponbare	IRGSP-1.0
XP_015620119	CHAIN	chain	1	773	(CC)(NBARC)(LRR)	NLR	GCF_001433935.1	CC-NLR	CNL	MNIATGAMNTLLPKLGELLVGEYKLQKGVKGEIEELEKELKGMTAALHKVAETPVDQLDQQVKIWASEVRELSYDIEDAIDTFMLKCKGHEPATSFKKVTNLFNKFKTNHQIHGVMKDIMDQVKKVSERRDRYIVDDNAARPTVVDVDSRLEAMYRKATELIGISKPKNELTKQLLEYDGSSSQQSNIISIVGFGGLGKTTLANSLFQELKAKFDSYCFVSVSLNPDINKILKNILLQLDEKMYSHIDETWETKQLIDKIRDFLNNRRFLCVIDDVWKKSAWDTIKLAVQDAKLGSKIIVTTRNKVVAEHAGSGVYEMKPLSDDDSRQLFCKRIFDSNDDCPADLCGVTEKILKKCGGVPLAIITTACLLASKPRNSEEWDKVNKSISLGLENNLDVDK…	Oryza sativa Japonica Groupcv. Nipponbare	IRGSP-1.0
XP_015620262	CHAIN	chain	1	938	(CC)(NBARC)(LRR)	NLR	GCF_001433935.1	CC-NLR	CNL	MASALTGAMTSVIIKLSALLGEEYAKLKGLQREVEFMKDELSSMNALLHRLAEVDSDLDVQTEEWRNQVREMSYDIEDCIDGFTHRLGHIGIAEAAGPVQRVAQQLKVLKVRRQIASQIQELKGRVEDASKRRMRYKLDDRIFEPSIARAIDPRLPSLYAESDGLVGIETPRAVLVKLIMEGDDASFQQLKVISIVGPGGLGKTTLANEVYRRLEGQFQCRAFVSLSQQPDVKRILRNIFCQVSQQVYDSTSVWDEENLIDAIRGFLKDKRYFIVIDDIWSIQAWKTIKCALLMNNLGSRIITTTRSVTIAKSCCSPQHDHVYEIMPLSTANAMSLFLKRIFGTEDICPPQLEEISCKILKKCSGSPLAIITIASLLTNKASTKEEWERVHNSIGSTLE…	Oryza sativa Japonica Groupcv. Nipponbare	IRGSP-1.0
XP_015620351	CHAIN	chain	1	947	(CC)(NBARC)(LRR)	NLR	GCF_001433935.1	CC-NLR	CNL	MMAAVNSSMGVMAPLLTKLAMLLSNKCKKLKGMRKNIEFLSHELTEMNAVLENLADMEKLDGQQKLWRNDIREMVYDIEDCIDVFMYHLGDGNNKDGLLRKTARKLRNLRARYQIADKIQELKARVMQVAERRDRYANLGVSTSSIPKVVEVDPRLPALYEDAKNLVGIDGPCMEITQWLMDEVENGSIQQLKVLSVVGFGGIGKTTLAKQVYNQLKKRFNFTSFVSVSQNPDMVKLLRNLLSGTGFQGYGILDDHQKLIDTLRGHLANKRYLIVVDDIWNTQAWSIIRCAFAQNNHGSRVIVTTRIEDVATKCCVDFHGMVYKMEPLNEFNSQKLFCKRIFDSDSIPEQYKNVSEDMLRKCKGVPLAIISIASLLSSEGMNVGKWKKIHNFMGSESET…	Oryza sativa Japonica Groupcv. Nipponbare	IRGSP-1.0
XP_015620642	CHAIN	chain	1	1033	(CC)(NBARC)(LRR)(TRX)	NLR	GCF_001433935.1	CC-NLR	CNLO	MAPAVSASQGVIMRSLTSKLDSLLLQPPEPPPPAQPSSLRKGERKKILLLRGDLRHLLDDYYLLVEPPSDTAPPPDSTAACWAKEVRELSYDVDDFLDELTTQLLHHRGGGDGSSTAGAKKMISSMIARLRGELNRRRWIADEVTLFSARVKEAIRRQESYHLGRRTSSSRPREEVDDDDREDSAGNERRRFLSLTFGMDDAAVHGQLVGRDISMQKLVRWLADGEPKLKVASIVGSGGVGKTTLATEFYRLHGRRLDAPFDCRAFVRTPRKPDMTKILTDMLSQLRPQHQHQSSDVWEVDRLLETIRTHLQDKRYFIIIEDLWASSMWDIVSRGLPDNNSCSRILITTEIEPVALACCGYNSEHIIKIDPLGDDVSSQLFFSGVVGQGNEFPGHLTEV…	Oryza sativa Japonica Groupcv. Nipponbare	IRGSP-1.0
XP_015620643	CHAIN	chain	1	1010	(CC)(NBARC)(LRR)(TRX)	NLR	GCF_001433935.1	CC-NLR	CNLO	MAPAVSASQGVIMRSLTSKLDSLLLQPPEPPPPAQPSSLRKGERKKILLLRGDLRHLLDDYYLLVEPPSDTAPPPDSTAACWAKEVRELSYDVDDFLDELTTQLLHHRGGGDGSSTAGAKKMISSMIARLRGELNRRRWIADEVTLFSARVKEAIRRQESYHLGRRTSSSRPREEVDDDDREDSAGNERRRFLSLTFGMDDAAVHGQLVGRDISMQKLVRWLADGEPKLKVASIVGSGGVGKTTLATEFYRLHGRRLDAPFDCRAFVRTPRKPDMTKILTDMLSQLRPQHQHQSSDVWEVDRLLETIRTHLQDKRYFIIIEDLWASSMWDIVSRGLPDNNSCSRILITTEIEPVALACCGYNSEHIIKIDPLGDDVSSQLFFSGVVGQGNEFPGHLTEV…	Oryza sativa Japonica Groupcv. Nipponbare	IRGSP-1.0
XP_015620669	CHAIN	chain	1	1259	(CC)(NBARC)(LRR)	NLR	GCF_001433935.1	CC-NLR	CNL	MALVFAGKAVATAAISFWINKAFTYLKEYKVEGIEDIKNRLLQSMPKIQVVLDIVNPRYVKEQSSALDAWLWQLRHAVEEAEDVIDVLEYYKLKEMAKDHKVSVWGSSFSKVKHKVIKSVKHVSILDKNLKQFTHRGTLKRLREAVEGLDKVASDIMSILTVTEHLKEVASCSQQQEYSTNDDRATGLTLTPPKFVGREKEKEKIVRWLTKASTDASGNLMSTNHIPILSLIGHGGMGKTTLAQRVCEEMVRKNFKVIWVCVSDRFDVTSVTSKILESATGAKPNANCLETLQQSLIHKLKYSTDFLLVLDDVWEDKKIDKWEKLFAPLRTGKSGSKILLTTRMQSVAVLATEAMGIETEFLSIEGLEEGENLELFSHSVFSGQNPQDFPNLKSVGKQI…	Oryza sativa Japonica Groupcv. Nipponbare	IRGSP-1.0
XP_015620674	CHAIN	chain	1	640	(NBARC)(LRR)	NLR	GCF_001433935.1	CC-NLR or CCR-NLR or CCG10-NLR	NL	MDLVFAGQSATDEVIANLIDKASSYLGSNPDRLQESMRMLRLKLPKMRDTLIPAQSRESYSGLGVLLDESLWRLRDAVEELEDAVDEHAYHEKKTKEREVSDGDLGSSFSKMKQRVIKSLANGRTLERRLRKAIEALDMVIVDIAKRLPSDVRLTQEQLDQHRLQLYRRTVDFTQRYFMTAGFKDRVLGREKETDVIVRWLIDPLDDDDAETQVSPNNHHVSVMSIVGHGGVGKTTLAQLVYNDPRVRDHFDMVAWLCVTSSFDVGRIMREIVQCVTRSPCSSDSLENMQHILQDKINSTKAFLLVLDDVWEENLHEWEKLFSVLRGINTRIKILLTTRTQSVATLVESVTGCEDQHLRLHELEENGNLQIFCQLALADLNERSEDYAELQSIGAKIVK…	Oryza sativa Japonica Groupcv. Nipponbare	IRGSP-1.0
XP_015620724	CHAIN	chain	1	856	(CC)(NBARC)(LRR)	NLR	GCF_001433935.1	CC-NLR	CNL	MASASSGAINSLLSKLAALMGEEYGKLRGVRKEVASLEDELRSMRALLEKLAAMDELDGQAKEWRDQVREMSYDIEDCIDDFLHQLDKNNGSNGFVHKTVKFLKEIRARHQIGNSIQEIKNLVKEVSERRMRYKIDEYTPNSRHVPVDPRVVAIYSEAAGLVGIDAPRDELLKLLMGEEQGLKVASIVGFGGVGKTTLAKEVYRKLERKFDCGAFVSVSQKPDIPKLLNRILLEVRGQCSVHNTNLDGILNDIINSLRDKRYFIVVDDLWDSFEWNIIRCAFPENKYGSRVLTTTRILSVATTCCSNSQAYIYKMKSLTDQNSRNLFYSRIFGSHEAFPNKFEEVTTNILKKCDGLPLAIISIASLLSGQPYITWEYVNNSMRSMFEGNPTLGGMRQIL…	Oryza sativa Japonica Groupcv. Nipponbare	IRGSP-1.0
XP_015620847	CHAIN	chain	1	921	(CC)(NBARC)(LRR)	NLR	GCF_001433935.1	CC-NLR	CNL	MAEGVVALLILKLGLALGRETSILGAKKLFHEATALSRLFQGIREVKEELEGMQSFLRGAERFKDTDETTANFIKKIRDLAFEIEDIVDEFTYMLEDRSHGGLASKIVKSIRHIKAWRHLASKLEYIKLKIESADRRKVTYDMRGISSVAGNIDDCSTSSGNFAREEDLVGIGKNGELLTHWLKNNLEQQRSIITTVWGMGGVGKTTLVAYVYYAVKTEFDAAGWVTVSKSYLIEDLLKQIIRGFINNDPQEDLYNHIDFSTMRITNLIEHIRNYLHGKRYVLILDDVWAVDVWFKIRAAFPSDSTGRFVITSRIHEVALLATGNCIIQLEPLGPQHSWELFCKEAFWKNEEKVCPPELEIVAQKLLDRCSGLPIAIACLGRLLSFKEPSYDVWENLYK…	Oryza sativa Japonica Groupcv. Nipponbare	IRGSP-1.0
XP_015620909	CHAIN	chain	1	905	(CC)(NBARC)(LRR)	NLR	GCF_001433935.1	CC-NLR	CNL	MAEGVVGSLIGKLGAALAKEAATYGASLLCQEVSALKRLFAQIRDVKDELESMEAYLHGAERFKDIDETTGNYVKKIRGLAFEIEDAVDEFTYKLEDKHGGFTAKMKKRIKHVKAWRRLALKLQDIKQRLKNADERKIRYDLSGIEKNGHSKSPEQSFQFAREEDLVGIEINKELLMQWLVGDSEQGCKIATVWGMGGVGKTTLVSQVYKTVKLDFDVSGFVTVTNSYQFDDLLKKISTEFEIPIDADNIAVGSLVESIHHHLQGKRYILVLDDVWQPDVWFKLRNAFPTESTGRFIFTTRMQEVALLATKKCTIELAPLDAHCSWQLFCKEAFWNADNKTCPEELQDIASMFVDKCAGLPIAIACIGRLLSCKHPIYSEWEHVYKDLELQLTNNVILD…	Oryza sativa Japonica Groupcv. Nipponbare	IRGSP-1.0
XP_015621141	CHAIN	chain	1	909	(NBARC)(LRR)	NLR	GCF_001433935.1	CC-NLR or CCR-NLR or CCG10-NLR	NL	MEFVASIVDAVFRPLKDYFARTFGYVMSCGDYIDLLGHEMDELKSKRDDVKRLVDVAERRGMEATSQVKWWLECVSRLEDAAARIEEEYQARLRLPPEQAPGLRATYHLSQRADEMFAEAANLKEKGAFHKVADELVQVRFEEMPSAAVVGMDAVLQRLHACVRHGDVGIVGIYGMAGVGKTALLNKYNNDFLINSPDINVAINIEVGKEFSLDDIQKIIGDRLGVSWENRTPRERAGMLYRVLTKMNFVLLLDDLWEPLNFQMIGIPVPKHNSKSKIVLTTRIEDVCDRMDVRRKLKMECLPWEPAWELFREKVGEHLMFSSIEIQEQAKALAMKCGGLPLALITVGRAMASKRTEKEWKHAITVLKVAPWQLLGMEMDVLMPLKNSYDSLPSDKLRL…	Oryza sativa Japonica Groupcv. Nipponbare	IRGSP-1.0
XP_015622260	CHAIN	chain	1	1147	(CC)(NBARC)(LRR)	NLR	GCF_001433935.1	CC-NLR	CNL	MASGLVSSLLSSTSSLLAILRSPLSDLYPRSGHPTASADLQRLKRLLSRIQATLEDAEEQGLQDNYVKLWLKELKDLALDAEDVLDDYRYELLQSQVQELQGDYPRKRKHMDNDEEDNDSIDERINEMINRFEEISRDRDALKLRFEDGHKIVDRGNWMKSRPTSHLIDESLVFGRIDEKEDIIKSVLSHQDMEPSGIVVLPIVGMGGIGKTTIAQMVYNDSRVRKHFEHSGWIHVSPTFDVHKLTIAITESLTMKNYGFTQLSLVHGVLLEEVQGKKLFFVLDDLWNECESSWQDFLSPLRHAQTVTILVTTRSKEVARLVQTVQLYHLGCIPDKDCWLLFQHYAFGNQHESEQSILVQIGRKILQKCGGLPLAVKSLGCLLRSTMDEHAWMEILESE…	Oryza sativa Japonica Groupcv. Nipponbare	IRGSP-1.0
XP_015622262	CHAIN	chain	1	1144	(CC)(NBARC)(LRR)	NLR	GCF_001433935.1	CC-NLR	CNL	MASGLVSSLLSSTSSLLAILRSPLSDLYPRSGHPTASADLQRLKRLLSRIQATLEDAEEQGLQDNYVKLWLKELKDLALDAEDVLDDYRYELLQSQVQELQGDYPRKRKHMDNDEEDNDSIDERINEMINRFEEISRDRDALKLRFEDGHKIVDRGNWMKSRPTSHLIDESLVFGRIDEKEDIIKSVLSHQDMEPSGIVVLPIVGMGGIGKTTIAQMVYNDSRVRKHFEHSGWIHVSPTFDVHKLTIAITESLTMKNYGFTQLSLVHGVLLEEVQGKKLFFVLDDLWNECESSWQDFLSPLRHAQTVTILVTTRSKEVARLVQTVQLYHLGCIPDKDCWLLFQHYAFGNQHESEQSILVQIGRKILQKCGGLPLAVKSLGCLLRSTMDEHAWMEILESE…	Oryza sativa Japonica Groupcv. Nipponbare	IRGSP-1.0
XP_015622328	CHAIN	chain	1	1011	(CC)(NBARC)(LRR)	NLR	GCF_001433935.1	CC-NLR	CNL	MEAAVVSSTEGVVRILLAKLGEFLSDKYVLLSGVRHEIQELKDDLESMNACLRDLAAVGDYHQSQQTRTWMKQVREVAYDAEDCIDSFRYHVGGDRNHDEGLLVVAGWLRRTALRPLTTLRAMYKLAVEVQSLKARALKVSERRLRYRLEPPAAASSSGEYAPRCYDDLDRRLPALSVDESRLVGVRSKTRAILKLLEHKDDGDDDGLARRKVVAVVGFGGLGKTTLAAMVYKSPAVQGIHHRAFVTVTRSCNLRAMLESLLEQLFAPARDPRCSRKEIMAMEKDEILRGIETKDIPQLLAHCSTHLSDKRYFIVVDDLWSLEDWASLKPAFPDNDKHSRIIITTRNRQVAESCCSLPGDRVHFMDVLPNDQSRELFFKTVFQKEHCPSEYRSLEGISG…	Oryza sativa Japonica Groupcv. Nipponbare	IRGSP-1.0
XP_015622431	CHAIN	chain	1	825	(CC)(NBARC)(LRR)	NLR	GCF_001433935.1	CC-NLR	CNL	MEIAVGALSGMVDALPAKLGDLLQQEYTLLSGARGDVGFLQSELGTMNAALLRCESLESSDVQTRAWVAQVRDLAYDIEDWIDLFAHRVDGGAAASPGAAAATSSSSSSGGFLSWVRCCVNKVTTLPARHVIATELQELKNRVIELSEQRKRYRFDPPARHAGGRSGVAAVDPRLVALYADTSSLVGLDAPVKKVSEMVVDDGTTGLKVVSISGMPGAGKTTLATAVLRRLKEENKFHCSAFVSVGQKPDIVGKTLKGILSQIGNGYAGGEDIGRLIGMLRDELKDKRYLIVIDDLWGRTEWSTLKCCFRDDNLGSRIMVTTRNDELAKECSSNSDESVYKTGLLSDADSKDLFSNKAFGKGKDCPNHLKDLYDIIVERCGGLPLAISSVAGALAHRFS…	Oryza sativa Japonica Groupcv. Nipponbare	IRGSP-1.0
XP_015622635	CHAIN	chain	1	1394	(CC)(NBARC)(LRR)	NLR	GCF_001433935.1	CC-NLR	CNL	MDVAVGAASWLLGKVVTQLSDGMVAAYVSSTELGLNMEQIKTDLAYTQGLLDAAEERDVRNNHGLRVLLEILTKQADEAEDVLDELQYFIIQDQIDGTHEATPMVDDGLRGQVLIHGRHALHHTTGNWLSCFCCSSARDDADDPHDIPKSHSDVPDHVSKLTFNRVDMSNKIKLVIEGIHASCTPVSNLLKIIHPAVGRALPPKRPPTSSTITQDKLYGRENIFNQTLDAMTNFTIHSRTLSVIPIVGPGGIGKTTFAQYLYNDKTIEAHFSIKVWVCVSTHFDVVKLTQEILKCIYHAENEGSRRVDELSNLDQLQITIAQRLKSKRFLLVLDDMWKCGSEAEWGSLLAPFSKGDAKGSMVLVTTRFPSIAQMVKTTKPIELQGLGDSEFFTFFEECI…	Oryza sativa Japonica Groupcv. Nipponbare	IRGSP-1.0
XP_015622671	CHAIN	chain	1	1126	(CC)(NBARC)(LRR)	NLR	GCF_001433935.1	CC-NLR	CNL	MSLSKTIGFISGVNECVNLFQWARSAISSLHTRWSGTQDQKLQDEVLQLQSGLQRLKDTLPAMYDLIDRAEWRSHEDCVAKLLPNLKDAVYNADDLLDEFRWYEQKVALEGNAASQSPFLEFFDCVIQGRFNKVTDIIERLNNVSSELEKLGLREIPQRFDKTLRPETSSFPSDREIYGRDNELEKVMELLSVPKNYTGVHSKRKRGSNDASTSTSTSNQVSVPILPIVGIGGVGKTTLAQHICNHLLVKSHFDPVIWIFVSDDFDVKRLTKEAIESASGKEAKTDHLDSIQHVLRENVKNKRILIILDDVWDDALKENGQCWKKFCSPLANVCQGSMMLITTRSSKVSNALGTLEPFTVNCLQNDIFWDFFKLCAFGSDSSNNDPELECIGRSILPKL…	Oryza sativa Japonica Groupcv. Nipponbare	IRGSP-1.0
XP_015622678	CHAIN	chain	1	1125	(CC)(NBARC)(LRR)	NLR	GCF_001433935.1	CC-NLR	CNL	MSLSKTIGFISGVNECVNLFQWARSAISSLHTRWSGTQDQKLQDEVLQLQSGLQRLKDTLPAMYDLIDRAEWRSHEDCVAKLLPNLKDAVYNADDLLDEFRWYEQKVALEGNAASQSPFLEFFDCVIQGRFNKVTDIIERLNNVSSELEKLGLREIPQRFDKTLRPETSSFPSDREIYGRDNELEKVMELLSVPKNYTGVHSKRKRGSNDASTSTSTSNQVSVPILPIVGIGGVGKTTLAQHICNHLLVKSHFDPVIWIFVSDDFDVKRLTKEAIESASGKEAKTDHLDSIQHVLRENVKNKRILIILDDVWDDALKENGQCWKKFCSPLANVCQGSMMLITTRSSKVSNALGTLEPFTVNCLQNDIFWDFFKLCAFGSDSSNNDPELECIGRSILPKL…	Oryza sativa Japonica Groupcv. Nipponbare	IRGSP-1.0
XP_015624344	CHAIN	chain	1	913	(CC)(NBARC)(LRR)	NLR	GCF_001433935.1	CC-NLR	CNL	MAEAAVVLALGKLVTSFGVSSLRTYLEKEPARLPDLPYTAKHIERELDMIHHFLSQVGTKIYSNKVLEGWIVRVRKVAYRVEDITDEYSYNIALEHENHFKRLIHKFFYPTAFHRIAIELKDIEEEIKHLSQLKRDYREMFNELLDNTSDSAHIHLLSSNGSPHAVKGDDIVGMKEDMELLGRWLDPKELDRTVISIWGFGGLGKTTLVRKVYDWEKGMKSFDCYSWIAVSHNYNINAILRQLIQELSEDQSKIPTDLDTMHHGKLNDELKEVLSNKKYLIVLDDVWDTRAFHELSDSLMDDKKGSRIIITTRNNDVASLAQEMYKMKLNPLGNDDAFELFHRRCFQKSNMECPSHLEELSRQIVNKCGGLPLAINAIGNVLAVQESKEIVWRRINNQF…	Oryza sativa Japonica Groupcv. Nipponbare	IRGSP-1.0
[truncated: 1,283 more rows]

## Sheet: NB-ARC_meta
name	type	description	start	end	Domain	Status	RefSeq	Subclass (putative)	Simple	sequence	Organism	Genome
[truncated: 2,015 more rows]

[truncated: 2 more sheets: RefPlantNLR, RefPlantNLR_NB-ARC]
